# Supplementary material for: Bis(2,4-dioxo­pentan-3-ido-κ2 O,O′)dioxidomolyb­denum(VI): a redetermination
Source: IUCrdata. 2021 Aug 6;6(Pt 8):x210778. doi: 10.1107/S2414314621007781 (PMC9462362; doi:10.1107/S2414314621007781)
Supplement: Supplementary file 1 [file x-06-x210778-sup1.cif]

##############################################################################
#                                                                            #
# This CIF contains the data for a data article accepted for                 #
# publication in IUCrData. It conforms to the requirements of                #
# Notes for Authors for IUCrData, and has been                               #
# peer reviewed under the auspices of IUCrData.                              #
#                                                                            #
# Full details of the Crystallographic Information File format               #
# are given in the paper "The Crystallographic Information File (CIF):       #
# a New Standard Archive File for Crystallography" by S. R. Hall, F. H.      #
# Allen and I. D. Brown [Acta Cryst. (1991), A47, 655-685].                  #
#                                                                            #
# The current version of the core CIF dictionary is obtainable from          #
# ftp://ftp.iucr.org/pub/cif_core.dic.                                       #
#                                                                            #
# Software is freely available for graphical display of the structure(s)     #
# in this CIF. For information consult the CIF software page                 #
# http://www.iucr.org/resources/cif/software.                                #
#                                                                            #
# This file may be used for bona fide research purposes within the           #
# scientific community so long as proper attribution is given to the data    # 
# article from which it was obtained.                                        #
#                                                                            #
##############################################################################
data_global
_audit_creation_method     'form.cif (version 2.0)'
_journal_data_validation_number     ?
_journal_date_recd_electronic     2021-07-20
_journal_date_accepted     2021-07-29
_journal_name_full     'IUCrData'
_journal_year     2021
_journal_volume     6
_journal_issue      8
_journal_page_first     0
_journal_page_last     0
_journal_paper_category     HM
_journal_paper_doi     10.1107/S2414314621007781
_journal_coeditor_code     WM4150
_publ_contact_author_name     'Dean H. Johnston'
_publ_contact_author_address
;
Department of Chemistry
Otterbein University
Westerville, OH 43081
;
_publ_contact_author_email     djohnston@otterbein.edu
_publ_contact_author_phone       0E9(6)
_publ_section_title
;
Bis(2,4-dioxopentan-3-ido-\k^2^<i>O</i>,<i>O</i>')dioxidomolybdenum(VI): a
redetermination
;
_publ_section_title_footnote     .
loop_
    _publ_author_name
    _publ_author_address
    'Johnston, Dean H.'
;
Department of Chemistry
Otterbein University
Westerville, OH  43081
USA
;
    'King, Calvin'
;
Department of Chemistry
Otterbein University
Westerville, OH  43081
USA
;
    'Seitz, Aileen'
;
Department of Chemistry
Otterbein University
Westerville, OH  43081
USA
;
    'Sethi, Mia'
;
Department of Chemistry
Otterbein University
Westerville, OH  43081
USA
;
_publ_section_synopsis
;
The crystal structure of <i>cis</i>-[MoO~2~(acac)~2~] has been redetermined at
100 K, providing a more precise description of the structure including
hydrogen atoms and intermolecular contacts.
;
data_I
_database_code_depnum_ccdc_archive 'CCDC 2100177'
_chemical_name_systematic
;
Bis(2,4-dioxopentan-3-ido-\k^2^<i>O</i>,<i>O</i>')dioxidomolybdenum(VI)
;
_chemical_name_common     bis(acetylacetonato)dioxomolybdenum(VI)
_chemical_formula_moiety     'C10 H14 Mo O6'
_chemical_formula_sum     'C10 H14 Mo O6'
_chemical_formula_structural     ?
_chemical_formula_analytical     ?
_chemical_formula_iupac     '[Mo (C5 H7 O2)2 O2]'
_chemical_formula_weight     326.15
_chemical_melting_point     ?
_space_group_crystal_system     triclinic
_space_group_name_H-M_alt     'P -1'
_space_group_name_Hall     '-P 1'
loop_
    _space_group_symop_operation_xyz
    'x, y, z'
    '-x, -y, -z'
_cell_length_a     8.0111(3)
_cell_length_b     12.4143(4)
_cell_length_c     12.6847(4)
_cell_angle_alpha     75.6490(10)
_cell_angle_beta     89.2720(10)
_cell_angle_gamma     87.0720(10)
_cell_volume     1220.56(7)
_cell_formula_units_Z     4
_cell_measurement_reflns_used     9760
_cell_measurement_theta_min     3.038
_cell_measurement_theta_max     36.310
_cell_measurement_temperature     99.98
_exptl_crystal_description     block
_exptl_crystal_colour     yellow
_exptl_crystal_size_max     0.277
_exptl_crystal_size_mid     0.222
_exptl_crystal_size_min     0.138
_exptl_crystal_size_rad     ?
_exptl_crystal_density_diffrn     1.775
_exptl_crystal_density_meas     ?
_exptl_crystal_density_method     ?
_exptl_crystal_F_000     656
_exptl_absorpt_coefficient_mu     1.088
_exptl_absorpt_correction_type     multi-scan
_exptl_absorpt_process_details
;
(SADABS; Krause <i>et al.</i>, 2015)
;
_exptl_absorpt_correction_T_min     0.6760
_exptl_absorpt_correction_T_max     0.7471
_exptl_special_details     ?
_diffrn_ambient_temperature     99.98
_diffrn_radiation_type     MoK\a
_diffrn_radiation_wavelength     0.71073
_diffrn_radiation_source     ?
_diffrn_radiation_monochromator     ?
_diffrn_measurement_device_type     'Bruker APEXII CCD'
_diffrn_measurement_method     '\f and \w scans'
_diffrn_detector_area_resol_mean     ?
_diffrn_reflns_number     82074
_diffrn_reflns_av_R_equivalents     0.0347
_diffrn_reflns_av_unetI/netI     0.0211
_diffrn_reflns_theta_min     1.657
_diffrn_reflns_theta_max     36.379
_diffrn_reflns_theta_full     25.242
_diffrn_measured_fraction_theta_max     0.997
_diffrn_measured_fraction_theta_full     1.000
_diffrn_reflns_limit_h_min     -13
_diffrn_reflns_limit_h_max     13
_diffrn_reflns_limit_k_min     -20
_diffrn_reflns_limit_k_max     20
_diffrn_reflns_limit_l_min     -21
_diffrn_reflns_limit_l_max     21
_diffrn_reflns_reduction_process     ?
_diffrn_standards_number     0
_diffrn_standards_interval_count     ?
_diffrn_standards_interval_time     ?
_diffrn_standards_decay_%     ?
_refine_special_details
;
All H atoms were located in a difference-Fourier map. Hydrogen
atom positions were refined with C---H distances restrained to 0.98(2) \%A
(CH~3~) or 0.95(2) \%A (ring C) and with <i>U</i>~iso~(H) = 1.5<i>U</i>~eq~(C)
(methyl) or <i>U</i>~iso~(H) = 1.2<i>U</i>~eq~(C) (ring).
;
_reflns_number_total     11855
_reflns_number_gt     10556
_reflns_threshold_expression     'I > 2\s(I)'
_refine_ls_structure_factor_coef     Fsqd
_refine_ls_matrix_type     full
_refine_ls_R_factor_all     0.0281
_refine_ls_R_factor_gt     0.0233
_refine_ls_wR_factor_all     ?
_refine_ls_wR_factor_gt     0.0585
_refine_ls_wR_factor_ref     0.0611
_refine_ls_goodness_of_fit_all     ?
_refine_ls_goodness_of_fit_ref     1.043
_refine_ls_restrained_S_all     1.044
_refine_ls_restrained_S_obs     ?
_refine_ls_number_reflns     11855
_refine_ls_number_parameters     391
_refine_ls_number_restraints     28
_refine_ls_number_constraints     0
_refine_ls_hydrogen_treatment     refxyz
_refine_ls_weighting_scheme     calc
_refine_ls_weighting_details
              'w=1/[\s^2^(Fo^2^)+(0.0307P)^2^+0.5240P] where P=(Fo^2^+2Fc^2^)/3'
_refine_ls_shift/su_max     0.003
_refine_ls_shift/su_mean     0.000
_refine_diff_density_max     1.193
_refine_diff_density_min     -1.107
_refine_ls_extinction_method     none
_refine_ls_extinction_coef     .
_refine_ls_abs_structure_details     ?
_refine_ls_abs_structure_Flack     ?
_refine_ls_abs_structure_Rogers     ?
loop_
    _atom_type_symbol
    _atom_type_description
    _atom_type_scat_dispersion_real
    _atom_type_scat_dispersion_imag
    _atom_type_scat_source
    'C' 'C' 0.0033 0.0016
                         'International Tables Vol C Tables 4.2.6.8 and 6.1.1.4'
    'H' 'H' 0.0000 0.0000
                         'International Tables Vol C Tables 4.2.6.8 and 6.1.1.4'
    'Mo' 'Mo' -1.6832 0.6857
                         'International Tables Vol C Tables 4.2.6.8 and 6.1.1.4'
    'O' 'O' 0.0106 0.0060
                         'International Tables Vol C Tables 4.2.6.8 and 6.1.1.4'
_computing_data_collection     'APEX3 (Bruker, 2020)'
_computing_cell_refinement     'SAINT (Bruker, 2020)'
_computing_data_reduction     'SAINT (Bruker, 2020)'
_computing_structure_solution     'SHELXT (Sheldrick, 2015a)'
_computing_structure_refinement     'SHELXL (Sheldrick, 2015b)'
_computing_molecular_graphics     'CrystalMaker (Palmer, 2020)'
_computing_publication_material
;
<i>OLEX2</i> (Dolomanov et al., 2009) and publCIF (Westrip, 2010)
;
loop_
    _atom_site_type_symbol
    _atom_site_label
    _atom_site_fract_x
    _atom_site_fract_y
    _atom_site_fract_z
    _atom_site_U_iso_or_equiv
    _atom_site_adp_type
    _atom_site_calc_flag
    _atom_site_occupancy
    _atom_site_disorder_assembly
    _atom_site_disorder_group
    Mo Mo1 0.19729(2) 0.76693(2) 0.56793(2) 0.01071(2) Uani d 1 . .
    O O1 0.01992(11) 0.69604(7) 0.57195(8) 0.01646(15) Uani d 1 . .
    O O2 0.14825(12) 0.86914(7) 0.63247(7) 0.01718(15) Uani d 1 . .
    O O3 0.45296(11) 0.82176(7) 0.55088(7) 0.01484(14) Uani d 1 . .
    O O4 0.32120(11) 0.65709(7) 0.47653(7) 0.01407(14) Uani d 1 . .
    O O5 0.30012(10) 0.65609(7) 0.69609(7) 0.01323(13) Uani d 1 . .
    O O6 0.17058(11) 0.86448(7) 0.41831(7) 0.01522(14) Uani d 1 . .
    C C1 0.37036(18) 0.55651(10) 0.34261(11) 0.0194(2) Uani d 1 . .
    H H1A 0.408(2) 0.5708(16) 0.2707(13) 0.029 Uiso d 1 . .
    H H1B 0.457(2) 0.5162(15) 0.3884(16) 0.029 Uiso d 1 . .
    H H1C 0.286(2) 0.5032(14) 0.3486(16) 0.029 Uiso d 1 . .
    C C2 0.30151(14) 0.65672(9) 0.37795(9) 0.01315(17) Uani d 1 . .
    C C3 0.21648(16) 0.74411(10) 0.30091(9) 0.01650(19) Uani d 1 . .
    H H3 0.205(2) 0.7355(14) 0.2306(12) 0.020 Uiso d 1 . .
    C C4 0.16005(14) 0.84288(9) 0.32317(9) 0.01329(17) Uani d 1 . .
    C C5 0.08566(17) 0.93714(10) 0.23647(10) 0.0183(2) Uani d 1 . .
    H H5A 0.170(2) 0.9885(14) 0.2000(15) 0.028 Uiso d 1 . .
    H H5B 0.033(2) 0.9095(15) 0.1802(14) 0.028 Uiso d 1 . .
    H H5C 0.002(2) 0.9801(15) 0.2663(16) 0.028 Uiso d 1 . .
    C C6 0.42700(16) 0.58188(10) 0.86696(9) 0.0170(2) Uani d 1 . .
    H H6A 0.416(2) 0.5069(12) 0.8582(16) 0.026 Uiso d 1 . .
    H H6B 0.333(2) 0.5953(15) 0.9090(15) 0.026 Uiso d 1 . .
    H H6C 0.5274(19) 0.5743(15) 0.9049(15) 0.026 Uiso d 1 . .
    C C7 0.42379(14) 0.66499(9) 0.75910(8) 0.01228(16) Uani d 1 . .
    C C8 0.54477(15) 0.74177(10) 0.73039(9) 0.01541(18) Uani d 1 . .
    H H8 0.6317(19) 0.7423(14) 0.7754(13) 0.018 Uiso d 1 . .
    C C9 0.56069(13) 0.81282(9) 0.62473(9) 0.01234(17) Uani d 1 . .
    C C10 0.71393(15) 0.87800(10) 0.59652(11) 0.0180(2) Uani d 1 . .
    H H10A 0.689(2) 0.9523(12) 0.5569(15) 0.027 Uiso d 1 . .
    H H10B 0.776(2) 0.8840(15) 0.6561(13) 0.027 Uiso d 1 . .
    H H10C 0.788(2) 0.8426(15) 0.5532(15) 0.027 Uiso d 1 . .
    Mo Mo2 0.31234(2) 0.23314(2) 0.94971(2) 0.01062(2) Uani d 1 . .
    O O7 0.35933(12) 0.13590(7) 1.06697(7) 0.01702(15) Uani d 1 . .
    O O8 0.49058(11) 0.30206(7) 0.91316(8) 0.01682(15) Uani d 1 . .
    O O9 0.18784(11) 0.33673(7) 0.80520(7) 0.01435(14) Uani d 1 . .
    O O10 0.05669(11) 0.17773(7) 0.96628(7) 0.01557(15) Uani d 1 . .
    O O11 0.33915(11) 0.12896(7) 0.85341(7) 0.01430(14) Uani d 1 . .
    O O12 0.20855(11) 0.34966(7) 1.01892(7) 0.01405(14) Uani d 1 . .
    C C11 0.42605(16) 0.05038(9) 0.70948(10) 0.01590(19) Uani d 1 . .
    H H11A 0.506(2) 0.0052(14) 0.7626(15) 0.024 Uiso d 1 . .
    H H11B 0.481(2) 0.0759(15) 0.6381(12) 0.024 Uiso d 1 . .
    H H11C 0.338(2) 0.0040(14) 0.6990(15) 0.024 Uiso d 1 . .
    C C12 0.35213(13) 0.14698(9) 0.74799(9) 0.01179(16) Uani d 1 . .
    C C13 0.29618(16) 0.24372(9) 0.67571(9) 0.01583(19) Uani d 1 . .
    H H13 0.312(2) 0.2494(14) 0.6000(11) 0.019 Uiso d 1 . .
    C C14 0.20743(13) 0.33250(9) 0.70739(9) 0.01210(16) Uani d 1 . .
    C C15 0.13314(16) 0.42696(10) 0.62128(10) 0.01670(19) Uani d 1 . .
    H H15A 0.095(2) 0.4053(15) 0.5610(13) 0.025 Uiso d 1 . .
    H H15B 0.043(2) 0.4672(15) 0.6472(16) 0.025 Uiso d 1 . .
    H H15C 0.219(2) 0.4773(14) 0.5942(15) 0.025 Uiso d 1 . .
    C C16 -0.20236(16) 0.12360(11) 1.04748(12) 0.0219(2) Uani d 1 . .
    H H16A -0.178(2) 0.0492(13) 1.0454(17) 0.033 Uiso d 1 . .
    H H16B -0.280(2) 0.1597(16) 0.9911(15) 0.033 Uiso d 1 . .
    H H16C -0.265(2) 0.1222(16) 1.1124(14) 0.033 Uiso d 1 . .
    C C17 -0.04876(14) 0.18876(9) 1.03822(9) 0.01463(18) Uani d 1 . .
    C C18 -0.03130(16) 0.26312(11) 1.10536(10) 0.0182(2) Uani d 1 . .
    H H18 -0.116(2) 0.2651(15) 1.1543(14) 0.022 Uiso d 1 . .
    C C19 0.08525(14) 0.34274(9) 1.08878(9) 0.01445(18) Uani d 1 . .
    C C20 0.07649(18) 0.43275(12) 1.14881(11) 0.0220(2) Uani d 1 . .
    H H20A 0.087(3) 0.5039(13) 1.1019(16) 0.033 Uiso d 1 . .
    H H20B -0.027(2) 0.4408(16) 1.1843(16) 0.033 Uiso d 1 . .
    H H20C 0.163(2) 0.4253(17) 1.1994(15) 0.033 Uiso d 1 . .
loop_
    _atom_site_aniso_label
    _atom_site_aniso_U_11
    _atom_site_aniso_U_22
    _atom_site_aniso_U_33
    _atom_site_aniso_U_12
    _atom_site_aniso_U_13
    _atom_site_aniso_U_23
    Mo1 0.01212(4) 0.01239(4) 0.00833(4) -0.00019(3) -0.00151(3) -0.00391(3)
    O1 0.0145(3) 0.0165(4) 0.0190(4) -0.0011(3) -0.0029(3) -0.0055(3)
    O2 0.0220(4) 0.0167(4) 0.0150(4) -0.0011(3) 0.0008(3) -0.0078(3)
    O3 0.0153(3) 0.0185(4) 0.0102(3) -0.0043(3) -0.0011(3) -0.0016(3)
    O4 0.0174(4) 0.0143(3) 0.0106(3) 0.0010(3) -0.0004(3) -0.0037(3)
    O5 0.0147(3) 0.0152(3) 0.0094(3) -0.0023(3) -0.0017(3) -0.0018(3)
    O6 0.0229(4) 0.0129(3) 0.0099(3) 0.0008(3) -0.0041(3) -0.0031(3)
    C1 0.0265(6) 0.0172(5) 0.0161(5) 0.0006(4) 0.0036(4) -0.0079(4)
    C2 0.0152(4) 0.0140(4) 0.0111(4) -0.0026(3) 0.0016(3) -0.0043(3)
    C3 0.0244(5) 0.0163(5) 0.0096(4) -0.0001(4) -0.0026(4) -0.0048(3)
    C4 0.0157(4) 0.0138(4) 0.0102(4) -0.0028(3) -0.0027(3) -0.0020(3)
    C5 0.0240(5) 0.0165(5) 0.0127(4) -0.0004(4) -0.0066(4) 0.0000(4)
    C6 0.0228(5) 0.0171(5) 0.0096(4) 0.0007(4) -0.0027(4) -0.0004(3)
    C7 0.0156(4) 0.0126(4) 0.0090(4) 0.0017(3) -0.0015(3) -0.0037(3)
    C8 0.0176(5) 0.0159(4) 0.0126(4) -0.0016(4) -0.0050(4) -0.0029(3)
    C9 0.0133(4) 0.0114(4) 0.0134(4) 0.0000(3) -0.0004(3) -0.0051(3)
    C10 0.0146(5) 0.0172(5) 0.0234(6) -0.0040(4) 0.0003(4) -0.0070(4)
    Mo2 0.01235(4) 0.01240(4) 0.00711(4) 0.00003(3) 0.00073(3) -0.00262(3)
    O7 0.0226(4) 0.0168(4) 0.0105(3) -0.0003(3) -0.0010(3) -0.0013(3)
    O8 0.0153(4) 0.0165(4) 0.0181(4) -0.0016(3) 0.0027(3) -0.0033(3)
    O9 0.0188(4) 0.0146(3) 0.0095(3) 0.0024(3) -0.0003(3) -0.0034(3)
    O10 0.0151(3) 0.0185(4) 0.0147(4) -0.0040(3) 0.0028(3) -0.0066(3)
    O11 0.0214(4) 0.0131(3) 0.0083(3) 0.0013(3) 0.0016(3) -0.0029(2)
    O12 0.0161(3) 0.0159(3) 0.0115(3) -0.0007(3) 0.0016(3) -0.0062(3)
    C11 0.0213(5) 0.0137(4) 0.0135(4) 0.0010(4) 0.0031(4) -0.0052(3)
    C12 0.0132(4) 0.0124(4) 0.0102(4) -0.0018(3) 0.0025(3) -0.0037(3)
    C13 0.0244(5) 0.0145(4) 0.0085(4) 0.0012(4) 0.0011(4) -0.0031(3)
    C14 0.0146(4) 0.0116(4) 0.0100(4) -0.0021(3) -0.0006(3) -0.0020(3)
    C15 0.0233(5) 0.0129(4) 0.0127(4) -0.0002(4) -0.0046(4) -0.0009(3)
    C16 0.0159(5) 0.0220(5) 0.0248(6) -0.0044(4) 0.0025(4) 0.0002(4)
    C17 0.0139(4) 0.0151(4) 0.0127(4) 0.0001(3) 0.0004(3) 0.0007(3)
    C18 0.0185(5) 0.0222(5) 0.0141(5) 0.0002(4) 0.0065(4) -0.0054(4)
    C19 0.0173(4) 0.0173(4) 0.0091(4) 0.0039(4) -0.0006(3) -0.0050(3)
    C20 0.0263(6) 0.0251(6) 0.0181(5) 0.0048(5) -0.0002(4) -0.0135(5)
loop_
    _geom_bond_atom_site_label_1
    _geom_bond_atom_site_label_2
    _geom_bond_site_symmetry_2
    _geom_bond_distance
    _geom_bond_publ_flag
    Mo1 O1 . 1.7029(9) yes
    Mo1 O2 . 1.7001(9) yes
    Mo1 O3 . 2.1825(8) yes
    Mo1 O4 . 2.1921(8) yes
    Mo1 O5 . 2.0060(8) yes
    Mo1 O6 . 1.9897(8) yes
    O3 C9 . 1.2624(13) ?
    O4 C2 . 1.2635(13) ?
    O5 C7 . 1.3067(13) ?
    O6 C4 . 1.3041(13) ?
    C1 H1A . 0.933(14) ?
    C1 H1B . 0.947(15) ?
    C1 H1C . 0.957(14) ?
    C1 C2 . 1.5010(16) ?
    C2 C3 . 1.4183(16) ?
    C3 H3 . 0.931(14) ?
    C3 C4 . 1.3782(16) ?
    C4 C5 . 1.4971(16) ?
    C5 H5A . 0.983(14) ?
    C5 H5B . 0.975(14) ?
    C5 H5C . 0.968(15) ?
    C6 H6A . 0.973(14) ?
    C6 H6B . 0.946(14) ?
    C6 H6C . 0.931(14) ?
    C6 C7 . 1.4952(16) ?
    C7 C8 . 1.3762(16) ?
    C8 H8 . 0.907(14) ?
    C8 C9 . 1.4184(16) ?
    C9 C10 . 1.4955(16) ?
    C10 H10A . 0.948(14) ?
    C10 H10B . 0.931(14) ?
    C10 H10C . 0.965(14) ?
    Mo2 O7 . 1.6996(9) yes
    Mo2 O8 . 1.7021(9) yes
    Mo2 O9 . 2.1808(8) yes
    Mo2 O10 . 2.1848(9) yes
    Mo2 O11 . 1.9898(8) yes
    Mo2 O12 . 2.0106(8) yes
    O9 C14 . 1.2623(13) ?
    O10 C17 . 1.2632(14) ?
    O11 C12 . 1.3036(13) ?
    O12 C19 . 1.3104(14) ?
    C11 H11A . 0.984(14) ?
    C11 H11B . 0.988(14) ?
    C11 H11C . 0.962(14) ?
    C11 C12 . 1.4961(15) ?
    C12 C13 . 1.3761(16) ?
    C13 H13 . 0.953(14) ?
    C13 C14 . 1.4191(16) ?
    C14 C15 . 1.4942(16) ?
    C15 H15A . 0.932(14) ?
    C15 H15B . 0.961(14) ?
    C15 H15C . 0.957(14) ?
    C16 H16A . 0.941(14) ?
    C16 H16B . 0.961(15) ?
    C16 H16C . 0.955(15) ?
    C16 C17 . 1.4944(17) ?
    C17 C18 . 1.4152(17) ?
    C18 H18 . 0.917(14) ?
    C18 C19 . 1.3709(17) ?
    C19 C20 . 1.4986(17) ?
    C20 H20A . 0.942(15) ?
    C20 H20B . 0.950(15) ?
    C20 H20C . 0.935(15) ?
loop_
    _geom_angle_atom_site_label_1
    _geom_angle_atom_site_label_2
    _geom_angle_atom_site_label_3
    _geom_angle_site_symmetry_1
    _geom_angle_site_symmetry_3
    _geom_angle
    _geom_angle_publ_flag
    O1 Mo1 O3 . . 165.66(4) ?
    O1 Mo1 O4 . . 89.35(4) ?
    O1 Mo1 O5 . . 93.60(4) ?
    O1 Mo1 O6 . . 98.03(4) ?
    O2 Mo1 O1 . . 105.40(4) yes
    O2 Mo1 O3 . . 88.56(4) ?
    O2 Mo1 O4 . . 165.18(4) ?
    O2 Mo1 O5 . . 97.16(4) ?
    O2 Mo1 O6 . . 95.35(4) ?
    O3 Mo1 O4 . . 76.80(3) ?
    O5 Mo1 O3 . . 81.17(3) ?
    O5 Mo1 O4 . . 82.99(3) ?
    O6 Mo1 O3 . . 83.63(3) ?
    O6 Mo1 O4 . . 80.95(3) ?
    O6 Mo1 O5 . . 160.01(4) ?
    C9 O3 Mo1 . . 127.94(7) ?
    C2 O4 Mo1 . . 128.41(7) ?
    C7 O5 Mo1 . . 130.40(7) ?
    C4 O6 Mo1 . . 132.43(7) ?
    H1A C1 H1B . . 108.5(17) ?
    H1A C1 H1C . . 105.8(17) ?
    H1B C1 H1C . . 103.1(16) ?
    C2 C1 H1A . . 115.0(12) ?
    C2 C1 H1B . . 113.3(13) ?
    C2 C1 H1C . . 110.2(12) ?
    O4 C2 C1 . . 117.22(10) ?
    O4 C2 C3 . . 123.67(10) ?
    C3 C2 C1 . . 119.10(10) ?
    C2 C3 H3 . . 117.7(11) ?
    C4 C3 C2 . . 123.42(10) ?
    C4 C3 H3 . . 118.8(11) ?
    O6 C4 C3 . . 124.17(10) ?
    O6 C4 C5 . . 114.20(10) ?
    C3 C4 C5 . . 121.60(10) ?
    C4 C5 H5A . . 112.3(11) ?
    C4 C5 H5B . . 110.8(11) ?
    C4 C5 H5C . . 111.2(12) ?
    H5A C5 H5B . . 106.9(16) ?
    H5A C5 H5C . . 107.7(16) ?
    H5B C5 H5C . . 107.8(16) ?
    H6A C6 H6B . . 105.2(16) ?
    H6A C6 H6C . . 101.7(16) ?
    H6B C6 H6C . . 112.9(17) ?
    C7 C6 H6A . . 110.9(12) ?
    C7 C6 H6B . . 110.0(12) ?
    C7 C6 H6C . . 115.2(12) ?
    O5 C7 C6 . . 114.28(10) ?
    O5 C7 C8 . . 124.26(10) ?
    C8 C7 C6 . . 121.45(10) ?
    C7 C8 H8 . . 121.1(11) ?
    C7 C8 C9 . . 123.91(10) ?
    C9 C8 H8 . . 114.2(11) ?
    O3 C9 C8 . . 123.05(10) ?
    O3 C9 C10 . . 117.50(10) ?
    C8 C9 C10 . . 119.42(10) ?
    C9 C10 H10A . . 112.2(12) ?
    C9 C10 H10B . . 114.7(12) ?
    C9 C10 H10C . . 109.6(11) ?
    H10A C10 H10B . . 105.2(16) ?
    H10A C10 H10C . . 108.5(16) ?
    H10B C10 H10C . . 106.2(16) ?
    O7 Mo2 O8 . . 105.59(5) yes
    O7 Mo2 O9 . . 164.58(4) ?
    O7 Mo2 O10 . . 87.98(4) ?
    O7 Mo2 O11 . . 95.53(4) ?
    O7 Mo2 O12 . . 96.98(4) ?
    O8 Mo2 O9 . . 89.81(4) ?
    O8 Mo2 O10 . . 166.15(4) ?
    O8 Mo2 O11 . . 97.67(4) ?
    O8 Mo2 O12 . . 94.14(4) ?
    O9 Mo2 O10 . . 76.68(3) ?
    O11 Mo2 O9 . . 81.38(3) ?
    O11 Mo2 O10 . . 83.47(3) ?
    O11 Mo2 O12 . . 159.82(4) ?
    O12 Mo2 O9 . . 82.36(3) ?
    O12 Mo2 O10 . . 81.22(3) ?
    C14 O9 Mo2 . . 128.23(7) ?
    C17 O10 Mo2 . . 127.20(8) ?
    C12 O11 Mo2 . . 131.47(7) ?
    C19 O12 Mo2 . . 129.74(7) ?
    H11A C11 H11B . . 109.9(16) ?
    H11A C11 H11C . . 108.6(15) ?
    H11B C11 H11C . . 106.5(15) ?
    C12 C11 H11A . . 111.4(11) ?
    C12 C11 H11B . . 110.9(10) ?
    C12 C11 H11C . . 109.4(11) ?
    O11 C12 C11 . . 114.43(9) ?
    O11 C12 C13 . . 124.15(10) ?
    C13 C12 C11 . . 121.35(10) ?
    C12 C13 H13 . . 118.0(10) ?
    C12 C13 C14 . . 123.58(10) ?
    C14 C13 H13 . . 118.3(10) ?
    O9 C14 C13 . . 123.53(10) ?
    O9 C14 C15 . . 117.53(10) ?
    C13 C14 C15 . . 118.93(10) ?
    C14 C15 H15A . . 113.4(12) ?
    C14 C15 H15B . . 113.3(12) ?
    C14 C15 H15C . . 108.1(11) ?
    H15A C15 H15B . . 107.6(16) ?
    H15A C15 H15C . . 105.6(16) ?
    H15B C15 H15C . . 108.5(15) ?
    H16A C16 H16B . . 110.9(18) ?
    H16A C16 H16C . . 107.2(17) ?
    H16B C16 H16C . . 102.8(17) ?
    C17 C16 H16A . . 112.3(12) ?
    C17 C16 H16B . . 109.7(12) ?
    C17 C16 H16C . . 113.5(12) ?
    O10 C17 C16 . . 117.36(11) ?
    O10 C17 C18 . . 123.12(11) ?
    C18 C17 C16 . . 119.44(11) ?
    C17 C18 H18 . . 115.8(12) ?
    C19 C18 C17 . . 124.01(10) ?
    C19 C18 H18 . . 119.2(11) ?
    O12 C19 C18 . . 124.32(10) ?
    O12 C19 C20 . . 114.39(11) ?
    C18 C19 C20 . . 121.27(11) ?
    C19 C20 H20A . . 112.1(13) ?
    C19 C20 H20B . . 114.9(12) ?
    C19 C20 H20C . . 112.8(13) ?
    H20A C20 H20B . . 102.8(17) ?
    H20A C20 H20C . . 104.7(18) ?
    H20B C20 H20C . . 108.6(18) ?
loop_
    _geom_torsion_atom_site_label_1
    _geom_torsion_atom_site_label_2
    _geom_torsion_atom_site_label_3
    _geom_torsion_atom_site_label_4
    _geom_torsion_site_symmetry_1
    _geom_torsion_site_symmetry_2
    _geom_torsion_site_symmetry_3
    _geom_torsion_site_symmetry_4
    _geom_torsion
    _geom_torsion_publ_flag
    Mo1 O3 C9 C8 . . . . 14.91(16) ?
    Mo1 O3 C9 C10 . . . . -167.23(8) ?
    Mo1 O4 C2 C1 . . . . -165.78(8) ?
    Mo1 O4 C2 C3 . . . . 13.14(16) ?
    Mo1 O5 C7 C6 . . . . 159.72(8) ?
    Mo1 O5 C7 C8 . . . . -21.55(16) ?
    Mo1 O6 C4 C3 . . . . -21.18(18) ?
    Mo1 O6 C4 C5 . . . . 160.91(8) ?
    O4 C2 C3 C4 . . . . 6.18(19) ?
    O5 C7 C8 C9 . . . . -7.08(18) ?
    C1 C2 C3 C4 . . . . -174.93(11) ?
    C2 C3 C4 O6 . . . . -3.75(19) ?
    C2 C3 C4 C5 . . . . 174.01(11) ?
    C6 C7 C8 C9 . . . . 171.56(11) ?
    C7 C8 C9 O3 . . . . 9.00(18) ?
    C7 C8 C9 C10 . . . . -168.82(11) ?
    Mo2 O9 C14 C13 . . . . 11.74(16) ?
    Mo2 O9 C14 C15 . . . . -167.95(8) ?
    Mo2 O10 C17 C16 . . . . -167.33(8) ?
    Mo2 O10 C17 C18 . . . . 15.86(16) ?
    Mo2 O11 C12 C11 . . . . 160.69(8) ?
    Mo2 O11 C12 C13 . . . . -22.43(17) ?
    Mo2 O12 C19 C18 . . . . -20.31(17) ?
    Mo2 O12 C19 C20 . . . . 161.61(8) ?
    O10 C17 C18 C19 . . . . 10.74(19) ?
    O11 C12 C13 C14 . . . . -4.41(19) ?
    C11 C12 C13 C14 . . . . 172.26(11) ?
    C12 C13 C14 O9 . . . . 8.31(19) ?
    C12 C13 C14 C15 . . . . -172.00(11) ?
    C16 C17 C18 C19 . . . . -166.01(12) ?
    C17 C18 C19 O12 . . . . -10.0(2) ?
    C17 C18 C19 C20 . . . . 167.99(12) ?
loop_
    _geom_hbond_atom_site_label_D
    _geom_hbond_atom_site_label_H
    _geom_hbond_atom_site_label_A
    _geom_hbond_site_symmetry_A
    _geom_hbond_distance_DH
    _geom_hbond_distance_HA
    _geom_hbond_distance_DA
    _geom_hbond_angle_DHA
    _geom_hbond_publ_flag
    C1 H1A O8 2_666 0.933(14) 2.618(16) 3.4834(16) 154.5(16) yes
    C5 H5B O10 2_566 0.975(14) 2.500(14) 3.4652(15) 170.4(15) yes
    C6 H6A O8 . 0.973(14) 2.507(15) 3.3894(15) 150.7(16) yes
    C8 H8 O7 2_667 0.907(14) 2.793(16) 3.4071(14) 126.0(13) yes
    C10 H10A O6 2_676 0.948(14) 2.679(17) 3.3334(15) 126.8(14) yes
    C10 H10C O1 1_655 0.965(14) 2.504(17) 3.3126(15) 141.3(15) yes
    C11 H11B O3 2_666 0.988(14) 2.483(14) 3.4415(14) 163.3(15) yes
    C15 H15A O1 2_566 0.932(14) 2.545(15) 3.4592(15) 166.9(16) yes
    C15 H15C O4 . 0.957(14) 2.526(15) 3.4018(15) 152.2(15) yes
    C16 H16A O11 2_557 0.941(14) 2.655(18) 3.3127(15) 127.5(15) yes
    C16 H16B O8 1_455 0.961(15) 2.515(16) 3.3971(17) 152.5(17) yes
    C18 H18 O2 2_567 0.917(14) 2.820(17) 3.4646(15) 128.4(14) yes
_shelx_hkl_file
;
  -1   0   0    1.47    0.12
  -1   0   0    1.60    0.08
   1   0   0    1.53    0.12
   1   0   0    1.42    0.12
   1   0   0    1.42    0.08
  -2   0   0  185.69    4.39
  -2   0   0  180.34    4.57
  -2   0   0  184.04    4.40
  -2   0   0  177.58    4.41
  -2   0   0  184.97    4.41
  -2   0   0  175.90    4.42
   2   0   0  178.04    4.39
   2   0   0  182.87    4.58
   2   0   0  175.93    4.56
   2   0   0  180.20    4.41
   2   0   0  181.11    4.39
  -3   0   0    0.25    0.08
  -3   0   0    0.30    0.08
  -3   0   0    0.21    0.06
  -3   0   0    0.20    0.07
  -3   0   0    0.13    0.07
  -3   0   0    0.34    0.07
   3   0   0    0.19    0.06
   3   0   0    0.22    0.07
   3   0   0    0.17    0.06
   3   0   0    0.21    0.05
   3   0   0    0.23    0.12
   3   0   0    0.22    0.12
  -4   0   0    1.94    0.22
  -4   0   0    2.16    0.23
  -4   0   0    2.39    0.19
  -4   0   0    2.31    0.16
  -4   0   0    2.24    0.18
   4   0   0    1.77    0.31
   4   0   0    1.78    0.31
   4   0   0    2.36    0.14
   4   0   0    2.11    0.18
   4   0   0    2.06    0.22
  -5   0   0    0.58    0.12
  -5   0   0    0.70    0.14
  -5   0   0    0.81    0.17
  -5   0   0    0.82    0.12
  -5   0   0    0.98    0.18
  -5   0   0    0.77    0.08
   5   0   0    1.01    0.27
   5   0   0    0.68    0.10
   5   0   0    0.53    0.14
   5   0   0    0.89    0.16
  -6   0   0   63.31    1.83
  -6   0   0   65.54    1.72
  -6   0   0   63.44    1.65
  -6   0   0   61.02    1.85
  -6   0   0   65.42    1.77
  -6   0   0   62.78    1.91
   6   0   0   59.09    1.66
   6   0   0   63.01    1.88
   6   0   0   61.69    1.82
   6   0   0   61.93    2.25
  -7   0   0    3.44    0.39
  -7   0   0    3.03    0.35
  -7   0   0    3.51    0.26
  -7   0   0    3.96    0.29
  -7   0   0    3.92    0.23
  -7   0   0    4.02    0.44
   7   0   0    4.18    0.43
   7   0   0    2.86    0.51
   7   0   0    3.84    0.38
  -8   0   0  108.24    2.88
  -8   0   0  113.09    3.22
  -8   0   0  114.03    3.17
  -8   0   0  108.07    3.26
   8   0   0  114.59    3.25
   8   0   0  114.70    3.16
   8   0   0  113.93    3.80
  -9   0   0    4.49    0.53
  -9   0   0    5.21    0.59
  -9   0   0    4.67    0.30
  -9   0   0    4.32    0.48
   9   0   0    4.56    0.53
   9   0   0    5.04    0.51
 -10   0   0   24.53    1.21
 -10   0   0   23.11    0.84
 -10   0   0   24.39    1.11
 -10   0   0   22.16    1.12
  10   0   0   24.24    1.16
  10   0   0   23.73    1.16
  10   0   0   24.47    1.08
 -11   0   0    0.78    0.30
 -11   0   0    0.62    0.32
 -11   0   0    0.73    0.18
  11   0   0    1.33    0.39
  11   0   0    1.41    0.39
 -12   0   0    4.19    0.65
 -12   0   0    4.53    0.61
 -12   0   0    4.16    0.39
  12   0   0    4.86    0.69
  12   0   0    4.21    0.67
 -13   0   0   -0.09    0.26
 -13   0   0   -0.13    0.12
  13   0   0   -0.13    0.27
  13   0   0    0.79    0.42
  13  -1   0    0.58    0.35
  13  -1   0    0.33    0.37
 -13   1   0    0.73    0.37
 -13   1   0    1.11    0.45
 -13   1   0    0.17    0.16
  12  -1   0   11.18    0.91
  12  -1   0   10.99    0.92
 -12   1   0   10.63    0.86
 -12   1   0   10.36    0.90
 -12   1   0   11.26    0.59
  11  -1   0    1.39    0.42
  11  -1   0    0.68    0.32
 -11   1   0    0.94    0.20
 -11   1   0    1.03    0.34
 -11   1   0    1.06    0.34
  10  -1   0    0.09    0.20
  10  -1   0    0.23    0.24
 -10   1   0    0.11    0.12
 -10   1   0    0.43    0.24
 -10   1   0    0.14    0.21
   9  -1   0   -0.11    0.14
   9  -1   0   -0.26    0.14
   9  -1   0   -0.13    0.14
  -9   1   0    0.08    0.17
  -9   1   0   -0.07    0.15
  -9   1   0   -0.05    0.07
  -9   1   0   -0.12    0.13
   8  -1   0    2.39    0.33
   8  -1   0    2.09    0.34
   8  -1   0    2.01    0.52
   8  -1   0    1.66    0.33
  -8   1   0    2.72    0.37
  -8   1   0    2.26    0.34
  -8   1   0    1.62    0.19
  -8   1   0    1.85    0.34
  -8   1   0    2.63    0.28
   7  -1   0    0.28    0.22
   7  -1   0   -0.21    0.10
   7  -1   0    0.00    0.10
  -7   1   0    0.06    0.13
  -7   1   0    0.11    0.07
  -7   1   0   -0.03    0.10
  -7   1   0   -0.02    0.09
  -7   1   0   -0.13    0.07
  -7   1   0    0.02    0.11
   6  -1   0   31.74    1.13
   6  -1   0   34.06    1.49
   6  -1   0   30.78    1.06
   6  -1   0   32.10    0.90
  -6   1   0   32.70    1.11
  -6   1   0   32.50    0.92
  -6   1   0   31.26    1.15
  -6   1   0   31.54    1.05
  -6   1   0   33.07    1.13
  -6   1   0   33.90    1.01
   5  -1   0    1.93    0.13
   5  -1   0    1.70    0.23
   5  -1   0    1.97    0.37
   5  -1   0    2.07    0.23
  -5   1   0    2.00    0.26
  -5   1   0    1.77    0.24
  -5   1   0    2.01    0.20
  -5   1   0    2.18    0.23
  -5   1   0    1.81    0.22
   4  -1   0  126.22    3.54
   4  -1   0  120.94    3.17
   4  -1   0  128.13    3.24
   4  -1   0  125.35    3.09
  -4   1   0  121.45    3.22
  -4   1   0  124.19    3.25
  -4   1   0  124.78    3.23
  -4   1   0  127.07    3.15
  -4   1   0  128.04    3.21
   3  -1   0    1.00    0.20
   3  -1   0    0.85    0.11
   3  -1   0    0.92    0.14
  -3   1   0    0.98    0.13
  -3   1   0    0.40    0.14
  -3   1   0    0.82    0.13
  -3   1   0    1.00    0.14
  -3   1   0    0.86    0.12
  -3   1   0    0.91    0.11
   2  -1   0  192.05    4.91
   2  -1   0  198.72    4.88
   2  -1   0  207.73    4.92
   2  -1   0  204.12    5.09
  -2   1   0  200.96    4.88
  -2   1   0  199.07    5.08
  -2   1   0  199.57    4.92
  -2   1   0  201.33    4.91
  -2   1   0  204.79    4.93
  -2   1   0  205.10    4.91
   1  -1   0    0.08    0.04
   1  -1   0    0.05    0.06
  -1   1   0   -0.01    0.04
  -1   1   0    0.07    0.04
   0  -1   0    4.56    0.19
   0  -1   0    4.51    0.17
   0   1   0    4.69    0.19
  -1  -1   0    0.25    0.07
  -1  -1   0    0.28    0.05
   1   1   0    0.25    0.07
   1   1   0    0.18    0.04
  -2  -1   0  131.10    3.26
  -2  -1   0  133.01    3.23
  -2  -1   0  131.45    3.41
  -2  -1   0  127.00    3.24
  -2  -1   0  130.40    3.25
  -2  -1   0  129.80    3.25
  -2  -1   0  131.44    3.21
   2   1   0  138.32    3.23
   2   1   0  131.61    3.22
   2   1   0  131.28    3.41
  -3  -1   0    3.16    0.21
  -3  -1   0    2.94    0.14
  -3  -1   0    2.64    0.18
  -3  -1   0    2.48    0.31
  -3  -1   0    2.98    0.14
  -3  -1   0    2.63    0.16
  -3  -1   0    2.84    0.19
  -3  -1   0    2.69    0.19
  -3  -1   0    2.90    0.17
   3   1   0    3.27    0.36
   3   1   0    2.85    0.17
   3   1   0    2.59    0.31
   3   1   0    2.87    0.16
   3   1   0    2.91    0.19
  -4  -1   0  194.61    4.82
  -4  -1   0  195.50    5.01
  -4  -1   0  206.30    4.86
  -4  -1   0  197.36    4.98
  -4  -1   0  202.00    4.99
  -4  -1   0  203.51    4.94
  -4  -1   0  203.60    4.91
   4   1   0  195.32    5.29
   4   1   0  199.53    4.89
   4   1   0  194.90    4.97
   4   1   0  199.84    5.30
   4   1   0  198.05    4.91
  -5  -1   0    4.28    0.26
  -5  -1   0    4.01    0.31
  -5  -1   0    4.94    0.24
  -5  -1   0    4.62    0.31
  -5  -1   0    4.17    0.30
  -5  -1   0    4.24    0.27
   5   1   0    4.10    0.31
   5   1   0    4.23    0.24
   5   1   0    4.48    0.19
   5   1   0    4.44    0.56
   5   1   0    4.34    0.30
  -6  -1   0   72.49    1.94
  -6  -1   0   66.82    2.02
  -6  -1   0   66.22    1.98
  -6  -1   0   66.82    1.76
  -6  -1   0   68.59    1.86
  -6  -1   0   68.05    1.98
  -6  -1   0   70.89    1.81
   6   1   0   66.75    1.82
   6   1   0   66.80    2.00
   6   1   0   67.01    1.95
   6   1   0   66.55    2.38
   6   1   0   64.88    1.71
  -7  -1   0    0.10    0.13
  -7  -1   0    0.03    0.10
  -7  -1   0    0.12    0.08
  -7  -1   0    0.04    0.12
  -7  -1   0    0.20    0.08
   7   1   0   -0.29    0.13
   7   1   0    0.03    0.12
   7   1   0   -0.17    0.08
   7   1   0   -0.02    0.08
  -8  -1   0    0.87    0.23
  -8  -1   0    0.63    0.22
  -8  -1   0    0.67    0.13
   8   1   0    0.71    0.20
   8   1   0    0.36    0.30
   8   1   0    0.39    0.18
  -9  -1   0    0.10    0.18
  -9  -1   0    0.07    0.09
  -9  -1   0    0.28    0.19
  -9  -1   0    0.16    0.16
   9   1   0    0.05    0.16
   9   1   0    0.01    0.14
 -10  -1   0    5.73    0.63
 -10  -1   0    4.69    0.33
 -10  -1   0    6.71    0.56
 -10  -1   0    5.52    0.64
  10   1   0    5.03    0.60
  10   1   0    5.41    0.57
 -11  -1   0    3.24    0.32
 -11  -1   0    3.93    0.52
 -11  -1   0    3.19    0.52
 -11  -1   0    4.58    0.66
  11   1   0    4.35    0.60
  11   1   0    3.00    0.52
  11   1   0    2.82    0.47
 -12  -1   0   12.18    0.95
 -12  -1   0   11.50    0.58
  12   1   0    9.72    0.95
  12   1   0   11.04    0.90
 -13  -1   0    0.81    0.21
 -13  -1   0    0.79    0.38
  13   1   0    1.09    0.44
  13   1   0    1.19    0.44
  13  -2   0   -0.23    0.26
  13  -2   0    0.13    0.35
 -13   2   0    0.02    0.14
 -13   2   0    0.16    0.33
 -13   2   0    0.21    0.32
  12  -2   0    3.70    0.60
  12  -2   0    2.93    0.59
 -12   2   0    2.85    0.53
 -12   2   0    3.29    0.35
 -12   2   0    3.81    0.63
  11  -2   0    0.38    0.29
  11  -2   0    0.59    0.31
 -11   2   0    0.41    0.27
 -11   2   0    0.37    0.16
 -11   2   0    0.40    0.29
  10  -2   0    8.80    0.71
  10  -2   0    7.67    0.73
 -10   2   0    7.64    0.43
 -10   2   0    8.61    0.68
 -10   2   0    9.65    0.74
   9  -2   0    3.06    0.44
   9  -2   0    2.35    0.35
   9  -2   0    2.62    0.42
  -9   2   0    3.19    0.47
  -9   2   0    3.04    0.43
  -9   2   0    2.57    0.25
   8  -2   0   91.59    3.20
   8  -2   0   87.34    2.49
   8  -2   0   83.83    2.58
   8  -2   0   84.86    2.59
  -8   2   0   84.22    2.26
  -8   2   0   85.45    2.58
  -8   2   0   86.87    2.40
  -8   2   0   82.98    2.62
   7  -2   0    2.69    0.36
   7  -2   0    3.69    0.62
   7  -2   0    2.75    0.36
   7  -2   0    3.40    0.35
  -7   2   0    3.35    0.35
  -7   2   0    2.93    0.36
  -7   2   0    3.27    0.31
  -7   2   0    3.51    0.41
  -7   2   0    2.99    0.21
   6  -2   0   86.78    2.41
   6  -2   0   91.58    2.53
   6  -2   0   91.25    2.97
   6  -2   0   91.30    2.53
  -6   2   0   87.18    2.39
  -6   2   0   87.95    2.50
  -6   2   0   87.39    2.27
  -6   2   0   88.72    2.55
  -6   2   0   86.89    2.47
   5  -2   0    0.72    0.17
   5  -2   0    1.34    0.21
   5  -2   0    1.02    0.30
   5  -2   0    1.01    0.16
  -5   2   0    1.08    0.18
  -5   2   0    1.12    0.20
  -5   2   0    1.05    0.19
  -5   2   0    1.09    0.10
  -5   2   0    1.06    0.16
  -5   2   0    0.77    0.16
   4  -2   0   21.66    0.77
   4  -2   0   22.56    0.78
   4  -2   0   22.64    0.72
   4  -2   0   23.84    1.03
  -4   2   0   22.05    0.71
  -4   2   0   22.73    0.79
  -4   2   0   21.12    0.77
  -4   2   0   22.51    0.62
   3  -2   0    0.18    0.07
   3  -2   0    0.35    0.08
   3  -2   0    0.22    0.08
   3  -2   0    0.32    0.14
  -3   2   0    0.18    0.08
  -3   2   0    0.20    0.11
  -3   2   0    0.17    0.08
  -3   2   0    0.26    0.08
  -3   2   0    0.13    0.06
  -3   2   0    0.40    0.06
   2  -2   0   79.42    2.04
   2  -2   0   79.27    2.04
   2  -2   0   79.18    2.23
   2  -2   0   79.48    1.99
  -2   2   0   79.77    2.01
  -2   2   0   76.55    1.96
  -2   2   0   81.03    2.04
  -2   2   0   77.44    2.08
  -2   2   0   81.61    2.05
  -2   2   0   80.91    2.23
   1  -2   0    0.40    0.07
   1  -2   0    0.12    0.06
   1  -2   0    0.17    0.05
   1  -2   0    0.32    0.11
   1  -2   0    0.16    0.05
  -1   2   0    0.35    0.06
  -1   2   0    0.26    0.09
  -1   2   0    0.14    0.04
  -1   2   0    0.22    0.05
  -1   2   0    0.19    0.07
  -1   2   0    0.24    0.06
   0  -2   0  798.96   19.03
   0  -2   0  785.98   19.03
   0   2   0  760.70   19.10
   0   2   0  789.36   19.04
   0   2   0  796.15   19.19
  -1  -2   0    0.50    0.08
  -1  -2   0    0.53    0.08
  -1  -2   0    0.22    0.06
  -1  -2   0    0.35    0.07
  -1  -2   0    0.31    0.10
  -1  -2   0    0.30    0.06
   1   2   0    0.22    0.05
   1   2   0    0.88    0.11
   1   2   0    0.43    0.07
   1   2   0    0.37    0.11
  -2  -2   0 1000.00   23.17
  -2  -2   0  964.70   22.67
  -2  -2   0  957.98   22.76
  -2  -2   0  811.10   22.79
  -2  -2   0  974.11   23.05
  -2  -2   0  981.27   23.31
  -2  -2   0  979.57   22.91
   2   2   0  972.97   22.77
   2   2   0  955.45   22.59
   2   2   0  951.55   22.82
   2   2   0  832.12   22.92
   2   2   0  924.13   22.79
  -3  -2   0    4.03    0.23
  -3  -2   0    3.89    0.16
  -3  -2   0    3.72    0.23
  -3  -2   0    4.35    0.24
  -3  -2   0    3.88    0.24
  -3  -2   0    3.49    0.37
  -3  -2   0    3.85    0.19
   3   2   0    3.46    0.17
   3   2   0    3.63    0.20
   3   2   0    4.26    0.22
   3   2   0    4.08    0.34
   3   2   0    3.80    0.21
  -4  -2   0  276.03    6.51
  -4  -2   0  261.54    6.62
  -4  -2   0  269.61    6.59
  -4  -2   0  268.39    6.60
  -4  -2   0  261.45    6.59
  -4  -2   0  274.97    6.95
  -4  -2   0  275.83    6.44
   4   2   0  269.40    6.52
   4   2   0  269.43    6.45
   4   2   0  264.93    6.53
   4   2   0  260.87    6.59
   4   2   0  246.35    6.88
  -5  -2   0    0.17    0.10
  -5  -2   0    0.07    0.09
  -5  -2   0    0.03    0.05
  -5  -2   0    0.07    0.08
  -5  -2   0    0.06    0.07
   5   2   0    0.01    0.04
   5   2   0    0.19    0.07
   5   2   0    0.04    0.06
   5   2   0    0.03    0.09
   5   2   0    0.07    0.14
  -6  -2   0   18.63    0.76
  -6  -2   0   18.26    0.69
  -6  -2   0   19.76    0.78
  -6  -2   0   19.02    0.80
  -6  -2   0   18.17    0.59
  -6  -2   0   18.15    0.58
   6   2   0   17.77    0.55
   6   2   0   19.94    1.08
   6   2   0   17.98    0.66
   6   2   0   17.65    0.64
   6   2   0   16.94    0.73
  -7  -2   0    2.01    0.30
  -7  -2   0    2.01    0.31
  -7  -2   0    2.05    0.31
  -7  -2   0    2.02    0.27
  -7  -2   0    1.81    0.18
   7   2   0    1.23    0.25
   7   2   0    1.97    0.24
   7   2   0    2.33    0.31
   7   2   0    2.72    0.51
  -8  -2   0   48.58    1.72
  -8  -2   0   47.07    1.55
  -8  -2   0   51.42    1.68
  -8  -2   0   47.70    1.38
   8   2   0   47.61    1.64
   8   2   0   50.29    1.62
   8   2   0   53.03    2.21
   8   2   0   48.47    1.69
  -9  -2   0    4.57    0.30
  -9  -2   0    4.26    0.52
  -9  -2   0    4.21    0.46
  -9  -2   0    4.84    0.55
   9   2   0    4.16    0.48
   9   2   0    4.72    0.54
 -10  -2   0   40.62    1.60
 -10  -2   0   39.76    1.48
 -10  -2   0   39.73    1.65
 -10  -2   0   40.93    1.25
  10   2   0   39.56    1.61
  10   2   0   40.30    1.55
 -11  -2   0    3.92    0.58
 -11  -2   0    3.92    0.59
 -11  -2   0    3.00    0.31
  11   2   0    4.55    0.63
  11   2   0    3.68    0.54
 -12  -2   0    6.52    0.77
 -12  -2   0    6.15    0.42
 -12  -2   0    5.38    0.74
  12   2   0    5.74    0.73
  12   2   0    4.85    0.67
 -13  -2   0    0.08    0.28
 -13  -2   0   -0.07    0.13
  13   2   0    0.10    0.27
  13   2   0    0.29    0.31
  13  -3   0    1.94    0.30
  13  -3   0    1.48    0.48
  13  -3   0    2.06    0.51
 -13   3   0    1.99    0.30
 -13   3   0    1.41    0.46
 -13   3   0    1.65    0.50
  12  -3   0   22.05    1.28
  12  -3   0   20.79    1.20
 -12   3   0   19.48    1.18
 -12   3   0   19.63    1.24
 -12   3   0   19.65    0.82
  11  -3   0    0.18    0.27
  11  -3   0    0.85    0.36
 -11   3   0    0.46    0.29
 -11   3   0    0.66    0.17
 -11   3   0    0.69    0.32
  10  -3   0    0.26    0.22
  10  -3   0    0.17    0.21
 -10   3   0   -0.03    0.20
 -10   3   0    0.14    0.22
 -10   3   0   -0.05    0.09
   9  -3   0    0.97    0.27
   9  -3   0    0.76    0.28
  -9   3   0    0.76    0.27
  -9   3   0    0.81    0.15
  -9   3   0    0.50    0.20
  -9   3   0    0.74    0.29
   8  -3   0    0.42    0.33
   8  -3   0    0.15    0.15
   8  -3   0    0.07    0.18
   8  -3   0   -0.25    0.13
  -8   3   0   -0.11    0.07
  -8   3   0   -0.03    0.15
  -8   3   0    0.14    0.17
  -8   3   0    0.12    0.12
   7  -3   0    0.53    0.16
   7  -3   0    0.73    0.33
   7  -3   0    0.40    0.17
   7  -3   0    0.77    0.22
  -7   3   0    0.40    0.17
  -7   3   0    0.61    0.20
  -7   3   0    0.67    0.17
  -7   3   0    0.52    0.11
  -7   3   0    0.71    0.19
   6  -3   0   52.07    2.03
   6  -3   0   50.67    1.62
   6  -3   0   48.97    1.49
   6  -3   0   53.01    1.63
  -6   3   0   52.30    1.63
  -6   3   0   51.62    1.63
  -6   3   0   51.57    1.38
  -6   3   0   49.34    1.51
  -6   3   0   50.58    1.65
   5  -3   0    1.73    0.35
   5  -3   0    1.72    0.20
   5  -3   0    1.87    0.25
   5  -3   0    1.60    0.23
  -5   3   0    1.85    0.26
  -5   3   0    1.86    0.25
  -5   3   0    1.40    0.22
  -5   3   0    1.23    0.13
  -5   3   0    1.71    0.13
  -5   3   0    1.59    0.20
   4  -3   0   31.40    1.04
   4  -3   0   33.07    1.05
   4  -3   0   33.88    1.33
   4  -3   0   33.49    0.97
  -4   3   0   33.36    1.06
  -4   3   0   31.80    1.09
  -4   3   0   32.41    1.06
  -4   3   0   33.39    1.00
  -4   3   0   30.86    1.39
  -4   3   0   33.38    0.90
   3  -3   0    1.59    0.28
   3  -3   0    1.54    0.18
   3  -3   0    1.43    0.18
   3  -3   0    1.37    0.14
  -3   3   0    1.85    0.21
  -3   3   0    1.53    0.21
  -3   3   0    1.35    0.16
  -3   3   0    1.16    0.25
  -3   3   0    1.48    0.11
  -3   3   0    1.10    0.16
   2  -3   0  156.04    3.87
   2  -3   0  149.97    3.87
   2  -3   0  155.18    3.80
   2  -3   0  154.79    4.11
  -2   3   0  155.15    3.85
  -2   3   0  156.04    3.87
  -2   3   0  156.18    3.96
  -2   3   0  155.77    4.10
  -2   3   0  157.90    3.87
  -2   3   0  156.32    3.80
   1  -3   0    0.16    0.05
   1  -3   0    0.00    0.04
   1  -3   0   -0.02    0.07
   1  -3   0    0.06    0.05
   1  -3   0   -0.03    0.04
  -1   3   0    0.05    0.04
  -1   3   0    0.03    0.05
  -1   3   0   -0.07    0.06
  -1   3   0    0.21    0.09
  -1   3   0    0.01    0.04
   0  -3   0   33.86    0.91
   0  -3   0   35.01    0.92
   0  -3   0   34.22    0.93
   0  -3   0   33.24    0.93
   0  -3   0   35.14    0.91
   0  -3   0   34.25    1.08
   0   3   0   32.41    0.90
   0   3   0   33.63    1.07
   0   3   0   34.20    0.91
   0   3   0   33.10    1.01
   0   3   0   33.20    0.91
  -1  -3   0    0.13    0.09
  -1  -3   0    0.07    0.05
  -1  -3   0    0.08    0.06
  -1  -3   0    0.07    0.05
  -1  -3   0    0.12    0.05
  -1  -3   0    0.05    0.06
   1   3   0    0.06    0.04
   1   3   0    0.07    0.06
   1   3   0    0.07    0.09
   1   3   0    0.12    0.05
   1   3   0    0.11    0.05
  -2  -3   0   73.41    2.16
  -2  -3   0   74.87    1.97
  -2  -3   0   75.59    1.97
  -2  -3   0   76.35    1.98
  -2  -3   0   75.50    1.97
  -2  -3   0   81.54    1.99
   2   3   0   74.74    2.00
   2   3   0   75.83    1.88
   2   3   0   72.78    1.96
   2   3   0   79.26    2.19
   2   3   0   74.72    1.92
  -3  -3   0    1.35    0.12
  -3  -3   0    1.54    0.19
  -3  -3   0    1.19    0.17
  -3  -3   0    1.13    0.16
  -3  -3   0    1.30    0.17
  -3  -3   0    1.24    0.25
   3   3   0    1.29    0.13
   3   3   0    0.89    0.21
   3   3   0    1.05    0.15
   3   3   0    1.18    0.09
   3   3   0    1.24    0.16
  -4  -3   0  166.41    4.20
  -4  -3   0  166.54    4.55
  -4  -3   0  167.18    4.23
  -4  -3   0  162.19    4.21
  -4  -3   0  170.90    4.03
  -4  -3   0  164.57    4.20
  -4  -3   0  166.18    4.07
   4   3   0  159.22    4.50
   4   3   0  163.63    4.16
   4   3   0  162.18    4.14
   4   3   0  166.55    4.07
  -5  -3   0    6.14    0.31
  -5  -3   0    6.49    0.56
  -5  -3   0    6.81    0.39
  -5  -3   0    6.24    0.38
  -5  -3   0    6.27    0.25
  -5  -3   0    6.22    0.38
  -5  -3   0    5.88    0.38
  -5  -3   0    5.65    0.33
   5   3   0    6.09    0.34
   5   3   0    5.76    0.37
   5   3   0    5.92    0.27
   5   3   0    5.94    0.31
  -6  -3   0  120.32    3.08
  -6  -3   0  119.39    3.68
  -6  -3   0  121.39    3.23
  -6  -3   0  118.89    2.95
  -6  -3   0  120.73    3.26
  -6  -3   0  117.09    2.96
  -6  -3   0  120.19    3.21
   6   3   0  111.77    3.20
   6   3   0  120.01    3.06
   6   3   0  116.09    3.11
   6   3   0  113.84    2.97
   6   3   0  117.41    3.65
  -7  -3   0    3.21    0.40
  -7  -3   0    3.44    0.29
  -7  -3   0    3.12    0.37
  -7  -3   0    2.88    0.21
  -7  -3   0    2.99    0.37
   7   3   0    3.02    0.55
   7   3   0    3.16    0.32
   7   3   0    2.66    0.35
  -8  -3   0   13.09    0.62
  -8  -3   0   12.79    0.73
  -8  -3   0   11.73    0.48
  -8  -3   0   12.52    0.70
  -8  -3   0   12.83    0.71
   8   3   0   12.22    0.59
   8   3   0   12.41    0.69
   8   3   0   12.41    0.71
   8   3   0   11.97    1.22
  -9  -3   0   -0.01    0.13
  -9  -3   0   -0.01    0.08
  -9  -3   0    0.25    0.18
  -9  -3   0   -0.04    0.15
   9   3   0   -0.11    0.15
   9   3   0    0.23    0.19
 -10  -3   0   11.52    0.81
 -10  -3   0   10.04    0.75
 -10  -3   0   11.35    0.53
  10   3   0   11.52    0.80
  10   3   0   12.39    0.78
 -11  -3   0    3.65    0.56
 -11  -3   0    3.17    0.31
 -11  -3   0    2.96    0.53
  11   3   0    2.61    0.47
  11   3   0    2.17    0.45
 -12  -3   0    9.76    0.83
 -12  -3   0    8.85    0.93
 -12  -3   0    9.54    0.53
  12   3   0   10.29    0.80
 -13  -3   0    1.38    0.46
 -13  -3   0    2.01    0.30
 -13  -3   0    2.39    0.52
  13   3   0    1.33    0.45
  13   3   0    1.49    0.45
  12  -4   0    0.18    0.27
  12  -4   0   -0.14    0.13
  12  -4   0   -0.06    0.25
 -12   4   0    0.05    0.26
 -12   4   0    0.52    0.33
 -12   4   0   -0.01    0.14
  11  -4   0    0.49    0.31
  11  -4   0    0.52    0.29
 -11   4   0   -0.14    0.24
 -11   4   0    0.34    0.30
 -11   4   0    0.28    0.15
  10  -4   0    5.97    0.66
  10  -4   0    5.72    0.64
 -10   4   0    5.18    0.35
 -10   4   0    5.19    0.62
 -10   4   0    4.86    0.63
   9  -4   0    2.55    0.43
   9  -4   0    2.57    0.41
  -9   4   0    2.13    0.40
  -9   4   0    2.45    0.25
  -9   4   0    2.50    0.34
  -9   4   0    2.37    0.41
   8  -4   0   38.01    1.43
   8  -4   0   35.46    1.38
   8  -4   0   36.36    1.86
  -8   4   0   37.61    1.43
  -8   4   0   34.94    1.41
  -8   4   0   37.16    1.28
  -8   4   0   34.51    1.09
   7  -4   0    1.21    0.27
   7  -4   0    1.10    0.24
   7  -4   0    1.37    0.42
   7  -4   0    1.36    0.22
  -7   4   0    1.17    0.22
  -7   4   0    1.56    0.17
  -7   4   0    1.06    0.24
  -7   4   0    1.42    0.29
  -7   4   0    0.93    0.24
   6  -4   0   40.62    1.38
   6  -4   0   39.64    1.36
   6  -4   0   40.99    1.25
   6  -4   0   40.82    1.77
  -6   4   0   40.19    1.38
  -6   4   0   39.84    1.41
  -6   4   0   41.05    1.40
  -6   4   0   41.30    1.14
  -6   4   0   39.78    1.29
   5  -4   0    0.66    0.17
   5  -4   0    0.63    0.26
   5  -4   0    0.99    0.19
   5  -4   0    0.77    0.14
  -5   4   0    0.84    0.17
  -5   4   0    0.62    0.10
  -5   4   0    0.72    0.11
  -5   4   0    0.68    0.17
  -5   4   0    1.32    0.23
  -5   4   0    0.66    0.18
   4  -4   0   33.19    1.07
   4  -4   0   31.67    1.07
   4  -4   0   32.93    1.37
   4  -4   0   33.85    0.97
  -4   4   0   32.70    1.08
  -4   4   0   32.68    1.08
  -4   4   0   31.49    1.13
  -4   4   0   33.18    1.03
  -4   4   0   33.25    0.93
   3  -4   0    0.33    0.16
   3  -4   0    0.25    0.09
   3  -4   0    0.43    0.09
   3  -4   0    0.39    0.11
  -3   4   0    0.70    0.20
  -3   4   0    0.35    0.11
  -3   4   0    0.31    0.12
  -3   4   0    0.37    0.10
  -3   4   0    0.34    0.08
  -3   4   0    0.38    0.11
   2  -4   0    0.69    0.13
   2  -4   0    0.64    0.12
   2  -4   0    0.56    0.12
   2  -4   0    0.81    0.21
   2  -4   0    0.81    0.11
  -2   4   0    0.45    0.12
  -2   4   0    0.28    0.14
  -2   4   0    0.86    0.14
  -2   4   0    0.75    0.11
  -2   4   0    0.60    0.11
   1  -4   0    0.64    0.11
   1  -4   0    0.74    0.12
   1  -4   0    0.56    0.17
   1  -4   0    0.76    0.11
   1  -4   0    0.85    0.10
   1  -4   0    0.69    0.10
  -1   4   0    0.65    0.10
  -1   4   0    0.98    0.19
  -1   4   0    0.68    0.09
  -1   4   0    0.76    0.11
  -1   4   0    0.67    0.11
  -1   4   0    0.92    0.17
   0  -4   0    9.34    0.34
   0  -4   0    8.64    0.35
   0  -4   0    8.65    0.33
   0  -4   0    7.73    0.32
   0  -4   0    8.75    0.35
   0  -4   0    8.22    0.47
   0   4   0    8.31    0.33
   0   4   0    8.75    0.33
   0   4   0    7.38    0.31
   0   4   0    8.92    0.29
   0   4   0    8.15    0.41
   0   4   0    8.57    0.48
  -1  -4   0    0.09    0.06
  -1  -4   0    0.14    0.06
  -1  -4   0    0.18    0.11
  -1  -4   0    0.09    0.06
  -1  -4   0    0.06    0.06
  -1  -4   0    0.13    0.06
   1   4   0    0.06    0.09
   1   4   0    0.17    0.06
   1   4   0    0.05    0.05
   1   4   0    0.19    0.06
   1   4   0    0.07    0.07
  -2  -4   0   42.83    1.23
  -2  -4   0   42.42    1.21
  -2  -4   0   44.83    1.24
  -2  -4   0   42.20    1.23
  -2  -4   0   42.62    1.22
  -2  -4   0   42.86    1.44
   2   4   0   41.96    1.43
   2   4   0   43.81    1.19
   2   4   0   45.20    1.24
   2   4   0   45.58    1.29
   2   4   0   42.02    1.13
  -3  -4   0    4.27    0.47
  -3  -4   0    4.98    0.28
  -3  -4   0    4.58    0.28
  -3  -4   0    4.41    0.27
  -3  -4   0    5.06    0.29
   3   4   0    4.35    0.23
   3   4   0    4.50    0.20
   3   4   0    3.52    0.42
   3   4   0    4.32    0.27
   3   4   0    4.60    0.28
  -4  -4   0  255.41    6.27
  -4  -4   0  262.66    6.45
  -4  -4   0  256.25    6.46
  -4  -4   0  257.37    6.46
  -4  -4   0  263.37    6.83
  -4  -4   0  253.31    6.46
   4   4   0  247.25    6.41
   4   4   0  259.80    6.33
   4   4   0  267.14    6.26
   4   4   0  265.48    6.43
  -5  -4   0    0.23    0.11
  -5  -4   0    0.28    0.12
  -5  -4   0    0.19    0.07
  -5  -4   0    0.13    0.11
  -5  -4   0    0.49    0.11
  -5  -4   0    0.17    0.17
  -5  -4   0    0.16    0.12
   5   4   0    0.38    0.08
   5   4   0    0.20    0.10
   5   4   0    0.14    0.10
   5   4   0    0.35    0.13
   5   4   0    0.27    0.09
  -6  -4   0    1.26    0.18
  -6  -4   0    1.35    0.21
  -6  -4   0    1.25    0.23
  -6  -4   0    1.48    0.25
  -6  -4   0    1.17    0.23
  -6  -4   0    1.69    0.16
  -6  -4   0    1.65    0.40
   6   4   0    1.41    0.16
   6   4   0    1.40    0.19
   6   4   0    1.69    0.24
   6   4   0    1.36    0.24
  -7  -4   0    0.26    0.15
  -7  -4   0    0.35    0.17
  -7  -4   0    0.34    0.13
  -7  -4   0    0.33    0.09
  -7  -4   0    0.13    0.13
   7   4   0    0.45    0.29
   7   4   0    0.39    0.15
   7   4   0    0.26    0.17
  -8  -4   0   12.01    0.72
  -8  -4   0   12.95    0.73
  -8  -4   0   12.42    0.60
  -8  -4   0   12.85    0.71
  -8  -4   0   11.92    0.49
   8   4   0   12.57    1.03
   8   4   0   12.53    0.63
   8   4   0   13.67    0.73
  -9  -4   0    2.26    0.39
  -9  -4   0    2.04    0.22
  -9  -4   0    2.58    0.42
  -9  -4   0    2.73    0.43
   9   4   0    2.56    0.40
   9   4   0    2.91    0.43
   9   4   0    2.44    0.46
 -10  -4   0   35.17    1.13
 -10  -4   0   33.37    1.50
 -10  -4   0   35.37    1.47
  10   4   0   34.90    1.47
  10   4   0   37.34    1.52
 -11  -4   0    3.35    0.33
 -11  -4   0    3.02    0.52
 -11  -4   0    3.00    0.55
  11   4   0    3.46    0.56
  11   4   0    3.48    0.53
 -12  -4   0   10.35    0.85
 -12  -4   0    8.26    0.50
 -12  -4   0    8.50    0.91
  12   4   0    8.61    0.91
  12   4   0    9.95    0.81
 -13  -4   0    0.42    0.33
 -13  -4   0    0.26    0.33
 -13  -4   0    0.75    0.22
  13   4   0    0.52    0.36
  13   4   0    0.63    0.40
  12  -5   0   24.74    1.35
  12  -5   0   22.82    1.35
  12  -5   0   25.09    0.98
 -12   5   0   24.91    0.96
 -12   5   0   26.88    1.44
 -12   5   0   23.49    1.36
  11  -5   0    3.79    0.56
  11  -5   0    3.83    0.61
  11  -5   0    3.67    0.38
 -11   5   0    3.51    0.35
 -11   5   0    3.55    0.58
 -11   5   0    4.94    0.67
  10  -5   0   11.97    0.81
  10  -5   0   11.05    0.55
  10  -5   0   11.97    0.84
 -10   5   0   11.06    0.82
 -10   5   0   11.39    0.54
 -10   5   0   10.49    0.81
   9  -5   0    0.31    0.13
   9  -5   0   -0.04    0.16
   9  -5   0    0.64    0.26
  -9   5   0    0.17    0.18
  -9   5   0   -0.08    0.16
  -9   5   0    0.07    0.23
  -9   5   0    0.13    0.10
   8  -5   0    0.05    0.16
   8  -5   0    0.16    0.20
   8  -5   0    0.26    0.11
   8  -5   0    0.58    0.41
  -8   5   0    0.16    0.09
  -8   5   0    0.10    0.18
  -8   5   0    0.08    0.14
  -8   5   0    0.20    0.20
   7  -5   0    3.57    0.25
   7  -5   0    3.03    0.61
   7  -5   0    3.77    0.43
   7  -5   0    4.24    0.48
  -7   5   0    3.55    0.44
  -7   5   0    3.75    0.46
  -7   5   0    3.65    0.24
  -7   5   0    3.70    0.39
  -7   5   0    4.31    0.48
   6  -5   0  116.96    3.75
   6  -5   0  114.25    3.22
   6  -5   0  115.21    2.94
   6  -5   0  114.60    3.20
   6  -5   0  118.91    3.04
  -6   5   0  119.35    3.26
  -6   5   0  111.64    3.23
  -6   5   0  116.39    3.14
  -6   5   0  113.37    2.93
  -6   5   0  112.53    3.30
   5  -5   0    2.63    0.31
   5  -5   0    1.95    0.28
   5  -5   0    2.09    0.16
   5  -5   0    2.22    0.43
   5  -5   0    2.32    0.23
  -5   5   0    2.08    0.32
  -5   5   0    2.19    0.27
  -5   5   0    1.88    0.17
  -5   5   0    2.09    0.29
  -5   5   0    2.22    0.30
  -5   5   0    2.25    0.18
   4  -5   0   65.32    1.70
   4  -5   0   63.39    1.88
   4  -5   0   67.20    2.27
   4  -5   0   64.33    1.87
   4  -5   0   64.16    1.75
  -4   5   0   65.09    1.74
  -4   5   0   67.18    1.86
  -4   5   0   65.13    1.89
  -4   5   0   63.36    2.00
  -4   5   0   66.11    1.89
   3  -5   0    0.74    0.23
   3  -5   0    0.81    0.16
   3  -5   0    1.08    0.17
   3  -5   0    1.09    0.14
   3  -5   0    0.92    0.16
  -3   5   0    0.87    0.15
  -3   5   0    1.13    0.17
  -3   5   0    1.11    0.29
  -3   5   0    0.90    0.16
  -3   5   0    1.06    0.14
  -3   5   0    1.03    0.21
   2  -5   0   99.96    2.68
   2  -5   0  103.81    3.01
   2  -5   0  102.49    2.66
   2  -5   0  106.42    2.60
   2  -5   0  100.20    2.69
  -2   5   0  102.26    2.54
  -2   5   0   99.57    2.62
  -2   5   0   99.43    2.97
  -2   5   0  104.91    2.67
  -2   5   0  104.00    2.67
  -2   5   0  102.75    2.84
   1  -5   0    0.07    0.07
   1  -5   0    0.09    0.07
   1  -5   0    0.00    0.11
   1  -5   0    0.21    0.07
   1  -5   0    0.15    0.07
  -1   5   0    0.09    0.06
  -1   5   0    0.18    0.10
  -1   5   0    0.16    0.07
  -1   5   0    0.31    0.08
  -1   5   0    0.27    0.08
  -1   5   0    0.14    0.13
   0  -5   0    8.90    0.36
   0  -5   0    8.99    0.40
   0  -5   0    9.31    0.37
   0  -5   0    8.88    0.55
   0  -5   0    9.11    0.39
   0  -5   0   10.21    0.39
   0   5   0   10.26    0.38
   0   5   0    9.18    0.32
   0   5   0    8.53    0.53
   0   5   0    8.99    0.47
   0   5   0    9.03    0.37
   0   5   0    8.34    0.36
  -1  -5   0    0.25    0.09
  -1  -5   0    0.21    0.08
  -1  -5   0    0.16    0.13
  -1  -5   0    0.19    0.08
  -1  -5   0    0.19    0.08
  -1  -5   0    0.37    0.10
   1   5   0    0.28    0.08
   1   5   0    0.30    0.07
   1   5   0    0.48    0.17
   1   5   0    0.31    0.12
   1   5   0    0.30    0.09
  -2  -5   0   36.21    1.32
  -2  -5   0   36.75    1.09
  -2  -5   0   33.72    1.05
  -2  -5   0   36.80    1.10
  -2  -5   0   36.80    1.10
   2   5   0   35.56    1.16
   2   5   0   35.54    1.05
   2   5   0   36.57    1.00
   2   5   0   36.56    1.10
   2   5   0   38.85    1.36
  -3  -5   0    0.87    0.16
  -3  -5   0    0.41    0.12
  -3  -5   0    0.57    0.19
  -3  -5   0    0.52    0.12
  -3  -5   0    0.67    0.13
   3   5   0    0.38    0.12
   3   5   0    0.59    0.20
   3   5   0    0.42    0.08
   3   5   0    0.58    0.15
   3   5   0    0.55    0.11
  -4  -5   0   85.87    2.17
  -4  -5   0   86.19    2.39
  -4  -5   0   89.38    2.42
  -4  -5   0   85.34    2.38
  -4  -5   0   88.67    2.39
  -4  -5   0   90.01    2.76
   4   5   0   86.02    2.39
   4   5   0   85.27    2.37
   4   5   0   85.54    2.19
   4   5   0   87.92    2.29
  -5  -5   0    1.82    0.26
  -5  -5   0    1.95    0.41
  -5  -5   0    1.86    0.26
  -5  -5   0    1.68    0.15
  -5  -5   0    1.71    0.25
  -5  -5   0    1.82    0.14
  -5  -5   0    2.20    0.28
   5   5   0    1.75    0.20
   5   5   0    1.84    0.14
   5   5   0    1.80    0.24
   5   5   0    2.13    0.26
  -6  -5   0  130.85    3.57
  -6  -5   0  130.56    3.28
  -6  -5   0  134.89    3.58
  -6  -5   0  130.66    3.32
  -6  -5   0  131.73    3.56
  -6  -5   0  134.97    3.55
  -6  -5   0  131.79    4.05
   6   5   0  125.87    3.34
   6   5   0  127.94    3.42
   6   5   0  128.08    3.56
   6   5   0  128.43    3.49
  -7  -5   0    5.19    0.28
  -7  -5   0    5.17    0.53
  -7  -5   0    5.39    0.44
  -7  -5   0    5.88    0.79
  -7  -5   0    4.84    0.49
   7   5   0    5.44    0.40
   7   5   0    5.40    0.77
   7   5   0    5.30    0.44
   7   5   0    5.10    0.40
  -8  -5   0   66.40    2.09
  -8  -5   0   62.76    2.10
  -8  -5   0   63.84    2.09
  -8  -5   0   61.85    1.74
   8   5   0   63.51    1.97
   8   5   0   63.77    2.10
   8   5   0   64.48    2.60
  -9  -5   0    1.12    0.18
  -9  -5   0    1.06    0.30
  -9  -5   0    1.55    0.34
  -9  -5   0    1.91    0.37
   9   5   0    1.49    0.34
   9   5   0    1.11    0.30
   9   5   0    1.66    0.29
 -10  -5   0    2.55    0.44
 -10  -5   0    1.89    0.38
 -10  -5   0    2.16    0.42
 -10  -5   0    2.52    0.28
  10   5   0    2.10    0.42
  10   5   0    3.61    0.53
 -11  -5   0    0.20    0.28
 -11  -5   0    0.85    0.30
 -11  -5   0    0.59    0.18
  11   5   0    0.42    0.28
  11   5   0    0.19    0.24
 -12  -5   0    8.45    0.90
 -12  -5   0    8.02    0.50
 -12  -5   0    8.44    0.91
  12   5   0   11.02    0.89
  12   5   0    9.58    0.81
 -13  -5   0    1.09    0.44
 -13  -5   0    1.14    0.43
 -13  -5   0    1.26    0.25
  13   5   0    1.76    0.51
  13   5   0    1.59    0.48
  12  -6   0    0.62    0.20
  12  -6   0    0.34    0.35
  12  -6   0    0.04    0.34
  12  -6   0    0.96    0.36
 -12   6   0    1.10    0.42
 -12   6   0    0.40    0.33
  11  -6   0   -0.13    0.13
  11  -6   0    0.21    0.28
  11  -6   0    0.24    0.26
  11  -6   0    0.04    0.26
 -11   6   0   -0.25    0.20
 -11   6   0    0.15    0.27
  10  -6   0    1.26    0.23
  10  -6   0    3.03    0.48
  10  -6   0    2.32    0.49
 -10   6   0    2.47    0.43
 -10   6   0    1.84    0.42
 -10   6   0    2.15    0.44
   9  -6   0    3.65    0.51
   9  -6   0    2.00    0.25
   9  -6   0    2.92    0.48
  -9   6   0    2.50    0.26
  -9   6   0    2.16    0.36
  -9   6   0    1.96    0.41
  -9   6   0    1.82    0.40
   8  -6   0   29.56    0.97
   8  -6   0   28.19    1.23
   8  -6   0   29.92    1.28
  -8   6   0   29.80    0.96
  -8   6   0   29.92    1.18
  -8   6   0   30.04    1.30
  -8   6   0   30.52    1.30
   7  -6   0    1.99    0.49
   7  -6   0    1.20    0.28
   7  -6   0    1.09    0.17
   7  -6   0    1.08    0.26
  -7   6   0    1.48    0.27
  -7   6   0    1.75    0.35
  -7   6   0    1.48    0.31
  -7   6   0    1.14    0.27
   6  -6   0   22.99    0.96
   6  -6   0   23.60    0.76
   6  -6   0   22.45    0.98
   6  -6   0   23.89    0.93
   6  -6   0   23.20    1.34
  -6   6   0   23.35    0.94
  -6   6   0   25.69    1.03
  -6   6   0   23.65    0.99
  -6   6   0   24.00    1.09
   5  -6   0    0.02    0.11
   5  -6   0    0.36    0.25
   5  -6   0    0.13    0.07
   5  -6   0    0.08    0.12
   5  -6   0    0.05    0.08
   5  -6   0    0.26    0.14
  -5   6   0   -0.02    0.09
  -5   6   0    0.11    0.09
  -5   6   0   -0.05    0.11
  -5   6   0    0.02    0.10
  -5   6   0   -0.03    0.10
   4  -6   0    3.63    0.38
   4  -6   0    3.58    0.20
   4  -6   0    2.64    0.48
   4  -6   0    2.98    0.22
   4  -6   0    3.58    0.35
   4  -6   0    2.82    0.31
  -4   6   0    3.53    0.36
  -4   6   0    3.52    0.43
  -4   6   0    3.72    0.29
  -4   6   0    3.09    0.23
  -4   6   0    3.13    0.32
   3  -6   0    0.09    0.15
   3  -6   0    0.01    0.08
   3  -6   0   -0.03    0.07
   3  -6   0    0.12    0.07
   3  -6   0    0.10    0.09
  -3   6   0    0.08    0.09
  -3   6   0    0.07    0.08
  -3   6   0   -0.08    0.05
  -3   6   0   -0.05    0.08
  -3   6   0    0.04    0.04
   2  -6   0   23.45    1.08
   2  -6   0   22.97    0.77
   2  -6   0   22.81    0.81
   2  -6   0   21.39    0.79
   2  -6   0   23.15    0.72
  -2   6   0   22.61    0.77
  -2   6   0   23.41    0.79
  -2   6   0   23.02    1.06
  -2   6   0   22.46    0.68
  -2   6   0   22.72    0.94
  -2   6   0   22.64    0.75
   1  -6   0    0.06    0.08
   1  -6   0    0.15    0.08
   1  -6   0    0.00    0.07
   1  -6   0    0.05    0.06
   1  -6   0    0.03    0.11
  -1   6   0    0.02    0.06
  -1   6   0   -0.07    0.04
  -1   6   0    0.05    0.09
  -1   6   0    0.57    0.21
  -1   6   0    0.02    0.05
  -1   6   0    0.08    0.07
   0  -6   0   10.34    0.33
   0  -6   0    9.94    0.45
   0  -6   0   10.47    0.65
   0  -6   0    9.88    0.41
   0  -6   0   10.38    0.42
   0  -6   0   10.59    0.46
   0   6   0   10.88    0.43
   0   6   0   10.70    0.37
   0   6   0   10.37    0.44
   0   6   0   10.13    0.42
   0   6   0   10.09    0.55
   0   6   0   10.14    0.63
  -1  -6   0    0.04    0.07
  -1  -6   0   -0.03    0.05
  -1  -6   0    0.03    0.11
  -1  -6   0    0.09    0.08
  -1  -6   0    0.11    0.08
   1   6   0    0.20    0.08
   1   6   0   -0.03    0.12
   1   6   0    0.02    0.08
   1   6   0    0.04    0.04
   1   6   0    0.15    0.08
   1   6   0    0.05    0.06
  -2  -6   0   32.60    1.06
  -2  -6   0   35.68    1.35
  -2  -6   0   34.09    1.07
  -2  -6   0   33.60    1.03
  -2  -6   0   33.68    1.06
   2   6   0   32.83    0.97
   2   6   0   35.16    1.34
   2   6   0   33.22    1.07
   2   6   0   33.74    1.04
   2   6   0   35.32    1.18
  -3  -6   0    1.44    0.21
  -3  -6   0    1.60    0.34
  -3  -6   0    0.97    0.18
  -3  -6   0    1.40    0.20
  -3  -6   0    1.11    0.18
   3   6   0    0.92    0.15
   3   6   0    1.12    0.18
   3   6   0    1.33    0.14
   3   6   0    0.87    0.18
  -4  -6   0    9.21    0.48
  -4  -6   0    8.70    0.48
  -4  -6   0    8.19    0.64
  -4  -6   0    8.64    0.46
  -4  -6   0    9.07    0.47
  -4  -6   0    8.64    0.33
   4   6   0    8.66    0.34
   4   6   0    8.74    0.49
   4   6   0    8.44    0.46
   4   6   0    8.48    0.40
  -5  -6   0    0.27    0.13
  -5  -6   0    0.33    0.15
  -5  -6   0    0.11    0.17
  -5  -6   0    0.21    0.07
  -5  -6   0    0.06    0.10
  -5  -6   0    0.24    0.13
   5   6   0    0.31    0.14
   5   6   0    0.18    0.07
   5   6   0    0.30    0.11
   5   6   0    0.39    0.14
  -6  -6   0    1.34    0.38
  -6  -6   0    0.97    0.24
  -6  -6   0    0.95    0.22
  -6  -6   0    0.79    0.21
  -6  -6   0    0.84    0.21
  -6  -6   0    1.08    0.14
   6   6   0    1.35    0.26
   6   6   0    1.06    0.18
   6   6   0    0.70    0.18
  -7  -6   0   -0.11    0.10
  -7  -6   0    0.00    0.07
  -7  -6   0    0.10    0.14
  -7  -6   0    0.10    0.15
  -7  -6   0   -0.01    0.19
   7   6   0   -0.13    0.11
   7   6   0    0.01    0.09
   7   6   0    0.04    0.13
  -8  -6   0    0.92    0.26
  -8  -6   0    0.81    0.26
  -8  -6   0    1.08    0.17
  -8  -6   0    1.53    0.31
  -8  -6   0    0.62    0.37
   8   6   0    1.77    0.54
   8   6   0    1.11    0.28
   8   6   0    1.89    0.32
  -9  -6   0    1.66    0.21
  -9  -6   0    1.47    0.33
  -9  -6   0    1.28    0.34
  -9  -6   0    1.63    0.37
   9   6   0    1.48    0.31
   9   6   0    2.20    0.40
 -10  -6   0   31.29    1.39
 -10  -6   0   29.82    1.03
 -10  -6   0   32.06    1.41
 -10  -6   0   29.65    1.39
  10   6   0   31.45    1.41
  10   6   0   30.74    1.41
 -11  -6   0    2.15    0.47
 -11  -6   0    2.00    0.46
 -11  -6   0    1.58    0.24
  11   6   0    1.77    0.45
  11   6   0    1.81    0.44
 -12  -6   0    8.09    0.50
 -12  -6   0    8.52    0.91
 -12  -6   0    6.27    0.79
  12   6   0   10.51    0.84
  12   6   0    8.29    0.90
  12  -7   0   13.07    0.98
  12  -7   0   12.34    1.02
  12  -7   0   12.81    1.02
  12  -7   0   11.96    0.65
 -12   7   0   13.29    1.05
  11  -7   0    3.47    0.62
  11  -7   0    1.66    0.27
  11  -7   0    1.60    0.46
  11  -7   0    2.39    0.48
 -11   7   0    1.85    0.48
 -11   7   0    1.69    0.47
  10  -7   0   31.73    1.11
  10  -7   0   35.44    1.55
  10  -7   0   34.30    1.51
  10  -7   0   32.68    1.53
 -10   7   0   32.08    1.51
 -10   7   0   32.99    1.38
 -10   7   0   32.09    1.54
   9  -7   0    4.51    0.60
   9  -7   0    5.66    0.37
   9  -7   0    5.31    0.61
   9  -7   0    6.34    0.69
  -9   7   0    4.60    0.53
  -9   7   0    5.37    0.62
  -9   7   0    4.32    0.61
   8  -7   0   16.97    0.93
   8  -7   0   16.60    0.66
   8  -7   0   16.53    0.92
   8  -7   0   18.07    0.93
  -8   7   0   17.25    0.86
  -8   7   0   16.73    0.95
  -8   7   0   19.37    0.97
   7  -7   0    0.05    0.25
   7  -7   0    0.23    0.19
   7  -7   0    0.31    0.19
   7  -7   0    0.28    0.11
   7  -7   0    0.28    0.19
  -7   7   0    0.03    0.16
  -7   7   0    0.01    0.17
  -7   7   0    0.27    0.19
  -7   7   0   -0.06    0.12
   6  -7   0   36.14    1.35
   6  -7   0   36.65    1.33
   6  -7   0   34.72    1.75
   6  -7   0   34.38    1.31
   6  -7   0   34.40    1.06
  -6   7   0   36.31    1.33
  -6   7   0   37.85    1.31
  -6   7   0   37.74    1.38
  -6   7   0   37.08    1.50
   5  -7   0    5.04    0.40
   5  -7   0    3.11    0.56
   5  -7   0    3.97    0.28
   5  -7   0    3.73    0.24
   5  -7   0    3.59    0.39
   5  -7   0    4.06    0.43
  -5   7   0    4.32    0.46
  -5   7   0    3.99    0.28
  -5   7   0    4.47    0.51
  -5   7   0    3.91    0.39
   4  -7   0  139.20    3.85
   4  -7   0  144.59    3.84
   4  -7   0  146.43    3.61
   4  -7   0  148.58    3.89
   4  -7   0  146.02    3.68
   4  -7   0  151.51    4.42
  -4   7   0  143.20    3.72
  -4   7   0  143.15    4.08
  -4   7   0  141.74    3.86
  -4   7   0  144.98    3.84
   3  -7   0    2.71    0.18
   3  -7   0    2.85    0.48
   3  -7   0    2.24    0.28
   3  -7   0    2.55    0.20
   3  -7   0    2.60    0.28
   3  -7   0    2.64    0.30
  -3   7   0    2.29    0.16
  -3   7   0    2.82    0.31
  -3   7   0    2.58    0.37
  -3   7   0    2.55    0.26
  -3   7   0    2.50    0.29
   2  -7   0  266.88    6.80
   2  -7   0  270.44    6.76
   2  -7   0  269.27    6.69
   2  -7   0  273.35    7.27
   2  -7   0  273.94    6.82
  -2   7   0  270.84    7.05
  -2   7   0  273.92    6.75
  -2   7   0  289.52    6.67
  -2   7   0  271.80    6.76
  -2   7   0  261.61    6.78
   1  -7   0   -0.08    0.06
   1  -7   0   -0.06    0.07
   1  -7   0    0.02    0.09
   1  -7   0    0.01    0.14
   1  -7   0    0.00    0.06
  -1   7   0    0.03    0.07
  -1   7   0    0.02    0.10
  -1   7   0    0.07    0.07
  -1   7   0    0.00    0.06
  -1   7   0    0.09    0.07
   0  -7   0   20.71    0.77
   0  -7   0   20.27    0.76
   0  -7   0   20.66    0.72
   0  -7   0   20.67    0.59
   0  -7   0   19.48    0.71
   0  -7   0   21.68    1.04
   0   7   0   20.81    0.90
   0   7   0   20.22    0.72
   0   7   0   20.60    1.47
   0   7   0   22.52    0.66
   0   7   0   21.06    0.75
   0   7   0   22.86    0.75
  -1  -7   0   -0.04    0.11
  -1  -7   0    0.09    0.08
  -1  -7   0    0.36    0.13
  -1  -7   0    0.14    0.09
  -1  -7   0    0.26    0.11
   1   7   0    0.29    0.10
   1   7   0    0.16    0.05
   1   7   0    0.20    0.08
   1   7   0   -0.03    0.09
   1   7   0    0.13    0.08
  -2  -7   0    7.07    0.37
  -2  -7   0    6.91    0.39
  -2  -7   0    6.28    0.37
  -2  -7   0    7.17    0.40
  -2  -7   0    7.01    0.57
   2   7   0    7.13    0.33
   2   7   0    6.96    0.47
   2   7   0    6.41    0.36
   2   7   0    7.25    0.40
  -3  -7   0    0.08    0.10
  -3  -7   0   -0.03    0.07
  -3  -7   0    0.02    0.08
  -3  -7   0    0.15    0.17
  -3  -7   0    0.01    0.05
  -3  -7   0    0.07    0.08
   3   7   0    0.07    0.06
   3   7   0    0.04    0.11
   3   7   0    0.04    0.08
   3   7   0    0.06    0.09
  -4  -7   0   52.75    1.65
  -4  -7   0   54.85    2.03
  -4  -7   0   53.22    1.62
  -4  -7   0   53.23    1.41
  -4  -7   0   50.81    1.62
  -4  -7   0   52.21    1.60
   4   7   0   51.93    1.55
   4   7   0   53.63    1.44
   4   7   0   52.18    1.69
   4   7   0   52.96    1.63
  -5  -7   0    0.76    0.20
  -5  -7   0    1.08    0.24
  -5  -7   0    1.02    0.35
  -5  -7   0    0.90    0.21
  -5  -7   0    0.86    0.20
  -5  -7   0    0.77    0.12
   5   7   0    0.77    0.19
   5   7   0    0.36    0.14
   5   7   0    0.98    0.13
   5   7   0    0.83    0.18
  -6  -7   0   67.49    2.08
  -6  -7   0   63.03    2.03
  -6  -7   0   66.78    1.78
  -6  -7   0   69.32    2.09
  -6  -7   0   67.77    2.56
  -6  -7   0   68.44    2.11
   6   7   0   64.45    2.04
   6   7   0   66.06    2.02
   6   7   0   65.09    2.09
   6   7   0   66.70    1.91
  -7  -7   0    2.59    0.56
  -7  -7   0    3.17    0.24
  -7  -7   0    2.94    0.41
  -7  -7   0    3.26    0.43
  -7  -7   0    3.71    0.47
  -7  -7   0    2.92    0.40
   7   7   0    3.28    0.32
   7   7   0    3.63    0.47
   7   7   0    3.08    0.39
  -8  -7   0   62.17    2.09
  -8  -7   0   62.98    2.10
  -8  -7   0   61.09    2.05
  -8  -7   0   60.28    1.72
   8   7   0   62.89    2.03
   8   7   0   60.96    2.10
  -9  -7   0    1.07    0.31
  -9  -7   0    0.70    0.15
  -9  -7   0    0.56    0.26
  -9  -7   0    0.55    0.26
   9   7   0    0.65    0.25
   9   7   0    0.79    0.29
 -10  -7   0    8.75    0.72
 -10  -7   0    8.49    0.71
 -10  -7   0    8.94    0.47
 -10  -7   0    7.09    0.76
  10   7   0    7.84    0.70
  10   7   0    8.46    0.81
  10   7   0    7.90    0.63
 -11  -7   0    0.19    0.24
 -11  -7   0   -0.13    0.23
 -11  -7   0    0.19    0.24
 -11  -7   0    0.06    0.13
  11   7   0   -0.02    0.23
  11   7   0    0.26    0.27
 -12  -7   0    1.49    0.45
 -12  -7   0    2.20    0.30
 -12  -7   0    1.60    0.44
  12   7   0    2.46    0.52
  12   7   0    1.89    0.43
  11  -8   0   -0.08    0.27
  11  -8   0   -0.14    0.14
  11  -8   0    0.10    0.26
  11  -8   0   -0.21    0.27
 -11   8   0   -0.09    0.25
  10  -8   0    3.04    0.51
  10  -8   0    1.71    0.27
  10  -8   0    2.41    0.50
  10  -8   0    1.31    0.40
 -10   8   0    2.40    0.49
 -10   8   0    2.10    0.41
   9  -8   0    1.50    0.37
   9  -8   0    0.76    0.31
   9  -8   0    1.14    0.22
   9  -8   0    1.61    0.38
  -9   8   0    1.31    0.36
  -9   8   0    1.56    0.35
   8  -8   0   19.34    0.74
   8  -8   0   20.93    1.06
   8  -8   0   19.93    1.05
   8  -8   0   19.84    1.02
  -8   8   0   20.38    0.98
  -8   8   0   19.45    1.06
   7  -8   0    2.22    0.24
   7  -8   0    2.45    0.41
   7  -8   0    2.35    0.38
   7  -8   0    2.80    0.41
  -7   8   0    2.41    0.45
  -7   8   0    2.39    0.37
  -7   8   0    2.53    0.42
   6  -8   0   59.96    1.97
   6  -8   0   60.57    2.54
   6  -8   0   62.27    1.99
   6  -8   0   62.15    2.01
   6  -8   0   58.47    1.67
  -6   8   0   59.86    2.00
  -6   8   0   60.27    1.95
  -6   8   0   62.26    2.21
   5  -8   0    0.61    0.32
   5  -8   0    0.57    0.19
   5  -8   0    0.32    0.10
   5  -8   0    0.44    0.17
   5  -8   0    0.46    0.18
  -5   8   0    0.52    0.19
  -5   8   0    0.87    0.29
  -5   8   0    0.46    0.14
  -5   8   0    0.39    0.16
   4  -8   0   12.44    0.94
   4  -8   0   10.45    0.60
   4  -8   0   11.58    0.60
   4  -8   0   11.56    0.49
   4  -8   0   12.23    0.46
   4  -8   0   12.66    0.66
  -4   8   0   12.77    0.56
  -4   8   0   12.33    0.62
  -4   8   0   12.36    0.63
  -4   8   0   12.37    0.77
   3  -8   0    1.64    0.41
   3  -8   0    1.21    0.21
   3  -8   0    0.88    0.21
   3  -8   0    1.25    0.18
   3  -8   0    1.32    0.24
   3  -8   0    1.21    0.14
  -3   8   0    1.19    0.15
  -3   8   0    1.38    0.24
  -3   8   0    1.28    0.22
  -3   8   0    0.97    0.26
  -3   8   0    0.98    0.18
   2  -8   0   89.53    2.28
   2  -8   0   90.32    2.95
   2  -8   0   87.20    2.50
   2  -8   0   86.59    2.36
   2  -8   0   89.87    2.45
   2  -8   0   88.97    2.52
  -2   8   0   92.37    2.44
  -2   8   0   88.48    2.74
  -2   8   0   88.59    2.47
  -2   8   0   90.50    2.35
  -2   8   0   89.15    2.44
   1  -8   0    0.31    0.09
   1  -8   0    0.47    0.12
   1  -8   0    0.33    0.15
   1  -8   0    0.53    0.15
   1  -8   0    0.52    0.14
   1  -8   0    0.31    0.23
  -1   8   0    0.48    0.14
  -1   8   0    0.25    0.16
  -1   8   0    0.51    0.12
  -1   8   0    0.38    0.13
  -1   8   0    0.46    0.12
   0  -8   0   40.31    1.24
   0  -8   0   40.43    1.64
   0  -8   0   40.17    1.24
   0  -8   0   40.13    1.30
   0  -8   0   40.08    1.07
   0  -8   0   41.11    1.30
   0   8   0   41.78    1.26
   0   8   0   39.74    1.48
   0   8   0   40.78    1.27
   0   8   0   42.84    1.16
   0   8   0   41.35    1.26
  -1  -8   0    0.19    0.11
  -1  -8   0   -0.09    0.13
  -1  -8   0    0.46    0.13
  -1  -8   0    0.26    0.13
  -1  -8   0    0.44    0.11
  -1  -8   0    0.20    0.10
   1   8   0    0.47    0.13
   1   8   0    0.29    0.10
   1   8   0    0.26    0.11
   1   8   0    0.51    0.18
   1   8   0    0.41    0.08
  -2  -8   0  128.10    3.36
  -2  -8   0  125.69    3.42
  -2  -8   0  129.68    3.42
  -2  -8   0  127.64    3.19
  -2  -8   0  128.35    3.84
  -2  -8   0  128.01    3.42
   2   8   0  126.48    3.38
   2   8   0  129.99    3.62
   2   8   0  127.81    3.30
   2   8   0  131.43    3.43
  -3  -8   0    0.57    0.27
  -3  -8   0    0.39    0.15
  -3  -8   0    0.25    0.14
  -3  -8   0    0.09    0.07
  -3  -8   0    0.17    0.14
  -3  -8   0    0.46    0.14
   3   8   0    0.52    0.12
   3   8   0    0.17    0.11
   3   8   0    0.18    0.13
   3   8   0    0.28    0.11
  -4  -8   0   10.90    0.58
  -4  -8   0   10.51    0.57
  -4  -8   0   12.08    0.85
  -4  -8   0    9.57    0.55
  -4  -8   0    9.80    0.53
  -4  -8   0   10.82    0.40
   4   8   0   10.47    0.62
   4   8   0   10.03    0.55
   4   8   0   10.30    0.51
   4   8   0   10.67    0.43
  -5  -8   0   -0.08    0.11
  -5  -8   0    0.06    0.12
  -5  -8   0   -0.08    0.10
  -5  -8   0   -0.14    0.09
  -5  -8   0   -0.16    0.05
  -5  -8   0   -0.04    0.20
   5   8   0   -0.11    0.09
   5   8   0    0.05    0.08
   5   8   0    0.08    0.12
  -6  -8   0    1.85    0.33
  -6  -8   0    1.95    0.32
  -6  -8   0    1.38    0.17
  -6  -8   0    1.84    0.48
  -6  -8   0    1.78    0.30
  -6  -8   0    1.54    0.29
   6   8   0    1.82    0.32
   6   8   0    2.19    0.33
   6   8   0    2.29    0.30
  -7  -8   0   -0.15    0.13
  -7  -8   0    0.13    0.27
  -7  -8   0   -0.03    0.07
  -7  -8   0   -0.29    0.12
  -7  -8   0    0.06    0.15
  -7  -8   0   -0.03    0.13
   7   8   0    0.06    0.11
   7   8   0   -0.18    0.13
   7   8   0   -0.14    0.12
  -8  -8   0    4.85    0.55
  -8  -8   0    4.89    0.57
  -8  -8   0    5.05    0.32
  -8  -8   0    4.45    0.54
   8   8   0    4.65    0.56
   8   8   0    6.13    0.62
  -9  -8   0    1.58    0.36
  -9  -8   0    1.17    0.32
  -9  -8   0    0.85    0.17
  -9  -8   0    1.33    0.34
   9   8   0    1.25    0.32
   9   8   0    1.75    0.38
 -10  -8   0   16.19    0.99
 -10  -8   0   15.33    0.98
 -10  -8   0   18.14    1.04
 -10  -8   0   17.96    0.72
  10   8   0   16.64    1.05
  10   8   0   19.50    1.02
 -11  -8   0    0.27    0.25
 -11  -8   0    0.51    0.18
 -11  -8   0    0.88    0.34
 -11  -8   0    0.80    0.35
  11   8   0    2.04    0.46
  11   8   0    0.57    0.31
 -12  -8   0   10.47    0.57
 -12  -8   0    9.45    0.98
 -12  -8   0   10.41    0.89
  12   8   0    8.23    0.90
  12   8   0   11.07    0.91
  11  -9   0    1.79    0.29
  11  -9   0    1.00    0.43
  11  -9   0    1.42    0.43
  11  -9   0    1.84    0.47
 -11   9   0    0.98    0.41
  10  -9   0   32.78    1.13
  10  -9   0   31.13    1.53
  10  -9   0   29.60    1.48
  10  -9   0   30.61    1.48
 -10   9   0   31.15    1.56
 -10   9   0   33.18    1.45
   9  -9   0    2.30    0.47
   9  -9   0    2.81    0.31
   9  -9   0    2.37    0.48
   9  -9   0    1.86    0.41
  -9   9   0    2.93    0.53
  -9   9   0    2.00    0.41
   8  -9   0   24.53    0.89
   8  -9   0   23.65    1.17
   8  -9   0   26.28    1.22
   8  -9   0   23.84    1.21
  -8   9   0   26.18    1.17
  -8   9   0   24.27    1.23
   7  -9   0    0.53    0.15
   7  -9   0    0.72    0.28
   7  -9   0    0.30    0.21
   7  -9   0    0.75    0.26
  -7   9   0    1.13    0.35
  -7   9   0    0.59    0.23
  -7   9   0    0.71    0.29
   6  -9   0    2.67    0.60
   6  -9   0    2.20    0.39
   6  -9   0    1.97    0.33
   6  -9   0    1.77    0.21
   6  -9   0    2.58    0.40
  -6   9   0    2.43    0.41
  -6   9   0    2.27    0.46
  -6   9   0    1.94    0.33
   5  -9   0    0.12    0.15
   5  -9   0    0.03    0.14
   5  -9   0   -0.13    0.13
   5  -9   0   -0.22    0.19
   5  -9   0    0.07    0.08
  -5   9   0    0.01    0.12
  -5   9   0   -0.11    0.14
  -5   9   0   -0.04    0.10
  -5   9   0   -0.11    0.10
   4  -9   0   36.47    1.33
   4  -9   0   34.93    1.04
   4  -9   0   37.59    1.78
   4  -9   0   36.00    1.26
   4  -9   0   38.07    1.31
  -4   9   0   34.48    1.50
  -4   9   0   34.79    1.18
  -4   9   0   34.38    1.27
  -4   9   0   33.60    1.26
   3  -9   0    4.33    0.44
   3  -9   0    4.12    0.35
   3  -9   0    4.68    0.68
   3  -9   0    3.80    0.28
   3  -9   0    4.77    0.26
   3  -9   0    3.83    0.41
  -3   9   0    3.90    0.52
  -3   9   0    4.35    0.26
  -3   9   0    4.28    0.42
  -3   9   0    4.65    0.35
  -3   9   0    4.76    0.37
   2  -9   0  255.68    6.36
   2  -9   0  254.81    7.08
   2  -9   0  253.81    6.44
   2  -9   0  260.69    6.55
   2  -9   0  248.69    6.50
   2  -9   0  258.47    6.25
  -2   9   0  259.10    6.46
  -2   9   0  245.85    6.47
  -2   9   0  258.37    6.35
  -2   9   0  258.34    6.83
  -2   9   0  254.40    6.42
   1  -9   0    0.38    0.13
   1  -9   0    0.22    0.11
   1  -9   0    0.15    0.14
   1  -9   0    0.22    0.08
   1  -9   0    0.24    0.23
   1  -9   0    0.33    0.15
   1  -9   0    0.18    0.09
  -1   9   0    0.18    0.10
  -1   9   0    0.36    0.18
  -1   9   0    0.13    0.09
  -1   9   0    0.18    0.11
  -1   9   0    0.37    0.14
   0  -9   0  113.24    3.14
   0  -9   0  116.82    3.61
   0  -9   0  113.72    3.05
   0  -9   0  112.96    3.04
   0  -9   0  114.43    2.89
   0  -9   0  110.20    3.12
   0  -9   0  115.49    2.83
   0   9   0  119.11    3.41
   0   9   0  118.26    3.11
   0   9   0  115.01    3.07
   0   9   0  113.39    3.06
   0   9   0  114.80    2.94
  -1  -9   0    0.14    0.12
  -1  -9   0    0.03    0.07
  -1  -9   0   -0.09    0.10
  -1  -9   0   -0.13    0.09
  -1  -9   0   -0.07    0.16
  -1  -9   0    0.08    0.10
   1   9   0    0.01    0.09
   1   9   0    0.15    0.11
   1   9   0    0.01    0.09
   1   9   0   -0.04    0.05
   1   9   0    0.11    0.16
  -2  -9   0   10.04    0.55
  -2  -9   0   10.47    0.52
  -2  -9   0    9.46    0.54
  -2  -9   0    9.60    0.53
  -2  -9   0   11.65    0.83
  -2  -9   0   10.36    0.39
   2   9   0   10.98    0.56
   2   9   0   10.51    0.48
   2   9   0   10.92    0.54
   2   9   0   10.02    0.66
  -3  -9   0    0.08    0.07
  -3  -9   0   -0.01    0.10
  -3  -9   0   -0.03    0.12
  -3  -9   0    0.14    0.12
  -3  -9   0    0.04    0.11
  -3  -9   0    0.22    0.21
   3   9   0    0.13    0.11
   3   9   0   -0.01    0.14
   3   9   0    0.05    0.10
   3   9   0    0.18    0.10
  -4  -9   0   34.38    1.59
  -4  -9   0   28.26    1.13
  -4  -9   0   29.94    0.90
  -4  -9   0   30.70    1.10
  -4  -9   0   29.64    1.14
  -4  -9   0   30.35    1.13
   4   9   0   29.29    1.07
   4   9   0   32.03    1.26
   4   9   0   29.97    0.95
  -5  -9   0   -0.07    0.14
  -5  -9   0    0.05    0.12
  -5  -9   0   -0.10    0.11
  -5  -9   0   -0.03    0.18
  -5  -9   0   -0.12    0.05
  -5  -9   0   -0.13    0.11
   5   9   0   -0.03    0.12
   5   9   0   -0.01    0.13
   5   9   0    0.06    0.11
  -6  -9   0   47.50    2.10
  -6  -9   0   43.93    1.57
  -6  -9   0   45.25    1.63
  -6  -9   0   47.27    1.63
  -6  -9   0   43.81    1.29
  -6  -9   0   44.14    1.55
   6   9   0   43.03    1.45
   6   9   0   43.52    1.59
   6   9   0   45.87    1.62
  -7  -9   0    2.41    0.42
  -7  -9   0    1.97    0.35
  -7  -9   0    1.27    0.32
  -7  -9   0    2.05    0.23
  -7  -9   0    2.20    0.37
   7   9   0    2.15    0.31
   7   9   0    1.73    0.35
   7   9   0    2.20    0.40
  -8  -9   0   25.20    1.16
  -8  -9   0   23.19    1.15
  -8  -9   0   23.86    0.84
  -8  -9   0   24.82    1.15
   8   9   0   23.50    1.12
   8   9   0   25.90    1.21
  -9  -9   0    0.46    0.26
  -9  -9   0    0.73    0.29
  -9  -9   0    0.59    0.16
  -9  -9   0    0.73    0.28
   9   9   0    0.36    0.27
   9   9   0    0.48    0.26
 -10  -9   0   14.33    0.95
 -10  -9   0   14.01    0.63
 -10  -9   0   13.01    0.92
 -10  -9   0   12.82    0.89
  10   9   0   13.03    0.86
  10   9   0   12.99    0.93
 -11  -9   0   -0.15    0.21
 -11  -9   0    0.15    0.14
 -11  -9   0    0.50    0.32
 -11  -9   0    0.02    0.23
  11   9   0    0.10    0.24
  11   9   0   -0.08    0.25
 -12  -9   0    0.07    0.15
 -12  -9   0    0.20    0.30
 -12  -9   0    0.17    0.30
  12   9   0    0.23    0.33
  12   9   0    0.63    0.37
  11 -10   0    0.29    0.37
  11 -10   0    0.24    0.31
  11 -10   0   -0.02    0.15
  11 -10   0    0.00    0.30
 -11  10   0    0.42    0.35
  10 -10   0    1.06    0.39
  10 -10   0    1.13    0.39
  10 -10   0    0.39    0.19
  10 -10   0    0.54    0.37
 -10  10   0    1.26    0.37
 -10  10   0    0.76    0.36
   9 -10   0    0.18    0.26
   9 -10   0    0.27    0.17
   9 -10   0    0.21    0.27
   9 -10   0   -0.27    0.25
  -9  10   0    0.48    0.29
  -9  10   0    0.23    0.25
   8 -10   0   16.38    1.00
   8 -10   0   14.83    0.93
   8 -10   0   15.05    0.92
   8 -10   0   15.29    0.66
  -8  10   0   15.53    0.91
  -8  10   0   13.19    0.90
   7 -10   0    2.23    0.41
   7 -10   0    1.78    0.39
   7 -10   0    1.77    0.24
  -7  10   0    2.37    0.44
  -7  10   0    2.56    0.51
  -7  10   0    2.00    0.39
   6 -10   0   41.67    1.53
   6 -10   0   40.76    1.51
   6 -10   0   37.52    1.53
   6 -10   0   39.62    1.21
  -6  10   0   38.61    1.50
  -6  10   0   39.25    1.54
  -6  10   0   40.69    1.79
   5 -10   0    1.54    0.19
   5 -10   0    1.93    0.33
   5 -10   0    1.91    0.35
   5 -10   0    2.50    0.60
   5 -10   0    2.05    0.34
  -5  10   0    1.81    0.33
  -5  10   0    2.43    0.49
  -5  10   0    1.62    0.26
  -5  10   0    1.57    0.31
   4 -10   0   80.16    2.17
   4 -10   0   80.48    3.06
   4 -10   0   82.41    2.43
   4 -10   0   80.22    2.50
   4 -10   0   82.41    2.48
  -4  10   0   84.94    2.38
  -4  10   0   82.04    2.47
  -4  10   0   81.44    2.45
  -4  10   0   82.75    2.81
   3 -10   0   -0.03    0.13
   3 -10   0   -0.02    0.09
   3 -10   0    0.06    0.08
   3 -10   0   -0.20    0.11
   3 -10   0    0.70    0.32
   3 -10   0    0.03    0.12
  -3  10   0   -0.08    0.15
  -3  10   0   -0.05    0.10
  -3  10   0    0.07    0.13
  -3  10   0   -0.05    0.12
   2 -10   0    3.55    0.24
   2 -10   0    3.42    0.41
   2 -10   0    3.82    0.39
   2 -10   0    3.71    0.30
   2 -10   0    3.69    0.64
   2 -10   0    3.56    0.41
  -2  10   0    3.92    0.40
  -2  10   0    3.88    0.32
  -2  10   0    4.13    0.55
  -2  10   0    3.88    0.41
  -2  10   0    4.12    0.30
   1 -10   0    1.63    0.28
   1 -10   0    1.28    0.15
   1 -10   0    1.17    0.20
   1 -10   0    1.09    0.27
   1 -10   0    1.67    0.45
   1 -10   0    0.97    0.21
  -1  10   0    1.25    0.21
  -1  10   0    0.83    0.20
  -1  10   0    1.70    0.37
  -1  10   0    1.05    0.19
  -1  10   0    0.97    0.22
   0 -10   0   89.20    3.04
   0 -10   0   86.96    2.45
   0 -10   0   88.78    2.54
   0 -10   0   86.98    2.44
   0 -10   0   86.65    2.54
   0 -10   0   86.13    2.27
   0  10   0   89.10    2.33
   0  10   0   91.43    2.86
   0  10   0   89.13    2.51
   0  10   0   87.48    2.47
   0  10   0   85.88    2.47
  -1 -10   0   -0.10    0.12
  -1 -10   0    0.02    0.12
  -1 -10   0    0.02    0.10
  -1 -10   0   -0.02    0.12
  -1 -10   0    0.05    0.08
  -1 -10   0    0.06    0.21
   1  10   0    0.21    0.19
   1  10   0    0.22    0.13
   1  10   0    0.01    0.09
   1  10   0    0.08    0.10
  -2 -10   0  129.69    3.51
  -2 -10   0  132.61    4.13
  -2 -10   0  135.39    3.62
  -2 -10   0  133.46    3.33
  -2 -10   0  131.23    3.62
  -2 -10   0  127.91    3.57
   2  10   0  132.79    3.61
   2  10   0  133.46    3.86
   2  10   0  129.20    3.56
   2  10   0  133.51    3.48
  -3 -10   0    0.81    0.24
  -3 -10   0    1.28    0.16
  -3 -10   0    1.07    0.25
  -3 -10   0    1.12    0.39
  -3 -10   0    1.13    0.23
  -3 -10   0    1.01    0.23
   3  10   0    0.90    0.18
   3  10   0    1.35    0.33
   3  10   0    1.08    0.23
   3  10   0    0.98    0.23
  -4 -10   0   43.23    1.43
  -4 -10   0   43.85    1.95
  -4 -10   0   42.20    1.50
  -4 -10   0   40.82    1.47
  -4 -10   0   40.94    1.21
  -4 -10   0   42.35    1.50
   4  10   0   42.28    1.43
   4  10   0   42.98    1.62
   4  10   0   43.83    1.29
   4  10   0   40.84    1.48
  -5 -10   0    0.95    0.16
  -5 -10   0    0.94    0.25
  -5 -10   0    0.81    0.35
  -5 -10   0    0.90    0.25
  -5 -10   0    1.07    0.24
  -5 -10   0    1.10    0.27
   5  10   0    1.16    0.24
   5  10   0    0.72    0.24
   5  10   0    0.85    0.26
  -6 -10   0    4.36    0.52
  -6 -10   0    5.35    0.82
  -6 -10   0    4.48    0.49
  -6 -10   0    3.90    0.28
  -6 -10   0    4.81    0.56
  -6 -10   0    5.66    0.57
   6  10   0    4.59    0.54
   6  10   0    5.15    0.56
   6  10   0    4.37    0.44
  -7 -10   0    0.06    0.18
  -7 -10   0   -0.01    0.10
  -7 -10   0    0.64    0.25
  -7 -10   0    0.07    0.17
  -7 -10   0   -0.01    0.19
   7  10   0   -0.03    0.18
   7  10   0    0.02    0.19
   7  10   0    0.02    0.14
  -8 -10   0   12.54    0.81
  -8 -10   0   12.98    0.57
  -8 -10   0   13.19    0.84
  -8 -10   0   12.81    0.83
   8  10   0   12.99    0.84
   8  10   0   13.91    0.89
  -9 -10   0    3.03    0.32
  -9 -10   0    2.60    0.50
  -9 -10   0    3.00    0.50
  -9 -10   0    2.41    0.44
   9  10   0    3.44    0.53
   9  10   0    2.67    0.51
 -10 -10   0   11.53    0.58
 -10 -10   0   10.88    0.86
 -10 -10   0   10.26    0.82
 -10 -10   0   11.82    0.89
  10  10   0   11.17    0.83
  10  10   0   11.53    0.92
 -11 -10   0    0.70    0.33
 -11 -10   0    0.33    0.28
 -11 -10   0    0.13    0.15
 -11 -10   0    0.13    0.30
  11  10   0    0.28    0.29
  11  10   0    0.42    0.34
  10 -11   0   11.92    1.15
  10 -11   0   14.19    1.03
  10 -11   0   14.27    0.69
  10 -11   0   13.13    0.98
 -10  11   0   13.27    1.03
 -10  11   0   14.81    0.99
   9 -11   0    1.86    0.50
   9 -11   0    1.90    0.45
   9 -11   0    1.43    0.26
   9 -11   0    0.62    0.34
  -9  11   0    1.85    0.43
  -9  11   0    1.33    0.40
   8 -11   0   14.57    0.68
   8 -11   0   14.94    0.95
   8 -11   0   16.14    0.97
   8 -11   0   15.81    1.03
  -8  11   0   17.06    0.98
  -8  11   0   15.81    1.02
   7 -11   0   -0.17    0.22
   7 -11   0   -0.06    0.21
   7 -11   0    0.20    0.22
   7 -11   0    0.05    0.13
  -7  11   0    0.15    0.22
  -7  11   0    0.04    0.26
  -7  11   0    0.14    0.23
   6 -11   0   14.24    0.84
   6 -11   0   11.77    0.82
   6 -11   0   13.30    0.80
   6 -11   0   14.18    0.59
  -6  11   0   14.51    1.04
  -6  11   0   12.32    0.80
  -6  11   0   12.90    0.80
   5 -11   0    0.20    0.21
   5 -11   0    0.27    0.22
   5 -11   0    0.06    0.10
   5 -11   0    0.58    0.23
  -5  11   0    0.19    0.25
  -5  11   0    0.10    0.17
  -5  11   0    0.22    0.15
  -5  11   0    0.10    0.17
   4 -11   0    2.37    0.57
   4 -11   0    1.93    0.34
   4 -11   0    1.74    0.31
   4 -11   0    1.44    0.20
   4 -11   0    1.54    0.34
  -4  11   0    1.78    0.44
  -4  11   0    1.93    0.34
  -4  11   0    2.36    0.37
  -4  11   0    2.30    0.32
   3 -11   0    0.09    0.18
   3 -11   0    0.21    0.11
   3 -11   0    0.16    0.32
   3 -11   0    0.20    0.15
   3 -11   0    0.04    0.17
  -3  11   0    0.21    0.15
  -3  11   0   -0.03    0.12
  -3  11   0   -0.11    0.10
  -3  11   0    0.22    0.22
   2 -11   0   42.24    1.20
   2 -11   0   41.71    1.40
   2 -11   0   43.50    1.49
   2 -11   0   42.32    1.50
   2 -11   0   43.07    1.97
   2 -11   0   40.21    1.31
  -2  11   0   39.57    1.72
  -2  11   0   41.60    1.42
  -2  11   0   38.70    1.30
  -2  11   0   40.28    1.35
  -2  11   0   42.44    1.45
   1 -11   0    0.76    0.38
   1 -11   0    0.45    0.12
   1 -11   0    0.66    0.23
   1 -11   0    0.86    0.22
   1 -11   0    0.73    0.22
   1 -11   0    0.49    0.16
  -1  11   0    0.50    0.22
  -1  11   0    0.85    0.22
  -1  11   0    0.79    0.19
  -1  11   0    0.66    0.16
  -1  11   0    0.74    0.20
   0 -11   0   84.42    2.19
   0 -11   0   83.72    2.49
   0 -11   0   83.70    3.01
   0 -11   0   81.70    2.38
   0 -11   0   83.83    2.49
   0 -11   0   81.16    2.37
   0  11   0   83.42    2.28
   0  11   0   85.92    2.43
   0  11   0   85.36    2.81
   0  11   0   85.32    2.47
   0  11   0   80.69    2.40
  -1 -11   0    0.32    0.11
  -1 -11   0    0.36    0.19
  -1 -11   0    0.17    0.15
  -1 -11   0    0.38    0.18
  -1 -11   0    0.13    0.16
  -1 -11   0    0.71    0.32
   1  11   0    0.33    0.24
   1  11   0    0.21    0.16
   1  11   0    0.35    0.15
   1  11   0   -0.01    0.12
  -2 -11   0   56.65    1.83
  -2 -11   0   54.41    1.79
  -2 -11   0   56.05    1.84
  -2 -11   0   56.04    1.55
  -2 -11   0   60.89    2.36
  -2 -11   0   55.04    1.73
   2  11   0   58.81    1.84
   2  11   0   56.54    1.70
   2  11   0   56.07    1.79
   2  11   0   53.56    2.04
  -3 -11   0    0.34    0.32
  -3 -11   0    0.07    0.16
  -3 -11   0    0.22    0.15
  -3 -11   0    0.05    0.15
  -3 -11   0    0.27    0.10
  -3 -11   0    0.28    0.18
   3  11   0    0.46    0.14
   3  11   0    0.33    0.21
   3  11   0    0.46    0.17
   3  11   0    0.32    0.18
  -4 -11   0    5.99    0.50
  -4 -11   0    5.10    0.53
  -4 -11   0    5.92    0.83
  -4 -11   0    5.04    0.30
  -4 -11   0    4.99    0.52
  -4 -11   0    4.83    0.41
   4  11   0    5.41    0.43
   4  11   0    5.74    0.67
   4  11   0    5.97    0.48
   4  11   0    5.16    0.35
  -5 -11   0    0.44    0.22
  -5 -11   0    0.78    0.23
  -5 -11   0    0.45    0.13
  -5 -11   0    0.52    0.22
  -5 -11   0    0.88    0.27
  -5 -11   0    1.06    0.41
   5  11   0    0.40    0.22
   5  11   0    0.54    0.22
   5  11   0    0.56    0.21
  -6 -11   0   24.87    1.15
  -6 -11   0   23.79    1.07
  -6 -11   0   25.08    1.17
  -6 -11   0   24.16    1.12
  -6 -11   0   24.07    0.83
   6  11   0   25.02    1.03
   6  11   0   24.01    1.13
  -7 -11   0    0.59    0.27
  -7 -11   0    0.85    0.28
  -7 -11   0    0.46    0.26
  -7 -11   0    0.50    0.14
  -7 -11   0    0.69    0.28
   7  11   0    0.51    0.24
   7  11   0    1.16    0.34
   7  11   0    0.83    0.24
  -8 -11   0   12.59    0.83
  -8 -11   0   12.91    0.59
  -8 -11   0   13.85    0.90
  -8 -11   0   14.06    0.90
   8  11   0   13.90    0.91
   8  11   0   12.63    0.84
  -9 -11   0    0.33    0.27
  -9 -11   0    0.47    0.16
  -9 -11   0    0.52    0.28
  -9 -11   0    0.45    0.27
   9  11   0    0.14    0.26
   9  11   0    0.40    0.30
 -10 -11   0   10.41    0.87
 -10 -11   0   10.92    0.86
 -10 -11   0    8.97    0.92
 -10 -11   0   10.61    0.57
  10  11   0    9.97    0.83
  10  11   0   12.68    0.96
 -11 -11   0    0.15    0.30
 -11 -11   0    0.31    0.29
 -11 -11   0    0.02    0.25
 -11 -11   0    0.19    0.16
  11  11   0   -0.03    0.28
  11  11   0   -0.01    0.28
  10 -12   0    0.04    0.36
  10 -12   0    0.43    0.31
  10 -12   0    0.43    0.34
  10 -12   0   -0.05    0.17
 -10  12   0   -0.19    0.26
 -10  12   0   -0.21    0.26
   9 -12   0   -0.48    0.26
   9 -12   0    0.37    0.34
   9 -12   0    0.03    0.26
   9 -12   0    0.40    0.19
  -9  12   0    0.15    0.26
  -9  12   0   -0.02    0.23
   8 -12   0   14.62    0.94
   8 -12   0   14.25    0.94
   8 -12   0   13.71    1.00
   8 -12   0   14.10    0.67
  -8  12   0   12.83    0.94
  -8  12   0   13.64    0.92
   7 -12   0    0.82    0.32
   7 -12   0    0.82    0.20
   7 -12   0    0.99    0.32
   7 -12   0    0.50    0.33
  -7  12   0    0.19    0.25
  -7  12   0    0.62    0.30
  -7  12   0    0.31    0.35
   6 -12   0   19.41    1.03
   6 -12   0   17.57    0.72
   6 -12   0   18.16    1.04
   6 -12   0   19.23    0.99
  -6  12   0   18.14    1.24
  -6  12   0   18.46    1.01
  -6  12   0   19.62    1.04
   5 -12   0    1.60    0.37
   5 -12   0    1.37    0.21
   5 -12   0    1.40    0.33
   5 -12   0    1.66    0.37
  -5  12   0    1.68    0.30
  -5  12   0    1.44    0.44
  -5  12   0    1.77    0.36
  -5  12   0    1.02    0.30
   4 -12   0   45.12    1.59
   4 -12   0   47.11    1.69
   4 -12   0   45.51    1.35
   4 -12   0   44.27    1.70
  -4  12   0   45.10    1.66
  -4  12   0   47.96    2.03
  -4  12   0   44.60    1.56
  -4  12   0   45.05    1.62
   3 -12   0    0.09    0.10
   3 -12   0    0.39    0.20
   3 -12   0   -0.07    0.26
   3 -12   0    0.40    0.21
   3 -12   0   -0.03    0.19
  -3  12   0    0.03    0.13
  -3  12   0    0.28    0.16
  -3  12   0    0.00    0.14
  -3  12   0   -0.04    0.17
   2 -12   0   30.49    1.00
   2 -12   0   34.82    1.34
   2 -12   0   31.56    1.27
   2 -12   0   32.55    1.75
   2 -12   0   32.58    1.13
   2 -12   0   33.27    1.21
  -2  12   0   32.64    1.16
  -2  12   0   33.03    1.57
  -2  12   0   32.08    1.13
  -2  12   0   32.01    1.25
  -2  12   0   31.31    1.22
   1 -12   0   -0.01    0.09
   1 -12   0   -0.10    0.11
   1 -12   0    0.16    0.29
   1 -12   0   -0.01    0.13
   1 -12   0    0.03    0.16
   1 -12   0   -0.05    0.11
  -1  12   0   -0.05    0.10
  -1  12   0   -0.06    0.17
  -1  12   0    0.03    0.12
  -1  12   0   -0.02    0.11
  -1  12   0    0.04    0.12
   0 -12   0   18.04    0.78
   0 -12   0   16.51    0.83
   0 -12   0   16.31    0.84
   0 -12   0   19.14    1.25
   0 -12   0   16.00    0.74
   0 -12   0   16.42    0.61
   0  12   0   16.46    0.78
   0  12   0   16.28    0.77
   0  12   0   16.00    0.80
   0  12   0   18.28    1.07
  -1 -12   0    0.15    0.17
  -1 -12   0    0.21    0.11
  -1 -12   0    0.21    0.18
  -1 -12   0    0.19    0.28
  -1 -12   0    0.19    0.16
  -1 -12   0    0.14    0.16
   1  12   0    0.19    0.22
   1  12   0   -0.02    0.11
   1  12   0    0.21    0.17
   1  12   0    0.10    0.14
  -2 -12   0   88.89    2.59
  -2 -12   0   90.22    2.71
  -2 -12   0   89.88    2.38
  -2 -12   0   86.00    2.65
  -2 -12   0   96.29    2.76
  -2 -12   0   90.66    3.27
   2  12   0   90.64    2.70
   2  12   0   90.86    2.57
   2  12   0   90.24    2.68
   2  12   0   89.77    3.01
  -3 -12   0   -0.03    0.16
  -3 -12   0   -0.32    0.22
  -3 -12   0    0.47    0.21
  -3 -12   0   -0.02    0.09
  -3 -12   0    0.11    0.16
  -3 -12   0    0.01    0.16
   3  12   0   -0.07    0.11
   3  12   0    0.16    0.21
   3  12   0    0.22    0.16
   3  12   0    0.12    0.13
  -4 -12   0   67.03    2.17
  -4 -12   0   65.67    1.83
  -4 -12   0   67.10    2.08
  -4 -12   0   67.64    2.20
  -4 -12   0   70.24    2.22
  -4 -12   0   70.36    2.77
   4  12   0   64.34    2.36
   4  12   0   63.75    2.18
   4  12   0   62.42    2.08
  -5 -12   0    1.85    0.36
  -5 -12   0    2.39    0.40
  -5 -12   0    1.98    0.23
  -5 -12   0    1.90    0.37
  -5 -12   0    1.71    0.32
   5  12   0    1.58    0.33
   5  12   0    2.70    0.39
   5  12   0    1.68    0.39
  -6 -12   0   19.37    1.02
  -6 -12   0   20.35    1.03
  -6 -12   0   18.14    0.93
  -6 -12   0   18.38    0.72
  -6 -12   0   19.86    1.06
   6  12   0   19.32    0.93
   6  12   0   18.75    1.02
  -7 -12   0    0.76    0.18
  -7 -12   0    1.09    0.33
  -7 -12   0    0.77    0.27
  -7 -12   0    0.57    0.30
  -7 -12   0    0.75    0.32
   7  12   0    1.16    0.36
   7  12   0    1.20    0.30
   7  12   0    1.30    0.37
  -8 -12   0    3.55    0.50
  -8 -12   0    3.90    0.36
  -8 -12   0    3.85    0.57
  -8 -12   0    3.34    0.55
   8  12   0    4.21    0.61
   8  12   0    4.65    0.62
  -9 -12   0    1.76    0.45
  -9 -12   0    1.21    0.35
  -9 -12   0    2.11    0.48
  -9 -12   0    1.57    0.25
   9  12   0    1.44    0.46
   9  12   0    1.96    0.45
 -10 -12   0   10.08    1.01
 -10 -12   0    9.27    0.94
 -10 -12   0    9.69    0.55
 -10 -12   0    9.12    0.79
  10  12   0    7.88    0.90
  10  12   0    9.50    0.82
 -11 -12   0    1.06    0.37
 -11 -12   0    0.71    0.35
 -11 -12   0    0.75    0.22
 -11 -12   0    0.87    0.40
  11  12   0    0.84    0.40
  11  12   0    0.82    0.37
   9 -13   0    0.06    0.29
   9 -13   0   -0.24    0.14
   9 -13   0   -0.31    0.30
   9 -13   0   -0.05    0.29
  -9  13   0   -0.21    0.24
  -9  13   0    0.24    0.31
   8 -13   0    2.28    0.50
   8 -13   0    2.46    0.49
   8 -13   0    2.30    0.31
   8 -13   0    3.43    0.63
  -8  13   0    2.33    0.49
  -8  13   0    2.52    0.49
   7 -13   0    0.72    0.31
   7 -13   0    0.66    0.32
   7 -13   0    0.81    0.21
   7 -13   0    0.39    0.31
  -7  13   0    1.13    0.36
  -7  13   0    0.32    0.34
  -7  13   0    0.90    0.34
   6 -13   0    8.89    0.74
   6 -13   0    9.67    0.72
   6 -13   0   10.25    0.83
   6 -13   0   10.05    0.53
  -6  13   0   10.76    1.13
  -6  13   0   10.57    0.77
  -6  13   0   10.00    0.75
   5 -13   0    0.01    0.12
   5 -13   0   -0.08    0.20
   5 -13   0    0.15    0.19
   5 -13   0   -0.06    0.23
  -5  13   0   -0.11    0.18
  -5  13   0   -0.04    0.15
  -5  13   0   -0.08    0.16
  -5  13   0    0.24    0.27
   4 -13   0    2.03    0.39
   4 -13   0    2.10    0.25
   4 -13   0    2.11    0.43
   4 -13   0    2.09    0.37
  -4  13   0    2.16    0.53
  -4  13   0    2.40    0.40
  -4  13   0    2.15    0.37
  -4  13   0    2.03    0.35
   3 -13   0   -0.10    0.16
   3 -13   0    0.05    0.16
   3 -13   0   -0.18    0.10
   3 -13   0   -0.14    0.18
  -3  13   0    0.03    0.21
  -3  13   0    0.02    0.15
  -3  13   0    0.01    0.16
  -3  13   0   -0.10    0.13
   2 -13   0    9.36    0.60
   2 -13   0    9.29    0.68
   2 -13   0    9.55    0.45
   2 -13   0    9.58    0.66
  -2  13   0    8.59    0.96
  -2  13   0   10.35    0.65
  -2  13   0    9.02    0.61
  -2  13   0    9.13    0.55
   1 -13   0    0.20    0.32
   1 -13   0   -0.17    0.11
   1 -13   0    0.00    0.15
   1 -13   0   -0.02    0.16
   1 -13   0   -0.14    0.13
   1 -13   0   -0.18    0.08
  -1  13   0    0.04    0.13
  -1  13   0    0.25    0.22
  -1  13   0    0.09    0.14
  -1  13   0    0.05    0.13
   0 -13   0   11.78    0.73
   0 -13   0   10.63    0.62
   0 -13   0   10.15    1.16
   0 -13   0   11.39    0.49
   0 -13   0   11.95    0.72
   0 -13   0   10.65    0.61
   0  13   0    9.83    0.85
   0  13   0   10.19    0.63
   0  13   0   11.39    0.65
   0  13   0   11.74    0.69
  -1 -13   0   -0.01    0.16
  -1 -13   0    0.05    0.15
  -1 -13   0    0.03    0.14
  -1 -13   0    0.02    0.15
  -1 -13   0    0.16    0.10
  -1 -13   0    0.64    0.42
   1  13   0    0.01    0.15
   1  13   0   -0.07    0.10
   1  13   0    0.02    0.21
   1  13   0   -0.14    0.13
  -2 -13   0   26.28    1.18
  -2 -13   0   27.74    0.91
  -2 -13   0   27.15    1.60
  -2 -13   0   28.47    1.10
  -2 -13   0   25.82    1.13
  -2 -13   0   28.45    1.20
   2  13   0   28.69    1.45
   2  13   0   28.63    1.08
   2  13   0   29.17    1.21
   2  13   0   29.70    1.20
  -3 -13   0    0.03    0.17
  -3 -13   0   -0.03    0.16
  -3 -13   0    0.15    0.16
  -3 -13   0    0.13    0.20
  -3 -13   0    0.26    0.12
   3  13   0    0.21    0.15
   3  13   0    0.14    0.17
   3  13   0    0.10    0.23
   3  13   0    0.41    0.23
  -4 -13   0    0.05    0.10
  -4 -13   0    0.26    0.21
  -4 -13   0    0.06    0.17
  -4 -13   0   -0.11    0.17
  -4 -13   0   -0.08    0.13
   4  13   0    0.15    0.19
   4  13   0    0.10    0.23
   4  13   0    0.19    0.18
  -5 -13   0    0.46    0.25
  -5 -13   0    0.51    0.15
  -5 -13   0    0.33    0.20
  -5 -13   0    0.20    0.24
  -5 -13   0    0.36    0.26
   5  13   0    0.32    0.26
   5  13   0    0.03    0.18
   5  13   0    0.29    0.21
  -6 -13   0   19.34    1.06
  -6 -13   0   19.48    0.98
  -6 -13   0   18.37    1.05
  -6 -13   0   19.76    0.74
  -6 -13   0   18.65    1.03
   6  13   0   19.00    1.06
   6  13   0   17.33    0.93
  -7 -13   0    3.67    0.59
  -7 -13   0    2.82    0.49
  -7 -13   0    2.30    0.41
  -7 -13   0    2.30    0.45
  -7 -13   0    3.00    0.31
   7  13   0    2.96    0.44
   7  13   0    2.64    0.48
   7  13   0    2.85    0.54
  -8 -13   0    6.98    0.71
  -8 -13   0    8.11    0.87
  -8 -13   0    6.67    0.44
  -8 -13   0    6.69    0.76
   8  13   0    8.05    0.84
   8  13   0    6.88    0.78
  -9 -13   0    1.04    0.38
  -9 -13   0    0.24    0.26
  -9 -13   0   -0.20    0.22
  -9 -13   0    0.45    0.18
   9  13   0    0.28    0.31
   9  13   0    0.74    0.36
 -10 -13   0    7.77    0.89
 -10 -13   0    9.36    0.56
 -10 -13   0    7.97    0.83
 -10 -13   0    9.79    1.02
  10  13   0   12.25    0.94
  10  13   0    8.23    0.93
   9 -14   0    0.02    0.34
   9 -14   0    0.00    0.32
   9 -14   0    0.17    0.19
  -9  14   0    0.28    0.33
  -9  14   0   -0.21    0.25
   8 -14   0    6.41    0.75
   8 -14   0    5.82    0.46
   8 -14   0    6.78    0.86
  -8  14   0    5.17    0.72
  -8  14   0    5.39    0.70
   7 -14   0   -0.02    0.16
   7 -14   0    0.37    0.29
   7 -14   0    0.38    0.35
  -7  14   0    0.72    0.33
  -7  14   0    0.46    0.31
  -7  14   0    0.62    0.40
   6 -14   0   18.32    1.06
   6 -14   0   17.67    1.04
   6 -14   0   17.96    0.75
   6 -14   0   17.44    1.10
  -6  14   0   16.31    1.02
  -6  14   0   13.74    1.20
  -6  14   0   16.67    1.01
   5 -14   0    0.51    0.28
   5 -14   0    0.65    0.33
   5 -14   0    0.56    0.29
   5 -14   0    0.65    0.19
  -5  14   0    0.82    0.30
  -5  14   0    1.12    0.43
  -5  14   0    1.05    0.33
  -5  14   0    0.97    0.27
   4 -14   0   25.57    1.24
   4 -14   0   22.73    1.14
   4 -14   0   22.87    0.85
   4 -14   0   22.41    1.07
  -4  14   0   22.71    1.07
  -4  14   0   23.01    1.14
  -4  14   0   21.97    1.06
  -4  14   0   21.84    1.43
   3 -14   0    0.17    0.14
   3 -14   0    0.03    0.19
   3 -14   0    0.01    0.18
   3 -14   0    0.18    0.23
  -3  14   0   -0.14    0.15
  -3  14   0   -0.09    0.14
  -3  14   0   -0.05    0.23
  -3  14   0    0.08    0.17
   2 -14   0   19.46    1.01
   2 -14   0   19.53    0.74
   2 -14   0   19.59    1.05
   2 -14   0   20.15    0.93
  -2  14   0   20.72    1.00
  -2  14   0   19.08    1.28
  -2  14   0   20.15    0.99
   1 -14   0    0.00    0.17
   1 -14   0    0.29    0.24
   1 -14   0    0.30    0.13
   1 -14   0   -0.08    0.22
   1 -14   0   -0.13    0.14
  -1  14   0    0.21    0.19
  -1  14   0    0.07    0.17
  -1  14   0   -0.02    0.22
  -1  14   0    0.13    0.15
   0 -14   0    0.15    0.17
   0 -14   0   -0.18    0.14
   0 -14   0   -0.12    0.09
   0 -14   0    0.28    0.22
   0 -14   0    0.28    0.19
   0  14   0   -0.01    0.15
   0  14   0   -0.15    0.11
   0  14   0   -0.14    0.22
   0  14   0   -0.11    0.13
  -1 -14   0    0.12    0.20
  -1 -14   0    0.22    0.23
  -1 -14   0    0.24    0.19
  -1 -14   0    0.09    0.15
  -1 -14   0    0.17    0.11
   1  14   0    0.32    0.18
   1  14   0    0.40    0.22
   1  14   0   -0.18    0.15
   1  14   0    0.28    0.24
  -2 -14   0   10.91    0.51
  -2 -14   0   12.27    0.67
  -2 -14   0    9.75    0.68
  -2 -14   0   11.86    0.76
  -2 -14   0   11.40    0.75
   2  14   0   11.54    0.65
   2  14   0   12.32    0.95
   2  14   0   11.90    0.74
   2  14   0   10.65    0.72
  -3 -14   0    0.11    0.22
  -3 -14   0    0.03    0.15
  -3 -14   0    0.05    0.19
  -3 -14   0    0.01    0.10
  -3 -14   0    0.12    0.19
   3  14   0   -0.07    0.18
   3  14   0   -0.09    0.11
   3  14   0    0.20    0.18
   3  14   0   -0.05    0.19
  -4 -14   0   66.58    1.86
  -4 -14   0   62.53    2.09
  -4 -14   0   66.24    2.27
  -4 -14   0   68.58    2.28
  -4 -14   0   65.55    2.25
   4  14   0   66.11    2.21
   4  14   0   62.26    2.25
   4  14   0   65.69    2.52
  -5 -14   0   -0.02    0.19
  -5 -14   0    0.07    0.24
  -5 -14   0    0.23    0.14
  -5 -14   0   -0.16    0.16
  -5 -14   0    0.01    0.24
   5  14   0   -0.14    0.20
   5  14   0   -0.10    0.17
   5  14   0    0.03    0.18
  -6 -14   0   27.89    0.98
  -6 -14   0   28.01    1.35
  -6 -14   0   27.90    1.33
  -6 -14   0   26.09    1.24
  -6 -14   0   30.47    1.41
   6  14   0   27.37    1.35
   6  14   0   25.59    1.22
  -7 -14   0    0.87    0.34
  -7 -14   0    1.14    0.21
  -7 -14   0    1.37    0.51
  -7 -14   0    1.29    0.39
  -7 -14   0    1.07    0.40
   7  14   0    1.21    0.39
   7  14   0    0.80    0.30
   7  14   0    1.09    0.39
  -8 -14   0   -0.16    0.12
  -8 -14   0    1.11    0.39
  -8 -14   0    0.23    0.31
   8  14   0    0.33    0.28
   8  14   0   -0.17    0.23
  -9 -14   0   -0.25    0.23
  -9 -14   0    0.00    0.14
  -9 -14   0    0.02    0.26
   9  14   0   -0.39    0.25
   9  14   0    0.19    0.33
 -10 -14   0    2.71    0.56
 -10 -14   0    2.52    0.57
 -10 -14   0    2.26    0.32
  10  14   0    2.55    0.57
  10  14   0    4.05    0.65
   8 -15   0    2.06    0.59
   8 -15   0    2.44    0.34
   8 -15   0    2.76    0.54
  -8  15   0    2.14    0.49
  -8  15   0    3.14    0.58
   7 -15   0    0.06    0.17
   7 -15   0    0.37    0.38
   7 -15   0    0.16    0.29
  -7  15   0   -0.42    0.19
  -7  15   0    0.09    0.23
   6 -15   0    0.35    0.31
   6 -15   0    0.22    0.32
   6 -15   0    0.65    0.21
  -6  15   0   -0.10    0.22
  -6  15   0    0.29    0.27
   5 -15   0    0.12    0.24
   5 -15   0    0.16    0.28
   5 -15   0    0.01    0.14
  -5  15   0   -0.25    0.19
  -5  15   0    0.10    0.31
  -5  15   0   -0.16    0.20
  -5  15   0    0.02    0.21
   4 -15   0    1.76    0.26
   4 -15   0    2.45    0.52
   4 -15   0    1.50    0.37
  -4  15   0    2.01    0.40
  -4  15   0    1.90    0.38
  -4  15   0    1.82    0.41
  -4  15   0    1.64    0.53
   3 -15   0   -0.09    0.25
   3 -15   0   -0.08    0.13
   3 -15   0   -0.41    0.17
  -3  15   0    0.15    0.21
  -3  15   0   -0.21    0.21
  -3  15   0    0.14    0.21
   2 -15   0   17.93    0.72
   2 -15   0   16.76    1.00
   2 -15   0   18.28    1.00
  -2  15   0   17.62    0.96
  -2  15   0   18.33    0.98
  -2  15   0   15.55    1.21
   1 -15   0   -0.24    0.18
   1 -15   0    0.00    0.19
   1 -15   0    0.04    0.12
  -1  15   0   -0.07    0.22
  -1  15   0    0.09    0.17
  -1  15   0    0.05    0.19
  -1  15   0   -0.10    0.15
   0 -15   0   13.50    0.76
   0 -15   0   13.38    0.59
   0 -15   0   13.19    0.84
   0 -15   0   14.29    0.89
   0  15   0   12.83    0.81
   0  15   0   12.52    0.75
   0  15   0   13.69    1.08
   0  15   0   14.17    0.81
  -1 -15   0    0.25    0.26
  -1 -15   0    0.21    0.14
  -1 -15   0    0.17    0.21
  -1 -15   0   -0.34    0.14
   1  15   0    0.37    0.30
   1  15   0    0.10    0.20
   1  15   0   -0.03    0.15
   1  15   0    0.43    0.22
  -2 -15   0    3.06    0.46
  -2 -15   0    3.32    0.49
  -2 -15   0    2.56    0.47
  -2 -15   0    2.90    0.30
   2  15   0    3.80    0.67
   2  15   0    1.76    0.38
   2  15   0    2.31    0.40
   2  15   0    3.19    0.41
  -3 -15   0    0.07    0.22
  -3 -15   0    0.17    0.21
  -3 -15   0    0.02    0.11
  -3 -15   0    0.25    0.22
   3  15   0    0.11    0.26
   3  15   0   -0.25    0.13
   3  15   0    0.07    0.22
  -4 -15   0    0.40    0.26
  -4 -15   0    1.00    0.33
  -4 -15   0    1.14    0.34
  -4 -15   0    0.83    0.19
   4  15   0    0.85    0.33
   4  15   0    0.71    0.35
   4  15   0    0.79    0.30
  -5 -15   0    0.87    0.18
  -5 -15   0    0.54    0.31
  -5 -15   0    0.50    0.28
  -5 -15   0    0.22    0.29
   5  15   0    0.33    0.29
   5  15   0    0.25    0.28
   5  15   0    0.44    0.26
  -6 -15   0   16.36    1.03
  -6 -15   0   15.51    1.00
  -6 -15   0   16.10    1.04
  -6 -15   0   16.58    0.71
   6  15   0   15.35    1.03
   6  15   0   14.61    1.00
   6  15   0   17.25    0.98
  -7 -15   0    1.11    0.36
  -7 -15   0    0.55    0.19
  -7 -15   0    0.86    0.35
  -7 -15   0    0.45    0.32
   7  15   0    0.93    0.31
   7  15   0    0.81    0.33
   7  15   0    1.39    0.42
  -8 -15   0   13.86    1.01
  -8 -15   0   13.34    0.66
  -8 -15   0   15.41    1.05
   8  15   0   12.86    1.02
   8  15   0   13.44    1.03
  -9 -15   0    1.69    0.28
  -9 -15   0    1.12    0.42
  -9 -15   0    0.82    0.38
   9  15   0    1.56    0.49
   9  15   0    1.79    0.47
   7 -16   0    0.24    0.35
   7 -16   0    0.05    0.17
   7 -16   0    0.30    0.31
  -7  16   0    0.87    0.38
  -7  16   0   -0.41    0.24
   6 -16   0    9.96    0.58
   6 -16   0   11.10    0.88
   6 -16   0    9.90    1.02
  -6  16   0    8.83    0.91
  -6  16   0    8.72    0.86
   5 -16   0   -0.01    0.25
   5 -16   0   -0.56    0.26
   5 -16   0    0.00    0.16
  -5  16   0    0.30    0.27
  -5  16   0    0.42    0.28
   4 -16   0   21.97    1.20
   4 -16   0   21.82    1.25
   4 -16   0   22.45    0.88
  -4  16   0   23.07    2.02
  -4  16   0   20.85    1.17
  -4  16   0   22.25    1.13
   3 -16   0    0.15    0.25
   3 -16   0    0.06    0.14
   3 -16   0    0.20    0.29
  -3  16   0    0.67    0.27
  -3  16   0    0.61    0.27
  -3  16   0    0.39    0.36
   2 -16   0   19.52    1.12
   2 -16   0   16.51    1.01
   2 -16   0   17.87    0.75
  -2  16   0   18.20    1.34
  -2  16   0   19.85    1.05
  -2  16   0   17.58    1.00
   1 -16   0   -0.09    0.12
   1 -16   0   -0.01    0.24
   1 -16   0    0.13    0.23
  -1  16   0   -0.19    0.26
  -1  16   0   -0.05    0.21
  -1  16   0    0.09    0.19
   0 -16   0    0.89    0.31
   0 -16   0    0.43    0.17
   0 -16   0    0.52    0.30
   0  16   0    0.03    0.27
   0  16   0    0.48    0.26
   0  16   0    0.06    0.19
   0  16   0    0.63    0.25
  -1 -16   0    0.13    0.14
  -1 -16   0    0.22    0.23
  -1 -16   0    0.23    0.23
  -1 -16   0    0.30    0.26
   1  16   0   -0.08    0.15
   1  16   0   -0.06    0.21
   1  16   0    0.26    0.26
   1  16   0    0.15    0.21
  -2 -16   0    0.96    0.33
  -2 -16   0    0.85    0.33
  -2 -16   0    0.87    0.20
  -2 -16   0    0.79    0.32
   2  16   0    0.65    0.38
   2  16   0    0.54    0.27
   2  16   0    0.75    0.30
   2  16   0    1.30    0.30
  -3 -16   0    0.35    0.24
  -3 -16   0    0.24    0.23
  -3 -16   0    0.20    0.23
  -3 -16   0    0.04    0.12
   3  16   0   -0.16    0.23
   3  16   0    0.28    0.23
   3  16   0    0.13    0.25
  -4 -16   0   23.91    1.26
  -4 -16   0   24.48    0.92
  -4 -16   0   25.13    1.26
  -4 -16   0   25.17    1.29
   4  16   0   26.63    1.33
   4  16   0   23.73    1.21
  -5 -16   0    0.07    0.14
  -5 -16   0    0.05    0.26
  -5 -16   0   -0.02    0.21
  -5 -16   0    0.22    0.29
   5  16   0    0.05    0.22
   5  16   0    0.20    0.25
  -6 -16   0   18.26    1.12
  -6 -16   0   17.22    0.75
  -6 -16   0   18.77    1.12
  -6 -16   0   16.65    1.11
   6  16   0   17.50    1.13
   6  16   0   17.32    1.04
   6  16   0   15.91    1.08
  -7 -16   0   -0.14    0.14
  -7 -16   0    0.18    0.30
  -7 -16   0   -0.10    0.29
  -7 -16   0   -0.14    0.24
   7  16   0    0.31    0.33
   7  16   0    0.37    0.29
   7  16   0   -0.04    0.27
  -8 -16   0    4.90    0.43
  -8 -16   0    4.06    0.65
  -8 -16   0    3.57    0.61
   8  16   0    4.49    0.69
   8  16   0    4.41    0.68
   6 -17   0    1.53    0.43
   6 -17   0    1.09    0.44
   6 -17   0    0.78    0.25
  -6  17   0    0.65    0.35
   5 -17   0    1.26    0.25
   5 -17   0    0.94    0.41
   5 -17   0    1.27    0.41
  -5  17   0    0.35    0.31
   4 -17   0    1.64    0.41
   4 -17   0    1.55    0.27
   4 -17   0    1.50    0.46
  -4  17   0    1.11    0.34
  -4  17   0    1.35    0.40
   3 -17   0    0.60    0.35
   3 -17   0   -0.10    0.15
   3 -17   0    0.19    0.29
  -3  17   0    0.00    0.24
  -3  17   0   -0.10    0.20
   2 -17   0   18.36    0.77
   2 -17   0   16.80    1.05
   2 -17   0   16.33    1.10
  -2  17   0   18.21    1.05
  -2  17   0   16.92    1.02
   1 -17   0   -0.16    0.24
   1 -17   0    0.19    0.29
   1 -17   0    0.10    0.15
  -1  17   0    0.01    0.20
  -1  17   0   -0.17    0.21
  -1  17   0    0.23    0.37
   0 -17   0   32.45    1.11
   0 -17   0   30.92    1.48
   0 -17   0   31.08    1.45
   0  17   0   30.72    1.38
   0  17   0   34.39    1.44
   0  17   0   31.70    1.47
   0  17   0   32.34    1.86
  -1 -17   0    0.49    0.30
  -1 -17   0    0.12    0.27
  -1 -17   0    0.14    0.16
   1  17   0    0.39    0.20
   1  17   0    0.44    0.26
   1  17   0    0.21    0.24
   1  17   0    0.36    0.33
  -2 -17   0    4.63    0.61
  -2 -17   0    3.78    0.36
  -2 -17   0    4.00    0.59
  -2 -17   0    5.04    0.67
   2  17   0    4.18    0.74
   2  17   0    4.85    0.54
   2  17   0    4.47    0.60
   2  17   0    5.31    0.65
  -3 -17   0    0.04    0.25
  -3 -17   0    0.19    0.27
  -3 -17   0   -0.03    0.23
  -3 -17   0    0.12    0.14
   3  17   0    0.27    0.26
   3  17   0   -0.02    0.23
   3  17   0    0.28    0.32
  -4 -17   0    1.13    0.23
  -4 -17   0    1.23    0.39
  -4 -17   0    0.90    0.35
  -4 -17   0    1.29    0.41
   4  17   0    0.71    0.33
   4  17   0    1.03    0.44
   4  17   0    1.90    0.46
  -5 -17   0   -0.23    0.23
  -5 -17   0   -0.24    0.27
  -5 -17   0    0.34    0.31
  -5 -17   0   -0.13    0.12
   5  17   0   -0.27    0.24
   5  17   0   -0.05    0.23
  -6 -17   0    5.40    0.74
  -6 -17   0    5.88    0.44
  -6 -17   0    5.17    0.70
  -6 -17   0    5.25    0.70
   6  17   0    5.23    0.73
   6  17   0    5.62    0.73
   6  17   0    5.59    0.68
  -7 -17   0   -0.13    0.14
  -7 -17   0   -0.21    0.27
  -7 -17   0   -0.22    0.25
  -7 -17   0   -0.23    0.30
   7  17   0   -0.19    0.24
   7  17   0   -0.19    0.29
   7  17   0    0.03    0.31
   5 -18   0    0.27    0.38
   5 -18   0    0.30    0.19
   5 -18   0    0.65    0.35
  -5  18   0    0.01    0.29
   4 -18   0   12.88    0.67
   4 -18   0   12.04    0.94
   4 -18   0   12.92    1.02
  -4  18   0   10.95    0.92
  -4  18   0   12.35    0.88
   3 -18   0   -0.21    0.33
   3 -18   0   -0.05    0.28
   3 -18   0   -0.18    0.16
  -3  18   0    0.05    0.25
  -3  18   0   -0.16    0.22
   2 -18   0   15.11    1.01
   2 -18   0   15.24    0.72
   2 -18   0   17.08    1.13
  -2  18   0   14.60    0.99
  -2  18   0   15.32    1.00
   1 -18   0   -0.17    0.24
   1 -18   0   -0.02    0.27
   1 -18   0   -0.12    0.15
  -1  18   0    0.07    0.24
  -1  18   0    0.29    0.24
   0 -18   0    1.48    0.44
   0 -18   0    1.53    0.26
   0 -18   0    1.06    0.39
   0  18   0    1.37    0.40
   0  18   0    1.52    0.38
  -1 -18   0   -0.28    0.24
  -1 -18   0    0.34    0.31
  -1 -18   0    0.01    0.16
   1  18   0   -0.01    0.21
   1  18   0   -0.02    0.23
   1  18   0   -0.08    0.22
  -2 -18   0    1.41    0.43
  -2 -18   0    0.85    0.36
  -2 -18   0    0.93    0.22
   2  18   0    1.49    0.40
   2  18   0    0.66    0.33
  -3 -18   0    0.21    0.30
  -3 -18   0   -0.23    0.25
  -3 -18   0    0.00    0.26
  -3 -18   0   -0.01    0.14
   3  18   0   -0.18    0.22
   3  18   0    0.03    0.25
  -4 -18   0   13.16    1.00
  -4 -18   0   13.30    0.66
  -4 -18   0   13.71    1.00
  -4 -18   0   12.91    0.98
   4  18   0   14.23    0.98
   4  18   0   14.25    1.02
  -5 -18   0    0.28    0.31
  -5 -18   0    0.11    0.31
  -5 -18   0    0.03    0.16
  -5 -18   0    0.17    0.32
   5  18   0   -0.11    0.29
   5  18   0   -0.17    0.23
   5  18   0    0.20    0.27
  -6 -18   0    3.86    0.65
  -6 -18   0    2.23    0.52
  -6 -18   0    3.73    0.62
  -6 -18   0    4.23    0.41
   6  18   0    4.63    0.71
   6  18   0    3.40    0.61
   6  18   0    3.72    0.60
   3 -19   0    0.98    0.39
   3 -19   0    0.84    0.42
   3 -19   0    1.05    0.26
  -3  19   0    0.62    0.36
  -3  19   0    0.82    0.37
   2 -19   0    8.93    0.92
   2 -19   0   10.45    0.59
   2 -19   0   11.29    0.97
  -2  19   0    8.57    0.87
  -2  19   0   10.75    0.89
   1 -19   0    0.28    0.29
   1 -19   0   -0.10    0.16
   1 -19   0    0.06    0.33
  -1  19   0    0.00    0.26
  -1  19   0    0.16    0.26
   0 -19   0   28.29    1.06
   0 -19   0   28.39    1.45
   0 -19   0   28.57    1.49
   0  19   0   27.26    1.35
   0  19   0   26.57    1.41
  -1 -19   0    0.24    0.31
  -1 -19   0   -0.36    0.26
  -1 -19   0   -0.17    0.15
   1  19   0    0.28    0.29
   1  19   0    0.24    0.25
   1  19   0    0.38    0.29
  -2 -19   0   15.01    1.04
  -2 -19   0   12.74    0.67
  -2 -19   0   15.58    1.07
   2  19   0   12.41    0.97
   2  19   0   13.05    0.98
  -3 -19   0    0.19    0.18
  -3 -19   0   -0.15    0.27
  -3 -19   0    0.14    0.31
   3  19   0    0.08    0.29
   3  19   0    0.03    0.26
  -4 -19   0    5.05    0.45
  -4 -19   0    5.22    0.77
  -4 -19   0    5.51    0.74
  -4 -19   0    6.48    0.80
   4  19   0    5.33    0.76
   4  19   0    4.55    0.67
   4  19   0    3.92    0.63
   0 -20   0    2.24    0.33
   0 -20   0    2.85    0.59
   0 -20   0    2.80    0.56
   0  20   0    2.68    0.54
   0  20   0    1.68    0.41
  -1 -20   0    0.11    0.33
  -1 -20   0   -0.04    0.30
  -1 -20   0   -0.01    0.16
   1  20   0    0.13    0.27
   4  19  -1    0.15    0.28
   4  19  -1   -0.07    0.29
  -4 -19   1   -0.25    0.26
  -4 -19   1   -0.09    0.15
  -4 -19   1   -0.15    0.30
  -4 -19   1   -0.38    0.24
   3  19  -1   13.18    1.02
   3  19  -1   12.53    0.97
  -3 -19   1   15.14    1.07
  -3 -19   1   13.75    0.69
  -3 -19   1   12.92    1.01
  -3 -19   1   14.89    1.06
   2  19  -1   -0.15    0.25
   2  19  -1    0.04    0.27
  -2 -19   1   -0.05    0.15
  -2 -19   1    0.33    0.34
  -2 -19   1    0.02    0.28
   1  19  -1    0.40    0.30
   1  19  -1    0.58    0.36
   1  19  -1    0.58    0.29
  -1 -19   1    0.68    0.21
  -1 -19   1    0.47    0.37
  -1 -19   1    0.75    0.41
   0  19  -1    0.12    0.26
   0  19  -1    0.00    0.25
   0 -19   1    0.31    0.19
   0 -19   1    0.12    0.32
   0 -19   1    0.23    0.29
  -1  19  -1    0.25    0.29
  -1  19  -1    0.21    0.28
   1 -19   1   -0.07    0.16
   1 -19   1   -0.25    0.28
   1 -19   1   -0.25    0.25
  -2  19  -1    1.75    0.43
  -2  19  -1    1.96    0.47
   2 -19   1    1.44    0.45
   2 -19   1    0.87    0.25
  -3  19  -1    4.54    0.67
  -3  19  -1    5.84    0.73
   3 -19   1    4.28    0.70
   3 -19   1    3.95    0.65
   3 -19   1    4.73    0.45
   6  18  -1   -0.15    0.30
   6  18  -1    0.10    0.25
   6  18  -1   -0.17    0.24
  -6 -18   1    0.93    0.41
  -6 -18   1   -0.34    0.28
  -6 -18   1    0.00    0.28
  -6 -18   1    0.10    0.17
   5  18  -1    1.14    0.40
   5  18  -1    1.15    0.42
  -5 -18   1    0.63    0.36
  -5 -18   1    1.84    0.47
  -5 -18   1    1.32    0.26
  -5 -18   1    1.56    0.48
   4  18  -1    0.13    0.32
   4  18  -1    0.03    0.31
  -4 -18   1   -0.12    0.30
  -4 -18   1    0.22    0.30
  -4 -18   1    0.33    0.32
  -4 -18   1    0.23    0.17
   3  18  -1    0.90    0.36
   3  18  -1    0.41    0.30
  -3 -18   1    0.14    0.27
  -3 -18   1    1.35    0.41
  -3 -18   1    0.76    0.35
  -3 -18   1    0.70    0.21
   2  18  -1    0.76    0.32
   2  18  -1    0.17    0.25
  -2 -18   1   -0.26    0.23
  -2 -18   1    0.06    0.28
  -2 -18   1   -0.35    0.12
  -2 -18   1    0.27    0.29
   1  18  -1   16.37    1.04
   1  18  -1   15.04    0.98
   1  18  -1   16.01    0.95
  -1 -18   1   16.34    0.73
  -1 -18   1   14.70    1.04
  -1 -18   1   14.28    1.02
   0  18  -1    0.22    0.28
   0  18  -1    0.39    0.24
   0 -18   1   -0.07    0.28
   0 -18   1    0.13    0.30
   0 -18   1   -0.06    0.16
  -1  18  -1   29.39    1.43
  -1  18  -1   25.83    1.33
   1 -18   1   29.15    1.05
   1 -18   1   28.05    1.44
   1 -18   1   27.35    1.42
  -2  18  -1    0.49    0.30
  -2  18  -1    0.49    0.29
   2 -18   1    0.64    0.21
   2 -18   1   -0.18    0.26
   2 -18   1    0.28    0.36
  -3  18  -1    6.30    0.75
  -3  18  -1    7.20    0.79
   3 -18   1    6.98    0.86
   3 -18   1    6.73    0.49
   3 -18   1    7.92    0.87
  -4  18  -1    1.95    0.48
  -4  18  -1    0.97    0.36
   4 -18   1    0.98    0.25
   4 -18   1    0.53    0.34
   4 -18   1    1.71    0.49
   7  17  -1    0.54    0.37
   7  17  -1    0.45    0.35
   7  17  -1    0.73    0.32
  -7 -17   1    0.17    0.34
  -7 -17   1    0.71    0.39
  -7 -17   1    0.33    0.36
  -7 -17   1    0.27    0.18
   6  17  -1    0.42    0.35
   6  17  -1   -0.26    0.20
   6  17  -1   -0.12    0.25
  -6 -17   1   -0.21    0.12
  -6 -17   1   -0.09    0.24
  -6 -17   1    0.14    0.29
  -6 -17   1   -0.46    0.27
   5  17  -1    5.70    0.77
   5  17  -1    5.88    0.71
  -5 -17   1    4.14    0.62
  -5 -17   1    4.93    0.43
  -5 -17   1    5.48    0.71
  -5 -17   1    4.62    0.67
   4  17  -1    0.25    0.29
   4  17  -1    0.06    0.24
  -4 -17   1    0.06    0.14
  -4 -17   1    0.13    0.25
  -4 -17   1    0.01    0.25
  -4 -17   1   -0.10    0.29
   3  17  -1    8.17    0.81
   3  17  -1    7.56    1.01
   3  17  -1    9.06    0.78
  -3 -17   1    8.10    0.82
  -3 -17   1    8.76    0.50
  -3 -17   1    8.17    0.85
  -3 -17   1    8.31    0.74
   2  17  -1    0.00    0.19
   2  17  -1    0.01    0.22
   2  17  -1    0.36    0.33
   2  17  -1    0.29    0.26
  -2 -17   1    0.20    0.27
  -2 -17   1    0.36    0.28
  -2 -17   1    0.46    0.30
  -2 -17   1    0.14    0.15
   1  17  -1    2.38    0.42
   1  17  -1    2.22    0.58
   1  17  -1    3.33    0.55
   1  17  -1    2.28    0.46
  -1 -17   1    2.47    0.30
  -1 -17   1    2.39    0.47
  -1 -17   1    3.08    0.53
  -1 -17   1    2.99    0.52
   0  17  -1    0.82    0.66
   0  17  -1    0.22    0.24
   0  17  -1    0.28    0.23
   0  17  -1    0.54    0.29
   0 -17   1    0.49    0.29
   0 -17   1    1.15    0.36
   0 -17   1   -0.07    0.14
  -1  17  -1    0.92    0.31
  -1  17  -1    0.99    0.34
   1 -17   1    0.65    0.33
   1 -17   1    0.56    0.19
   1 -17   1    0.74    0.34
  -2  17  -1    0.18    0.26
  -2  17  -1   -0.16    0.21
   2 -17   1   -0.08    0.23
   2 -17   1   -0.06    0.14
   2 -17   1   -0.02    0.29
  -3  17  -1    6.42    0.71
  -3  17  -1    6.20    0.74
   3 -17   1    6.90    0.79
   3 -17   1    6.01    0.77
   3 -17   1    7.78    0.50
  -4  17  -1    1.99    0.46
  -4  17  -1    2.17    0.45
   4 -17   1    3.60    0.64
   4 -17   1    1.85    0.30
   4 -17   1    1.85    0.44
  -5  17  -1    9.73    0.94
   5 -17   1    9.89    1.01
   5 -17   1    8.95    0.92
   5 -17   1    8.77    0.56
  -6  17  -1    0.32    0.32
   6 -17   1    0.08    0.19
   6 -17   1    1.46    0.44
   6 -17   1    0.34    0.39
   8  16  -1    1.52    0.51
   8  16  -1    1.98    0.52
   8  16  -1    1.39    0.53
  -8 -16   1    1.92    0.52
  -8 -16   1    0.90    0.41
  -8 -16   1    1.47    0.26
   7  16  -1   11.24    0.87
   7  16  -1   12.98    1.00
   7  16  -1   15.61    1.09
  -7 -16   1   14.12    1.02
  -7 -16   1   13.84    0.99
  -7 -16   1   12.78    0.65
  -7 -16   1   12.98    1.03
   6  16  -1    1.65    0.48
   6  16  -1    0.25    0.29
  -6 -16   1    1.11    0.24
  -6 -16   1    1.09    0.38
  -6 -16   1    1.08    0.41
  -6 -16   1    0.94    0.39
   5  16  -1    2.50    0.47
   5  16  -1    1.78    0.46
   5  16  -1    1.16    0.54
  -5 -16   1    1.87    0.44
  -5 -16   1    2.24    0.49
  -5 -16   1    1.81    0.46
  -5 -16   1    1.77    0.27
   4  16  -1    0.10    0.27
   4  16  -1   -0.19    0.20
   4  16  -1   -0.18    0.23
  -4 -16   1    0.29    0.27
  -4 -16   1    0.25    0.27
  -4 -16   1    0.01    0.13
  -4 -16   1    0.22    0.27
   3  16  -1    0.02    0.22
   3  16  -1    0.08    0.23
   3  16  -1    0.05    0.22
  -3 -16   1    0.25    0.24
  -3 -16   1   -0.23    0.18
  -3 -16   1   -0.09    0.20
  -3 -16   1   -0.23    0.11
   2  16  -1   -0.03    0.17
   2  16  -1    0.37    0.33
   2  16  -1    0.05    0.20
   2  16  -1    0.43    0.26
  -2 -16   1    0.12    0.27
  -2 -16   1    0.05    0.13
  -2 -16   1    0.14    0.23
  -2 -16   1    0.12    0.24
   1  16  -1   16.23    1.22
   1  16  -1   13.70    0.87
   1  16  -1   13.61    0.82
   1  16  -1   14.25    0.90
  -1 -16   1   13.17    0.61
  -1 -16   1   13.81    0.84
  -1 -16   1   13.81    0.92
  -1 -16   1   15.20    0.96
   0  16  -1    0.10    0.19
   0  16  -1    0.12    0.21
   0  16  -1    0.14    0.21
   0  16  -1    0.44    0.32
   0 -16   1    0.02    0.24
   0 -16   1    0.15    0.13
   0 -16   1    0.11    0.25
  -1  16  -1   24.64    1.60
  -1  16  -1   26.10    1.24
  -1  16  -1   27.00    1.28
   1 -16   1   26.48    1.31
   1 -16   1   27.06    1.34
   1 -16   1   27.35    0.96
  -2  16  -1    1.32    0.47
  -2  16  -1    1.40    0.37
  -2  16  -1    1.70    0.37
   2 -16   1    1.67    0.26
   2 -16   1    1.70    0.40
   2 -16   1    1.24    0.42
  -3  16  -1   15.97    1.29
  -3  16  -1   14.60    0.94
  -3  16  -1   13.62    0.88
   3 -16   1   13.45    0.97
   3 -16   1   13.63    0.94
   3 -16   1   14.44    0.67
  -4  16  -1    0.02    0.20
  -4  16  -1   -0.25    0.18
   4 -16   1    0.61    0.36
   4 -16   1   -0.03    0.15
   4 -16   1   -0.07    0.24
  -5  16  -1    6.21    0.76
   5 -16   1    6.55    0.47
   5 -16   1    6.81    0.78
   5 -16   1    6.75    0.82
  -6  16  -1    1.14    0.37
  -6  16  -1    0.52    0.31
   6 -16   1    0.46    0.34
   6 -16   1    0.94    0.24
   6 -16   1    0.77    0.39
  -7  16  -1    5.60    0.72
  -7  16  -1    4.15    0.65
   7 -16   1    4.09    0.70
   7 -16   1    4.88    0.68
   7 -16   1    5.25    0.47
   9  15  -1   -0.15    0.28
   9  15  -1    0.85    0.38
  -9 -15   1   -0.13    0.14
  -9 -15   1    0.12    0.29
  -9 -15   1    0.72    0.32
   8  15  -1    0.00    0.31
   8  15  -1   -0.19    0.22
   8  15  -1    0.01    0.28
  -8 -15   1    0.30    0.32
  -8 -15   1    0.27    0.34
  -8 -15   1   -0.35    0.23
  -8 -15   1   -0.12    0.14
   7  15  -1    3.86    0.56
   7  15  -1    3.80    0.62
   7  15  -1    4.52    0.67
  -7 -15   1    4.34    0.67
  -7 -15   1    4.89    0.68
  -7 -15   1    3.98    0.63
  -7 -15   1    4.32    0.40
   6  15  -1    1.92    0.46
   6  15  -1    3.38    0.52
  -6 -15   1    3.25    0.54
  -6 -15   1    2.37    0.51
  -6 -15   1    3.15    0.33
  -6 -15   1    2.53    0.51
   5  15  -1   25.94    1.50
   5  15  -1   25.41    1.25
   5  15  -1   25.09    1.31
  -5 -15   1   26.01    1.32
  -5 -15   1   24.72    1.29
  -5 -15   1   26.32    0.94
  -5 -15   1   26.80    1.30
   4  15  -1    0.24    0.24
   4  15  -1    0.23    0.23
   4  15  -1   -0.31    0.22
  -4 -15   1   -0.05    0.24
  -4 -15   1   -0.02    0.12
  -4 -15   1    0.15    0.24
  -4 -15   1    0.25    0.25
   3  15  -1   10.56    0.79
   3  15  -1   12.38    0.70
   3  15  -1   12.20    1.02
   3  15  -1   12.14    0.81
  -3 -15   1   11.06    0.78
  -3 -15   1   11.81    0.55
  -3 -15   1   12.29    0.84
  -3 -15   1   11.38    0.81
   2  15  -1   -0.01    0.17
   2  15  -1   -0.01    0.16
   2  15  -1   -0.10    0.17
   2  15  -1    0.26    0.29
  -2 -15   1    0.01    0.20
  -2 -15   1    0.06    0.11
  -2 -15   1   -0.03    0.19
  -2 -15   1   -0.05    0.20
   1  15  -1    5.84    0.64
   1  15  -1    5.49    0.58
   1  15  -1    6.84    0.87
   1  15  -1    5.61    0.62
  -1 -15   1    6.02    0.39
  -1 -15   1    4.98    0.57
  -1 -15   1    5.64    0.63
  -1 -15   1    5.69    0.64
   0  15  -1    0.07    0.19
   0  15  -1   -0.19    0.14
   0  15  -1   -0.12    0.16
   0  15  -1    0.15    0.26
   0 -15   1   -0.22    0.16
   0 -15   1   -0.09    0.22
   0 -15   1   -0.17    0.11
   0 -15   1   -0.07    0.19
  -1  15  -1    2.48    0.39
  -1  15  -1    2.23    0.40
  -1  15  -1    2.23    0.56
  -1  15  -1    2.02    0.40
   1 -15   1    2.47    0.48
   1 -15   1    2.93    0.30
   1 -15   1    2.47    0.45
  -2  15  -1   -0.09    0.18
  -2  15  -1    0.31    0.30
  -2  15  -1   -0.18    0.17
   2 -15   1   -0.04    0.21
   2 -15   1   -0.18    0.21
   2 -15   1   -0.06    0.12
  -3  15  -1   10.04    1.15
  -3  15  -1    8.79    0.70
  -3  15  -1    8.97    0.69
   3 -15   1    9.08    0.50
   3 -15   1   10.76    0.80
   3 -15   1    9.31    0.78
  -4  15  -1   -0.07    0.22
  -4  15  -1    0.55    0.27
  -4  15  -1    0.05    0.30
  -4  15  -1    0.46    0.24
   4 -15   1    0.60    0.35
   4 -15   1    0.04    0.23
   4 -15   1    0.41    0.17
  -5  15  -1   22.90    1.23
  -5  15  -1   21.91    1.15
  -5  15  -1   24.81    1.34
  -5  15  -1   21.17    1.49
   5 -15   1   23.21    1.28
   5 -15   1   23.08    0.89
   5 -15   1   20.50    1.19
  -6  15  -1    0.61    0.31
  -6  15  -1    1.32    0.39
   6 -15   1    1.14    0.41
   6 -15   1    0.51    0.38
   6 -15   1    1.03    0.24
  -7  15  -1    7.97    0.84
  -7  15  -1    7.32    0.81
   7 -15   1    7.86    0.92
   7 -15   1    9.79    0.58
   7 -15   1    8.96    0.92
  -8  15  -1    0.58    0.37
  -8  15  -1    0.28    0.30
   8 -15   1    0.78    0.24
   8 -15   1    0.51    0.40
   8 -15   1    0.55    0.34
   9  14  -1   12.13    0.98
   9  14  -1   10.77    0.96
  -9 -14   1   12.85    0.98
  -9 -14   1   10.61    0.60
  -9 -14   1   12.20    0.96
   8  14  -1   -0.11    0.21
   8  14  -1   -0.11    0.26
   8  14  -1    0.35    0.29
  -8 -14   1   -0.08    0.27
  -8 -14   1    0.17    0.27
  -8 -14   1    0.19    0.15
  -8 -14   1   -0.16    0.26
   7  14  -1   25.93    1.27
   7  14  -1   29.18    1.47
   7  14  -1   27.93    1.43
  -7 -14   1   31.16    1.42
  -7 -14   1   28.08    1.02
  -7 -14   1   31.31    1.51
  -7 -14   1   30.18    1.45
   6  14  -1    1.15    0.33
   6  14  -1    0.49    0.30
  -6 -14   1    1.41    0.38
  -6 -14   1    0.79    0.19
  -6 -14   1    1.02    0.35
  -6 -14   1    0.85    0.36
   5  14  -1    9.20    0.95
   5  14  -1    9.40    0.74
   5  14  -1    8.91    0.69
  -5 -14   1    8.68    0.74
  -5 -14   1    9.66    0.75
  -5 -14   1   10.57    0.79
  -5 -14   1    9.19    0.48
   4  14  -1    1.81    0.38
   4  14  -1    0.94    0.38
   4  14  -1    1.58    0.39
  -4 -14   1    1.63    0.37
  -4 -14   1    1.83    0.24
  -4 -14   1    2.02    0.42
  -4 -14   1    1.93    0.41
   3  14  -1    0.05    0.17
   3  14  -1    0.38    0.22
   3  14  -1    0.30    0.26
   3  14  -1    0.46    0.20
  -3 -14   1    0.02    0.23
  -3 -14   1    0.15    0.12
  -3 -14   1    0.36    0.22
  -3 -14   1    0.25    0.22
   2  14  -1   -0.03    0.22
   2  14  -1    0.12    0.20
   2  14  -1    0.12    0.15
   2  14  -1    0.16    0.17
  -2 -14   1   -0.42    0.13
  -2 -14   1   -0.06    0.19
  -2 -14   1    0.04    0.20
  -2 -14   1   -0.18    0.09
   1  14  -1   16.12    0.82
   1  14  -1   15.66    0.87
   1  14  -1   15.41    1.11
   1  14  -1   15.49    0.86
  -1 -14   1   15.69    0.62
  -1 -14   1   15.79    0.89
  -1 -14   1   14.71    0.82
  -1 -14   1   15.20    0.89
   0  14  -1    0.04    0.16
   0  14  -1    0.04    0.18
   0  14  -1    0.35    0.28
   0  14  -1   -0.20    0.14
   0 -14   1    0.23    0.23
   0 -14   1   -0.07    0.18
   0 -14   1    0.08    0.19
   0 -14   1   -0.02    0.10
  -1  14  -1   23.51    1.10
  -1  14  -1   25.69    1.47
  -1  14  -1   24.39    1.05
  -1  14  -1   25.70    1.15
   1 -14   1   24.12    0.86
   1 -14   1   25.23    1.06
   1 -14   1   25.62    1.19
   1 -14   1   25.21    1.19
  -2  14  -1    2.43    0.40
  -2  14  -1    2.39    0.55
  -2  14  -1    2.27    0.39
   2 -14   1    2.79    0.48
   2 -14   1    2.51    0.44
   2 -14   1    2.30    0.26
  -3  14  -1   17.75    1.25
  -3  14  -1   17.28    0.91
  -3  14  -1   16.39    0.86
  -3  14  -1   17.78    0.96
   3 -14   1   16.85    0.98
   3 -14   1   17.35    0.70
   3 -14   1   18.64    1.03
  -4  14  -1   -0.17    0.24
  -4  14  -1    0.03    0.19
  -4  14  -1   -0.16    0.16
  -4  14  -1    0.00    0.17
   4 -14   1   -0.26    0.22
   4 -14   1   -0.13    0.20
   4 -14   1    0.03    0.12
  -5  14  -1    6.97    0.95
  -5  14  -1    7.25    0.59
  -5  14  -1    6.64    0.72
  -5  14  -1    6.38    0.68
   5 -14   1    6.45    0.45
   5 -14   1    6.10    0.69
   5 -14   1    6.50    0.74
  -6  14  -1   -0.12    0.28
  -6  14  -1   -0.23    0.17
  -6  14  -1   -0.06    0.20
   6 -14   1    0.10    0.29
   6 -14   1   -0.07    0.15
   6 -14   1   -0.11    0.27
  -7  14  -1    1.20    0.40
  -7  14  -1    0.80    0.36
   7 -14   1    1.25    0.26
   7 -14   1    0.88    0.38
   7 -14   1    0.96    0.41
  -8  14  -1    0.75    0.34
  -8  14  -1    0.48    0.31
   8 -14   1    0.42    0.33
   8 -14   1    0.24    0.20
   8 -14   1    0.46    0.38
  10  13  -1    1.32    0.46
  10  13  -1    0.79    0.37
 -10 -13   1    0.44    0.33
 -10 -13   1    0.20    0.33
 -10 -13   1    0.85    0.22
   9  13  -1    8.72    0.93
   9  13  -1    9.46    0.83
  -9 -13   1   10.93    0.88
  -9 -13   1    8.31    0.90
  -9 -13   1    8.98    0.52
   8  13  -1    1.20    0.39
   8  13  -1    0.95    0.31
   8  13  -1    1.50    0.41
  -8 -13   1    1.44    0.41
  -8 -13   1    1.52    0.25
  -8 -13   1    1.67    0.45
  -8 -13   1    0.92    0.36
   7  13  -1    1.62    0.41
   7  13  -1    2.35    0.46
   7  13  -1    2.06    0.38
  -7 -13   1    2.17    0.46
  -7 -13   1    2.51    0.48
  -7 -13   1    1.54    0.41
  -7 -13   1    2.30    0.28
   6  13  -1    0.49    0.27
   6  13  -1    0.62    0.27
  -6 -13   1    0.76    0.30
  -6 -13   1    0.64    0.17
  -6 -13   1    0.70    0.31
  -6 -13   1    0.41    0.27
   5  13  -1   46.16    1.81
   5  13  -1   47.18    1.71
   5  13  -1   45.69    1.95
  -5 -13   1   47.90    1.82
  -5 -13   1   46.03    1.75
  -5 -13   1   47.55    1.41
  -5 -13   1   43.59    2.08
  -5 -13   1   48.10    1.81
   4  13  -1    4.95    0.56
   4  13  -1    5.13    0.72
   4  13  -1    4.45    0.57
  -4 -13   1    3.51    0.48
  -4 -13   1    2.83    0.45
  -4 -13   1    3.69    0.29
  -4 -13   1    4.13    0.53
  -4 -13   1    4.44    0.67
   3  13  -1   46.94    2.02
   3  13  -1   48.56    1.79
   3  13  -1   50.18    1.63
   3  13  -1   48.46    1.73
  -3 -13   1   50.35    1.78
  -3 -13   1   52.04    1.80
  -3 -13   1   49.04    1.80
  -3 -13   1   49.62    1.44
   2  13  -1    1.54    0.33
   2  13  -1    1.96    0.36
   2  13  -1    1.53    0.41
   2  13  -1    1.77    0.29
  -2 -13   1    1.79    0.22
  -2 -13   1    1.39    0.32
  -2 -13   1    1.17    0.51
  -2 -13   1    2.12    0.37
  -2 -13   1    1.51    0.33
   1  13  -1   50.93    2.17
   1  13  -1   55.65    1.79
   1  13  -1   53.13    1.84
   1  13  -1   53.09    1.83
  -1 -13   1   53.95    1.53
  -1 -13   1   54.88    1.90
  -1 -13   1   54.96    1.87
  -1 -13   1   51.81    1.79
  -1 -13   1   54.52    2.42
   0  13  -1    0.22    0.17
   0  13  -1    0.21    0.23
   0  13  -1    0.03    0.15
   0  13  -1    0.10    0.15
   0 -13   1   -0.02    0.17
   0 -13   1    0.11    0.16
   0 -13   1    0.18    0.11
   0 -13   1   -0.04    0.15
   0 -13   1   -0.06    0.31
  -1  13  -1    6.11    0.80
  -1  13  -1    6.76    0.51
  -1  13  -1    7.81    0.57
  -1  13  -1    7.30    0.55
   1 -13   1    7.46    0.39
   1 -13   1    8.01    0.60
   1 -13   1    7.62    0.52
   1 -13   1    4.61    0.80
   1 -13   1    8.22    0.62
  -2  13  -1    0.75    0.24
  -2  13  -1    0.32    0.29
  -2  13  -1    0.61    0.31
  -2  13  -1    0.08    0.17
  -2  13  -1    0.46    0.19
   2 -13   1    0.27    0.29
   2 -13   1    0.25    0.12
   2 -13   1    0.41    0.23
   2 -13   1    0.35    0.22
   2 -13   1    0.46    0.21
  -3  13  -1    8.47    0.61
  -3  13  -1    8.00    0.57
  -3  13  -1    8.80    0.99
  -3  13  -1    9.64    0.66
   3 -13   1    7.86    0.43
   3 -13   1    9.19    0.67
   3 -13   1    7.86    0.66
   3 -13   1    9.80    0.74
  -4  13  -1    0.44    0.22
  -4  13  -1    0.55    0.24
  -4  13  -1    0.49    0.22
  -4  13  -1    0.28    0.30
   4 -13   1    0.55    0.17
   4 -13   1    0.59    0.28
   4 -13   1    0.44    0.28
   4 -13   1    0.55    0.26
  -5  13  -1   28.84    1.29
  -5  13  -1   28.38    1.18
  -5  13  -1   29.96    1.34
  -5  13  -1   31.15    1.67
   5 -13   1   28.93    1.35
   5 -13   1   29.57    1.35
   5 -13   1   29.48    1.01
   5 -13   1   26.53    1.33
  -6  13  -1    0.27    0.25
  -6  13  -1    0.25    0.32
  -6  13  -1    0.41    0.26
   6 -13   1    0.06    0.22
   6 -13   1    0.41    0.30
   6 -13   1    0.19    0.16
   6 -13   1    0.72    0.40
  -7  13  -1   24.98    1.30
  -7  13  -1   25.58    1.30
  -7  13  -1   24.58    1.56
   7 -13   1   25.05    1.34
   7 -13   1   24.65    0.94
   7 -13   1   26.51    1.34
  -8  13  -1    2.70    0.51
  -8  13  -1    1.47    0.41
   8 -13   1    2.81    0.54
   8 -13   1    2.26    0.57
   8 -13   1    1.52    0.27
  -9  13  -1    1.43    0.44
  -9  13  -1    0.81    0.36
   9 -13   1    0.89    0.24
   9 -13   1    0.94    0.40
   9 -13   1    2.64    0.62
  10  12  -1    0.27    0.30
  10  12  -1    0.24    0.30
 -10 -12   1   -0.08    0.24
 -10 -12   1   -0.03    0.26
 -10 -12   1   -0.04    0.12
 -10 -12   1   -0.08    0.25
   9  12  -1    3.90    0.58
   9  12  -1    3.61    0.59
  -9 -12   1    3.45    0.57
  -9 -12   1    3.30    0.35
  -9 -12   1    3.74    0.60
  -9 -12   1    3.79    0.52
   8  12  -1    1.83    0.44
   8  12  -1    1.37    0.39
   8  12  -1    1.14    0.31
  -8 -12   1    1.80    0.42
  -8 -12   1    0.87    0.35
  -8 -12   1    1.54    0.36
  -8 -12   1    1.95    0.26
  -8 -12   1    2.13    0.46
   7  12  -1   35.91    1.56
   7  12  -1   37.88    1.44
  -7 -12   1   36.66    1.61
  -7 -12   1   35.45    1.45
  -7 -12   1   36.83    1.54
  -7 -12   1   38.33    1.59
  -7 -12   1   37.38    1.19
   6  12  -1   -0.14    0.16
   6  12  -1    0.07    0.20
  -6 -12   1    0.11    0.12
  -6 -12   1    0.38    0.23
  -6 -12   1    0.02    0.21
  -6 -12   1   -0.06    0.18
  -6 -12   1   -0.09    0.16
   5  12  -1   27.52    1.38
   5  12  -1   27.38    1.16
   5  12  -1   26.79    1.23
  -5 -12   1   26.80    1.12
  -5 -12   1   27.48    1.24
  -5 -12   1   28.23    1.22
  -5 -12   1   28.76    0.93
  -5 -12   1   28.34    1.27
   4  12  -1    0.71    0.24
   4  12  -1    0.29    0.19
   4  12  -1    0.43    0.25
   4  12  -1    0.36    0.15
  -4 -12   1   -0.12    0.17
  -4 -12   1    0.31    0.12
  -4 -12   1    0.46    0.22
  -4 -12   1    0.18    0.16
  -4 -12   1    0.14    0.30
  -4 -12   1    0.37    0.21
   3  12  -1    3.54    0.45
   3  12  -1    3.36    0.36
   3  12  -1    3.64    0.47
   3  12  -1    3.30    0.54
  -3 -12   1    3.48    0.45
  -3 -12   1    4.09    0.52
  -3 -12   1    3.28    0.44
  -3 -12   1    2.86    0.35
  -3 -12   1    2.71    0.25
  -3 -12   1    3.50    0.69
   2  12  -1    4.18    0.60
   2  12  -1    3.73    0.45
   2  12  -1    3.92    0.40
   2  12  -1    3.65    0.43
  -2 -12   1    4.01    0.47
  -2 -12   1    3.65    0.66
  -2 -12   1    3.40    0.37
  -2 -12   1    3.19    0.45
  -2 -12   1    3.88    0.47
  -2 -12   1    3.52    0.26
   1  12  -1   16.44    1.03
   1  12  -1   17.05    0.81
   1  12  -1   15.36    0.74
   1  12  -1   15.54    0.79
  -1 -12   1   15.95    0.83
  -1 -12   1   15.64    0.70
  -1 -12   1   14.67    0.79
  -1 -12   1   15.16    0.57
  -1 -12   1   15.95    1.16
  -1 -12   1   13.91    0.74
   0  12  -1    1.16    0.27
   0  12  -1    1.35    0.27
   0  12  -1    0.90    0.23
   0  12  -1    1.66    0.43
   0 -12   1    1.25    0.23
   0 -12   1    1.85    0.35
   0 -12   1    1.60    0.19
   0 -12   1    1.33    0.27
   0 -12   1    0.59    0.32
   0 -12   1    1.03    0.26
  -1  12  -1   27.16    1.09
  -1  12  -1   25.30    1.36
  -1  12  -1   26.04    1.01
  -1  12  -1   26.53    0.96
  -1  12  -1   25.87    1.07
   1 -12   1   26.62    1.54
   1 -12   1   25.74    1.11
   1 -12   1   25.96    1.12
   1 -12   1   25.50    0.84
   1 -12   1   24.86    0.97
   1 -12   1   24.86    1.00
  -2  12  -1    2.16    0.33
  -2  12  -1    2.54    0.32
  -2  12  -1    1.94    0.33
  -2  12  -1    2.36    0.33
  -2  12  -1    2.39    0.50
   2 -12   1    2.43    0.61
   2 -12   1    2.70    0.35
   2 -12   1    2.90    0.35
   2 -12   1    2.07    0.22
   2 -12   1    2.34    0.40
   2 -12   1    2.39    0.39
  -3  12  -1   25.06    1.09
  -3  12  -1   26.06    1.05
  -3  12  -1   23.64    1.35
  -3  12  -1   23.27    1.01
   3 -12   1   23.46    1.10
   3 -12   1   25.25    1.01
   3 -12   1   22.77    1.50
   3 -12   1   23.72    0.82
   3 -12   1   23.28    1.09
  -4  12  -1    0.03    0.15
  -4  12  -1    0.47    0.21
  -4  12  -1    0.14    0.18
  -4  12  -1    0.16    0.24
   4 -12   1    0.31    0.21
   4 -12   1    0.06    0.23
   4 -12   1    0.27    0.13
   4 -12   1    0.43    0.21
  -5  12  -1    3.91    0.50
  -5  12  -1    4.34    0.46
  -5  12  -1    3.46    0.49
  -5  12  -1    3.95    0.67
   5 -12   1    4.20    0.57
   5 -12   1    3.97    0.54
   5 -12   1    3.81    0.33
   5 -12   1    5.09    0.54
  -6  12  -1    1.38    0.44
  -6  12  -1    0.79    0.28
  -6  12  -1    1.08    0.33
   6 -12   1    1.16    0.31
   6 -12   1    0.72    0.31
   6 -12   1    0.76    0.19
   6 -12   1    1.25    0.35
  -7  12  -1    2.14    0.46
  -7  12  -1    1.32    0.37
  -7  12  -1    1.75    0.50
   7 -12   1    1.57    0.25
   7 -12   1    1.60    0.39
   7 -12   1    1.70    0.45
   7 -12   1    1.40    0.37
  -8  12  -1   -0.23    0.22
  -8  12  -1    0.24    0.24
   8 -12   1   -0.10    0.14
   8 -12   1   -0.28    0.25
   8 -12   1   -0.29    0.22
   8 -12   1    0.09    0.27
  -9  12  -1    2.75    0.53
   9 -12   1    1.50    0.42
   9 -12   1    1.48    0.43
   9 -12   1    1.65    0.27
   9 -12   1    1.34    0.44
 -10  12  -1    2.60    0.56
 -10  12  -1    3.15    0.57
  10 -12   1    2.06    0.57
  10 -12   1    2.51    0.53
  10 -12   1    2.73    0.83
  10 -12   1    2.50    0.34
  11  11  -1    6.21    0.82
  11  11  -1    6.21    0.77
 -11 -11   1    8.75    0.93
 -11 -11   1    7.88    0.51
 -11 -11   1    8.09    0.87
 -11 -11   1    8.13    0.91
  10  11  -1    1.56    0.45
  10  11  -1    1.70    0.44
 -10 -11   1    1.59    0.46
 -10 -11   1    1.74    0.26
 -10 -11   1    0.88    0.34
 -10 -11   1    0.66    0.35
   9  11  -1   35.44    1.61
   9  11  -1   33.50    1.53
  -9 -11   1   34.37    1.54
  -9 -11   1   33.71    1.55
  -9 -11   1   31.29    1.44
  -9 -11   1   33.75    1.14
   8  11  -1    1.89    0.42
   8  11  -1    1.08    0.35
   8  11  -1    1.92    0.48
  -8 -11   1    1.50    0.39
  -8 -11   1    1.82    0.24
  -8 -11   1    1.91    0.44
  -8 -11   1    2.23    0.42
  -8 -11   1    2.49    0.49
   7  11  -1    2.18    0.36
   7  11  -1    2.48    0.45
  -7 -11   1    1.98    0.40
  -7 -11   1    2.24    0.39
  -7 -11   1    2.06    0.40
  -7 -11   1    1.90    0.41
  -7 -11   1    2.14    0.25
   6  11  -1    0.40    0.25
   6  11  -1    0.47    0.20
   6  11  -1    0.70    0.27
  -6 -11   1    0.25    0.12
  -6 -11   1    0.21    0.23
  -6 -11   1    0.17    0.22
  -6 -11   1    0.49    0.21
  -6 -11   1    0.63    0.25
   5  11  -1   20.71    0.92
   5  11  -1   20.25    1.09
   5  11  -1   19.89    0.98
  -5 -11   1   19.32    0.96
  -5 -11   1   19.31    0.95
  -5 -11   1   17.53    0.85
  -5 -11   1   19.73    1.33
  -5 -11   1   20.27    0.70
  -5 -11   1   18.12    0.96
   4  11  -1   -0.09    0.11
   4  11  -1    0.07    0.17
   4  11  -1    0.02    0.12
   4  11  -1    0.12    0.12
  -4 -11   1    0.09    0.13
  -4 -11   1    0.05    0.15
  -4 -11   1    0.25    0.18
  -4 -11   1    0.17    0.09
  -4 -11   1    0.13    0.16
  -4 -11   1   -0.02    0.23
   3  11  -1   60.00    1.97
   3  11  -1   61.95    2.22
   3  11  -1   59.46    1.92
   3  11  -1   61.49    1.82
  -3 -11   1   57.12    1.94
  -3 -11   1   60.18    1.95
  -3 -11   1   61.59    1.99
  -3 -11   1   62.55    2.48
  -3 -11   1   59.99    1.65
  -3 -11   1   60.29    1.84
   2  11  -1    6.31    0.48
   2  11  -1    6.92    0.45
   2  11  -1    7.17    0.51
   2  11  -1    7.74    0.67
  -2 -11   1    6.92    0.87
  -2 -11   1    7.07    0.44
  -2 -11   1    6.47    0.49
  -2 -11   1    7.75    0.55
  -2 -11   1    7.14    0.35
  -2 -11   1    7.43    0.54
   1  11  -1  203.99    5.18
   1  11  -1  202.40    5.19
   1  11  -1  195.22    5.55
   1  11  -1  193.31    5.10
  -1 -11   1  189.96    5.14
  -1 -11   1  189.59    5.21
  -1 -11   1  200.14    5.81
  -1 -11   1  195.91    5.20
  -1 -11   1  196.32    5.04
  -1 -11   1  197.13    4.88
   0  11  -1    1.60    0.28
   0  11  -1    1.82    0.39
   0  11  -1    1.45    0.27
   0  11  -1    2.00    0.23
   0  11  -1    1.33    0.25
   0 -11   1    1.78    0.19
   0 -11   1    1.70    0.28
   0 -11   1    1.68    0.31
   0 -11   1    2.05    0.34
   0 -11   1    2.19    0.50
   0 -11   1    1.94    0.26
  -1  11  -1    3.71    0.33
  -1  11  -1    3.99    0.44
  -1  11  -1    4.28    0.33
  -1  11  -1    3.80    0.56
  -1  11  -1    4.56    0.45
   1 -11   1    3.69    0.25
   1 -11   1    3.37    0.42
   1 -11   1    5.01    0.75
   1 -11   1    3.94    0.38
   1 -11   1    3.93    0.35
   1 -11   1    3.73    0.44
  -2  11  -1    0.39    0.17
  -2  11  -1    0.37    0.17
  -2  11  -1    0.34    0.23
  -2  11  -1    0.73    0.18
  -2  11  -1    0.76    0.19
   2 -11   1    0.62    0.19
   2 -11   1    0.57    0.21
   2 -11   1    0.86    0.21
   2 -11   1    0.33    0.11
   2 -11   1    0.86    0.42
   2 -11   1    0.47    0.21
  -3  11  -1    6.99    0.53
  -3  11  -1    8.34    0.87
  -3  11  -1    8.91    0.53
  -3  11  -1    7.68    0.51
   3 -11   1    7.53    0.50
   3 -11   1    6.89    0.55
   3 -11   1    8.10    0.39
   3 -11   1    8.63    0.61
   3 -11   1    7.64    1.00
   3 -11   1    7.35    0.46
  -4  11  -1    2.10    0.36
  -4  11  -1    1.51    0.27
  -4  11  -1    1.61    0.43
  -4  11  -1    1.29    0.28
   4 -11   1    1.25    0.18
   4 -11   1    1.40    0.47
   4 -11   1    1.45    0.32
   4 -11   1    2.03    0.37
   4 -11   1    1.45    0.28
  -5  11  -1   37.69    1.49
  -5  11  -1   42.87    1.55
  -5  11  -1   40.12    1.81
  -5  11  -1   40.73    1.38
   5 -11   1   38.30    1.52
   5 -11   1   39.30    1.21
   5 -11   1   38.24    1.43
   5 -11   1   38.69    1.54
  -6  11  -1    0.19    0.20
  -6  11  -1    0.61    0.33
  -6  11  -1    0.54    0.27
   6 -11   1    0.22    0.22
   6 -11   1    0.46    0.25
   6 -11   1    0.50    0.25
   6 -11   1    0.34    0.15
  -7  11  -1   29.67    1.38
  -7  11  -1   30.10    1.35
  -7  11  -1   30.57    1.61
   7 -11   1   30.84    1.38
   7 -11   1   30.91    1.42
   7 -11   1   29.04    1.29
   7 -11   1   29.45    1.02
  -8  11  -1    2.77    0.51
  -8  11  -1    3.42    0.52
   8 -11   1    4.02    0.56
   8 -11   1    4.42    0.68
   8 -11   1    3.64    0.35
   8 -11   1    4.16    0.61
  -9  11  -1    8.53    0.84
  -9  11  -1    7.03    0.82
   9 -11   1    7.23    0.77
   9 -11   1    7.51    0.49
   9 -11   1    7.75    0.88
   9 -11   1    8.85    0.87
 -10  11  -1   -0.11    0.25
 -10  11  -1   -0.21    0.24
  10 -11   1    0.42    0.36
  10 -11   1   -0.07    0.27
  10 -11   1   -0.27    0.24
  10 -11   1    0.07    0.17
  11  10  -1    0.04    0.26
  11  10  -1    0.18    0.33
 -11 -10   1    0.00    0.14
 -11 -10   1    0.17    0.30
 -11 -10   1    0.02    0.24
 -11 -10   1    0.05    0.28
  10  10  -1    0.32    0.31
  10  10  -1    0.19    0.26
 -10 -10   1    0.04    0.22
 -10 -10   1    0.22    0.27
 -10 -10   1    0.07    0.14
 -10 -10   1    0.18    0.26
   9  10  -1   -0.02    0.23
   9  10  -1    0.25    0.25
  -9 -10   1    0.57    0.27
  -9 -10   1    0.45    0.24
  -9 -10   1    0.06    0.13
  -9 -10   1    0.57    0.31
   8  10  -1    0.98    0.32
   8  10  -1    0.61    0.27
  -8 -10   1    0.92    0.30
  -8 -10   1    0.46    0.26
  -8 -10   1    0.89    0.28
  -8 -10   1    0.83    0.18
  -8 -10   1    0.65    0.29
   7  10  -1   27.56    1.24
   7  10  -1   27.01    1.09
  -7 -10   1   27.17    1.23
  -7 -10   1   28.57    1.23
  -7 -10   1   26.09    1.15
  -7 -10   1   25.95    1.24
  -7 -10   1   26.43    0.90
   6  10  -1    3.82    0.43
   6  10  -1    3.52    0.50
   6  10  -1    3.26    0.47
  -6 -10   1    3.69    0.68
  -6 -10   1    3.75    0.48
  -6 -10   1    3.99    0.49
  -6 -10   1    3.58    0.43
  -6 -10   1    3.42    0.26
  -6 -10   1    3.57    0.49
   5  10  -1   33.26    1.24
   5  10  -1   35.94    1.36
   5  10  -1   35.96    1.46
  -5 -10   1   33.77    1.31
  -5 -10   1   33.41    1.33
  -5 -10   1   34.31    1.36
  -5 -10   1   35.04    1.04
  -5 -10   1   33.67    1.73
  -5 -10   1   34.04    1.25
   4  10  -1    0.58    0.19
   4  10  -1    0.67    0.22
   4  10  -1    0.94    0.19
   4  10  -1    0.69    0.26
  -4 -10   1    0.58    0.35
  -4 -10   1    0.49    0.17
  -4 -10   1    0.34    0.18
  -4 -10   1    0.24    0.10
  -4 -10   1    0.53    0.21
  -4 -10   1    1.01    0.24
   3  10  -1   15.52    0.76
   3  10  -1   15.67    0.73
   3  10  -1   16.38    0.92
   3  10  -1   14.53    0.64
  -3 -10   1   16.00    1.08
  -3 -10   1   14.99    0.76
  -3 -10   1   15.43    0.75
  -3 -10   1   15.14    0.54
  -3 -10   1   15.66    0.68
  -3 -10   1   14.77    0.76
   2  10  -1    0.66    0.17
   2  10  -1    1.81    0.29
   2  10  -1    1.15    0.31
   2  10  -1    0.72    0.20
  -2 -10   1    1.10    0.20
  -2 -10   1    1.02    0.24
  -2 -10   1    0.42    0.18
  -2 -10   1    0.98    0.23
  -2 -10   1    1.51    0.42
  -2 -10   1    1.13    0.15
   1  10  -1   14.21    0.67
   1  10  -1   14.41    0.64
   1  10  -1   13.26    0.84
   1  10  -1   13.63    0.66
  -1 -10   1   13.47    0.69
  -1 -10   1   13.40    0.96
  -1 -10   1   12.76    0.59
  -1 -10   1   13.61    0.49
  -1 -10   1   14.65    0.68
  -1 -10   1   11.26    0.64
   0  10  -1    0.34    0.14
   0  10  -1    0.28    0.21
   0  10  -1    0.38    0.12
   0  10  -1    0.21    0.14
   0  10  -1    0.66    0.18
   0 -10   1    0.24    0.16
   0 -10   1    0.15    0.22
   0 -10   1    0.38    0.15
   0 -10   1    0.43    0.11
   0 -10   1    0.34    0.19
   0 -10   1    0.46    0.16
  -1  10  -1   53.12    1.71
  -1  10  -1   55.10    1.65
  -1  10  -1   56.12    1.62
  -1  10  -1   55.93    2.05
  -1  10  -1   55.46    1.71
   1 -10   1   54.31    1.67
   1 -10   1   54.74    2.21
   1 -10   1   57.67    1.78
   1 -10   1   51.58    1.48
   1 -10   1   53.09    1.63
   1 -10   1   55.44    1.78
  -2  10  -1    0.10    0.10
  -2  10  -1    0.07    0.13
  -2  10  -1    0.00    0.10
  -2  10  -1    0.03    0.16
  -2  10  -1   -0.08    0.09
   2 -10   1    0.23    0.15
   2 -10   1    0.05    0.14
   2 -10   1    0.12    0.12
   2 -10   1    0.13    0.13
   2 -10   1    0.05    0.08
   2 -10   1   -0.10    0.21
  -3  10  -1   46.18    1.58
  -3  10  -1   45.72    1.54
  -3  10  -1   51.25    1.55
  -3  10  -1   49.54    1.90
   3 -10   1   47.10    1.62
   3 -10   1   48.62    1.63
   3 -10   1   47.52    2.09
   3 -10   1   45.43    1.50
   3 -10   1   44.56    1.44
   3 -10   1   45.70    1.33
  -4  10  -1    3.09    0.39
  -4  10  -1    2.79    0.50
  -4  10  -1    2.78    0.34
  -4  10  -1    2.47    0.38
   4 -10   1    2.80    0.36
   4 -10   1    1.64    0.32
   4 -10   1    2.12    0.22
   4 -10   1    2.99    0.42
   4 -10   1    3.72    0.68
  -5  10  -1    3.23    0.43
  -5  10  -1    3.38    0.36
  -5  10  -1    3.33    0.45
  -5  10  -1    3.23    0.55
   5 -10   1    3.50    0.42
   5 -10   1    3.31    0.67
   5 -10   1    3.34    0.27
   5 -10   1    3.05    0.42
   5 -10   1    3.45    0.46
  -6  10  -1   -0.10    0.20
  -6  10  -1    0.20    0.20
  -6  10  -1   -0.06    0.14
   6 -10   1    0.02    0.18
   6 -10   1   -0.15    0.16
   6 -10   1   -0.13    0.09
   6 -10   1    0.08    0.19
  -7  10  -1    2.00    0.40
  -7  10  -1    1.65    0.35
  -7  10  -1    1.91    0.46
   7 -10   1    2.32    0.26
   7 -10   1    1.32    0.32
   7 -10   1    1.64    0.37
   7 -10   1    1.85    0.40
  -8  10  -1    1.63    0.37
  -8  10  -1    1.92    0.43
   8 -10   1    1.86    0.26
   8 -10   1    1.69    0.43
   8 -10   1    2.70    0.45
   8 -10   1    1.47    0.38
  -9  10  -1   13.57    0.89
  -9  10  -1   12.43    0.93
   9 -10   1   12.87    0.92
   9 -10   1   14.32    0.99
   9 -10   1   13.32    0.64
   9 -10   1   13.09    0.90
 -10  10  -1    0.52    0.30
 -10  10  -1    0.98    0.39
  10 -10   1    0.98    0.35
  10 -10   1    0.40    0.37
  10 -10   1    0.67    0.35
  10 -10   1    0.89    0.22
 -11  10  -1    5.10    0.78
  11 -10   1    5.19    0.46
  11 -10   1    6.15    0.83
  11 -10   1    5.60    0.76
  11 -10   1    4.14    0.66
  12   9  -1    1.33    0.45
  12   9  -1    0.31    0.32
 -12  -9   1    0.96    0.22
 -12  -9   1    1.10    0.41
 -12  -9   1    0.33    0.34
 -12  -9   1    1.28    0.45
  11   9  -1    5.80    0.73
 -11  -9   1    7.78    0.83
 -11  -9   1    6.95    0.80
 -11  -9   1    6.00    0.74
 -11  -9   1    6.59    0.45
  10   9  -1    2.14    0.50
  10   9  -1    1.96    0.43
 -10  -9   1    1.26    0.22
 -10  -9   1    1.86    0.42
 -10  -9   1    1.53    0.40
 -10  -9   1    2.13    0.44
   9   9  -1   33.87    1.52
   9   9  -1   31.40    1.42
  -9  -9   1   37.07    1.51
  -9  -9   1   33.62    1.11
  -9  -9   1   34.62    1.47
  -9  -9   1   33.47    1.49
   8   9  -1    2.10    0.40
   8   9  -1    1.91    0.37
  -8  -9   1    2.14    0.41
  -8  -9   1    2.24    0.38
  -8  -9   1    3.58    0.50
  -8  -9   1    1.64    0.36
  -8  -9   1    2.76    0.27
   7   9  -1   10.56    0.60
   7   9  -1   11.66    0.73
  -7  -9   1   10.70    0.70
  -7  -9   1   10.49    0.47
  -7  -9   1   10.47    0.67
  -7  -9   1   11.80    0.73
  -7  -9   1    9.22    0.69
   6   9  -1    0.47    0.19
   6   9  -1    0.49    0.18
   6   9  -1    0.35    0.20
  -6  -9   1    0.15    0.17
  -6  -9   1    0.42    0.21
  -6  -9   1    0.42    0.31
  -6  -9   1    0.39    0.19
  -6  -9   1    0.17    0.10
  -6  -9   1    0.19    0.18
   5   9  -1    0.20    0.16
   5   9  -1    0.60    0.18
   5   9  -1    0.01    0.13
  -5  -9   1    0.18    0.17
  -5  -9   1    0.02    0.14
  -5  -9   1   -0.01    0.07
  -5  -9   1   -0.15    0.19
  -5  -9   1    0.16    0.13
  -5  -9   1    0.09    0.13
   4   9  -1    2.13    0.24
   4   9  -1    2.35    0.31
   4   9  -1    2.15    0.33
   4   9  -1    2.34    0.39
  -4  -9   1    2.48    0.19
  -4  -9   1    2.12    0.33
  -4  -9   1    2.72    0.32
  -4  -9   1    2.40    0.34
  -4  -9   1    2.16    0.32
  -4  -9   1    2.18    0.49
   3   9  -1   30.93    1.18
   3   9  -1   33.01    1.06
   3   9  -1   33.00    1.15
   3   9  -1   35.12    1.37
  -3  -9   1   31.72    0.94
  -3  -9   1   32.87    1.17
  -3  -9   1   32.21    1.10
  -3  -9   1   32.05    1.19
  -3  -9   1   33.63    1.20
  -3  -9   1   32.68    1.54
   2   9  -1    0.03    0.11
   2   9  -1   -0.06    0.08
   2   9  -1    0.06    0.15
   2   9  -1    0.05    0.12
  -2  -9   1   -0.08    0.08
  -2  -9   1    0.21    0.14
  -2  -9   1    0.11    0.13
  -2  -9   1   -0.09    0.06
  -2  -9   1   -0.14    0.16
  -2  -9   1    0.01    0.10
   1   9  -1  168.04    4.39
   1   9  -1  174.70    4.78
   1   9  -1  171.55    4.45
   1   9  -1  170.14    4.22
   1   9  -1  173.27    4.45
  -1  -9   1  169.69    4.21
  -1  -9   1  170.03    4.35
  -1  -9   1  165.93    4.44
  -1  -9   1  169.14    4.47
  -1  -9   1  167.65    4.48
  -1  -9   1  174.38    4.97
   0   9  -1    0.70    0.17
   0   9  -1    0.75    0.18
   0   9  -1    0.87    0.15
   0   9  -1    0.86    0.18
   0   9  -1    0.32    0.20
   0  -9   1    0.78    0.12
   0  -9   1    0.86    0.19
   0  -9   1    1.17    0.23
   0  -9   1    0.53    0.17
   0  -9   1    0.77    0.17
   0  -9   1    0.46    0.24
  -1   9  -1   81.23    2.29
  -1   9  -1   79.86    2.60
  -1   9  -1   81.96    2.31
  -1   9  -1   81.71    2.21
  -1   9  -1   80.43    2.24
   1  -9   1   81.32    2.23
   1  -9   1   82.16    2.35
   1  -9   1   80.25    2.35
   1  -9   1   81.06    2.09
   1  -9   1   78.13    2.25
   1  -9   1   77.75    2.75
  -2   9  -1    3.21    0.36
  -2   9  -1    2.70    0.32
  -2   9  -1    2.79    0.24
  -2   9  -1    2.14    0.27
  -2   9  -1    3.38    0.50
   2  -9   1    2.42    0.33
   2  -9   1    2.82    0.54
   2  -9   1    2.88    0.21
   2  -9   1    2.45    0.27
   2  -9   1    3.17    0.38
   2  -9   1    2.74    0.30
  -3   9  -1    4.35    0.55
  -3   9  -1    4.24    0.27
  -3   9  -1    4.92    0.38
  -3   9  -1    4.62    0.36
  -3   9  -1    4.65    0.38
   3  -9   1    4.28    0.67
   3  -9   1    4.87    0.26
   3  -9   1    3.43    0.40
   3  -9   1    4.20    0.34
   3  -9   1    4.76    0.46
   3  -9   1    4.55    0.33
  -4   9  -1    5.96    0.45
  -4   9  -1    5.40    0.38
  -4   9  -1    6.59    0.71
  -4   9  -1    6.59    0.47
   4  -9   1    5.72    0.48
   4  -9   1    6.38    0.39
   4  -9   1    6.48    0.32
   4  -9   1    6.59    0.49
   4  -9   1    6.44    0.44
   4  -9   1    5.64    0.79
  -5   9  -1   49.61    1.69
  -5   9  -1   51.99    1.74
  -5   9  -1   53.09    1.98
  -5   9  -1   49.36    1.54
   5  -9   1   50.49    1.73
   5  -9   1   51.07    2.25
   5  -9   1   48.27    1.70
   5  -9   1   50.21    1.66
   5  -9   1   48.33    1.41
  -6   9  -1    0.25    0.20
  -6   9  -1    0.51    0.26
  -6   9  -1    0.29    0.17
   6  -9   1    0.99    0.28
   6  -9   1    0.22    0.21
   6  -9   1    0.66    0.21
   6  -9   1    0.43    0.13
   6  -9   1    0.33    0.31
  -7   9  -1   36.07    1.49
  -7   9  -1   35.20    1.63
  -7   9  -1   35.25    1.42
   7  -9   1   37.70    1.45
   7  -9   1   36.45    1.14
   7  -9   1   36.99    1.48
   7  -9   1   35.99    1.47
  -8   9  -1    1.82    0.40
  -8   9  -1    1.66    0.34
   8  -9   1    1.15    0.35
   8  -9   1    1.46    0.39
   8  -9   1    1.28    0.34
   8  -9   1    1.35    0.22
  -9   9  -1   18.67    1.01
  -9   9  -1   18.00    1.09
   9  -9   1   17.18    1.06
   9  -9   1   17.37    0.74
   9  -9   1   17.92    1.08
   9  -9   1   19.08    1.07
 -10   9  -1    1.55    0.45
 -10   9  -1    1.91    0.42
  10  -9   1    1.72    0.27
  10  -9   1    1.58    0.42
  10  -9   1    2.12    0.48
  10  -9   1    1.70    0.47
 -11   9  -1    0.15    0.29
  11  -9   1    0.19    0.16
  11  -9   1    0.30    0.31
  11  -9   1    0.39    0.34
  11  -9   1    0.59    0.39
  12   8  -1   -0.21    0.25
  12   8  -1   -0.01    0.30
 -12  -8   1   -0.19    0.12
 -12  -8   1   -0.01    0.26
 -12  -8   1    0.36    0.31
  11   8  -1   -0.15    0.25
  11   8  -1    0.31    0.29
 -11  -8   1   -0.01    0.12
 -11  -8   1    0.01    0.24
 -11  -8   1    0.07    0.24
 -11  -8   1    0.19    0.25
  10   8  -1    0.59    0.30
  10   8  -1    0.50    0.31
 -10  -8   1    0.65    0.31
 -10  -8   1    0.32    0.25
 -10  -8   1    0.78    0.31
 -10  -8   1    0.83    0.19
   9   8  -1    1.08    0.32
   9   8  -1    1.09    0.33
  -9  -8   1    0.78    0.28
  -9  -8   1    0.38    0.25
  -9  -8   1    0.83    0.29
  -9  -8   1    0.97    0.18
   8   8  -1    0.41    0.22
   8   8  -1    0.01    0.18
  -8  -8   1    0.17    0.21
  -8  -8   1    0.24    0.20
  -8  -8   1    0.49    0.14
  -8  -8   1    0.58    0.27
  -8  -8   1    0.27    0.19
   7   8  -1   35.96    1.41
   7   8  -1   33.43    1.33
   7   8  -1   34.07    1.20
  -7  -8   1   35.70    1.35
  -7  -8   1   35.74    1.06
  -7  -8   1   35.99    1.38
  -7  -8   1   35.42    1.82
  -7  -8   1   33.44    1.33
  -7  -8   1   31.99    1.36
   6   8  -1    0.94    0.24
   6   8  -1    1.04    0.25
   6   8  -1    1.17    0.23
  -6  -8   1    0.85    0.14
  -6  -8   1    0.88    0.24
  -6  -8   1    1.28    0.28
  -6  -8   1    1.42    0.43
  -6  -8   1    1.03    0.24
  -6  -8   1    0.97    0.25
   5   8  -1   19.96    0.72
   5   8  -1   21.87    0.85
   5   8  -1   22.74    1.00
   5   8  -1   21.22    0.92
  -5  -8   1   23.64    0.94
  -5  -8   1   22.51    0.96
  -5  -8   1   20.32    0.87
  -5  -8   1   22.53    0.94
  -5  -8   1   21.24    0.69
  -5  -8   1   22.62    1.27
   4   8  -1    3.33    0.37
   4   8  -1    2.43    0.37
   4   8  -1    2.68    0.30
  -4  -8   1    2.82    0.34
  -4  -8   1    3.14    0.33
  -4  -8   1    3.36    0.37
  -4  -8   1    2.77    0.35
  -4  -8   1    2.55    0.18
  -4  -8   1    2.24    0.46
   3   8  -1   26.11    0.94
   3   8  -1   25.77    0.86
   3   8  -1   25.76    0.98
   3   8  -1   27.20    1.12
  -3  -8   1   24.91    0.98
  -3  -8   1   24.44    0.90
  -3  -8   1   26.17    0.77
  -3  -8   1   25.33    0.98
  -3  -8   1   28.55    1.32
  -3  -8   1   26.70    0.97
   2   8  -1    0.01    0.04
   2   8  -1    0.02    0.11
   2   8  -1   -0.08    0.06
   2   8  -1   -0.01    0.08
   2   8  -1   -0.07    0.06
  -2  -8   1   -0.11    0.07
  -2  -8   1    0.04    0.16
  -2  -8   1   -0.08    0.09
  -2  -8   1    0.06    0.06
  -2  -8   1    0.07    0.09
  -2  -8   1    0.05    0.10
  -2  -8   1    0.06    0.10
   1   8  -1    2.11    0.25
   1   8  -1    2.11    0.16
   1   8  -1    3.06    0.41
   1   8  -1    2.29    0.26
   1   8  -1    2.16    0.26
  -1  -8   1    2.33    0.16
  -1  -8   1    2.19    0.27
  -1  -8   1    2.11    0.26
  -1  -8   1    2.70    0.31
  -1  -8   1    1.98    0.25
  -1  -8   1    1.65    0.37
  -1  -8   1    2.47    0.25
   0   8  -1    0.19    0.11
   0   8  -1   -0.02    0.12
   0   8  -1    0.09    0.08
   0   8  -1    0.12    0.07
   0   8  -1    0.13    0.10
   0  -8   1    0.35    0.12
   0  -8   1    0.14    0.09
   0  -8   1    0.08    0.07
   0  -8   1    0.17    0.12
   0  -8   1    0.07    0.09
   0  -8   1    0.33    0.21
   0  -8   1    0.30    0.11
  -1   8  -1   98.37    2.66
  -1   8  -1   95.84    2.66
  -1   8  -1   95.71    2.93
  -1   8  -1   95.73    2.59
  -1   8  -1  100.69    2.61
   1  -8   1   94.15    2.62
   1  -8   1   98.99    2.72
   1  -8   1  100.65    2.48
   1  -8   1   98.72    2.70
   1  -8   1   95.37    3.10
   1  -8   1   99.25    2.60
   1  -8   1   98.60    2.61
  -2   8  -1    1.95    0.35
  -2   8  -1    1.66    0.23
  -2   8  -1    1.83    0.26
  -2   8  -1    2.27    0.23
  -2   8  -1    2.20    0.27
   2  -8   1    1.77    0.26
   2  -8   1    2.00    0.24
   2  -8   1    2.34    0.17
   2  -8   1    2.23    0.45
   2  -8   1    2.13    0.25
   2  -8   1    1.93    0.28
  -3   8  -1  121.38    3.24
  -3   8  -1  125.15    3.12
  -3   8  -1  120.43    3.30
  -3   8  -1  121.83    3.60
  -3   8  -1  122.17    3.32
   3  -8   1  124.81    3.86
   3  -8   1  125.48    3.36
   3  -8   1  122.49    3.36
   3  -8   1  120.15    3.26
   3  -8   1  123.48    3.09
   3  -8   1  120.60    3.21
  -4   8  -1   -0.13    0.12
  -4   8  -1    0.00    0.11
  -4   8  -1    0.29    0.14
  -4   8  -1    0.24    0.11
   4  -8   1    0.12    0.24
   4  -8   1    0.40    0.10
   4  -8   1    0.30    0.12
   4  -8   1    0.27    0.15
   4  -8   1    0.20    0.15
   4  -8   1    0.28    0.14
  -5   8  -1   22.94    1.16
  -5   8  -1   25.33    1.01
  -5   8  -1   25.38    0.88
   5  -8   1   25.82    1.05
   5  -8   1   23.98    0.98
   5  -8   1   25.70    0.89
   5  -8   1   24.41    0.79
   5  -8   1   23.37    1.02
   5  -8   1   24.90    1.41
  -6   8  -1    2.85    0.48
  -6   8  -1    2.06    0.36
  -6   8  -1    2.83    0.37
   6  -8   1    2.71    0.24
   6  -8   1    2.12    0.37
   6  -8   1    3.82    0.48
   6  -8   1    2.76    0.61
   6  -8   1    1.83    0.33
  -7   8  -1    0.08    0.16
  -7   8  -1    0.21    0.19
  -7   8  -1    0.24    0.21
   7  -8   1    0.21    0.19
   7  -8   1    0.16    0.20
   7  -8   1    0.35    0.22
   7  -8   1   -0.05    0.09
  -8   8  -1    0.24    0.24
  -8   8  -1    0.47    0.23
   8  -8   1    0.53    0.16
   8  -8   1    0.46    0.24
   8  -8   1    0.53    0.26
   8  -8   1    0.62    0.28
  -9   8  -1   27.62    1.38
  -9   8  -1   30.53    1.29
   9  -8   1   28.65    1.38
   9  -8   1   27.50    1.32
   9  -8   1   29.51    1.36
   9  -8   1   29.36    1.01
 -10   8  -1    3.85    0.52
 -10   8  -1    4.34    0.65
  10  -8   1    4.15    0.65
  10  -8   1    3.56    0.57
  10  -8   1    3.97    0.58
  10  -8   1    5.03    0.39
 -11   8  -1   11.16    0.96
  11  -8   1   13.41    0.99
  11  -8   1   12.56    0.94
  11  -8   1   12.95    0.65
  11  -8   1   11.81    0.98
  12   7  -1    0.29    0.29
  12   7  -1    0.40    0.31
 -12  -7   1    0.48    0.33
 -12  -7   1    0.39    0.17
 -12  -7   1    0.61    0.33
  11   7  -1    7.84    0.82
  11   7  -1    7.04    0.78
 -11  -7   1    7.60    0.47
 -11  -7   1    8.04    0.85
 -11  -7   1    7.77    0.83
 -11  -7   1    6.35    0.72
  10   7  -1    1.56    0.39
  10   7  -1    1.35    0.34
 -10  -7   1    1.29    0.35
 -10  -7   1    1.44    0.22
 -10  -7   1    1.31    0.38
 -10  -7   1    0.94    0.32
   9   7  -1   22.64    1.15
   9   7  -1   24.39    1.10
  -9  -7   1   23.96    0.84
  -9  -7   1   24.73    1.16
  -9  -7   1   22.21    1.12
  -9  -7   1   24.81    1.17
   8   7  -1    1.30    0.29
   8   7  -1    0.56    0.23
  -8  -7   1    0.78    0.27
  -8  -7   1    1.26    0.30
  -8  -7   1    0.71    0.15
  -8  -7   1    0.76    0.24
   7   7  -1    8.16    0.60
   7   7  -1    8.07    0.47
   7   7  -1    8.69    0.57
  -7  -7   1    9.57    0.61
  -7  -7   1    9.33    1.04
  -7  -7   1    9.88    0.63
  -7  -7   1    8.80    0.59
  -7  -7   1    8.60    0.39
  -7  -7   1    8.98    0.62
   6   7  -1    0.24    0.16
   6   7  -1    0.50    0.20
   6   7  -1    0.15    0.11
  -6  -7   1    0.28    0.17
  -6  -7   1    0.19    0.15
  -6  -7   1    0.35    0.18
  -6  -7   1    0.19    0.23
  -6  -7   1    0.18    0.08
  -6  -7   1    0.30    0.16
   5   7  -1    4.22    0.45
   5   7  -1    4.30    0.31
   5   7  -1    3.72    0.24
   5   7  -1    3.86    0.40
  -5  -7   1    3.56    0.38
  -5  -7   1    3.45    0.37
  -5  -7   1    3.96    0.22
  -5  -7   1    3.75    0.40
  -5  -7   1    3.05    0.52
  -5  -7   1    3.31    0.39
   4   7  -1    2.20    0.33
   4   7  -1    2.50    0.28
   4   7  -1    2.28    0.22
   4   7  -1    1.92    0.29
  -4  -7   1    2.22    0.44
  -4  -7   1    2.22    0.29
  -4  -7   1    2.48    0.30
  -4  -7   1    2.11    0.16
  -4  -7   1    2.44    0.28
  -4  -7   1    1.96    0.28
   3   7  -1   27.28    0.87
   3   7  -1   26.83    0.98
   3   7  -1   27.36    1.09
   3   7  -1   27.76    0.94
  -3  -7   1   29.78    1.30
  -3  -7   1   27.32    1.00
  -3  -7   1   26.97    0.96
  -3  -7   1   27.44    0.99
  -3  -7   1   27.79    1.00
  -3  -7   1   27.37    0.79
  -3  -7   1   27.82    0.93
   2   7  -1    0.01    0.04
   2   7  -1    0.03    0.06
   2   7  -1   -0.03    0.06
   2   7  -1    0.04    0.10
   2   7  -1    0.08    0.08
  -2  -7   1    0.12    0.09
  -2  -7   1   -0.03    0.08
  -2  -7   1    0.08    0.14
  -2  -7   1   -0.04    0.07
  -2  -7   1   -0.07    0.07
  -2  -7   1    0.15    0.10
   1   7  -1   36.33    1.13
   1   7  -1   37.65    1.15
   1   7  -1   36.63    0.99
   1   7  -1   34.31    1.09
   1   7  -1   36.08    1.32
  -1  -7   1   36.37    1.45
  -1  -7   1   35.07    1.06
  -1  -7   1   36.05    1.15
  -1  -7   1   36.65    1.15
  -1  -7   1   34.08    1.12
  -1  -7   1   33.40    1.14
   0   7  -1    3.19    0.20
   0   7  -1    3.19    0.39
   0   7  -1    2.21    0.24
   0   7  -1    2.71    0.22
   0   7  -1    2.80    0.24
   0  -7   1    3.37    0.25
   0  -7   1    3.13    0.27
   0  -7   1    3.28    0.23
   0  -7   1    2.64    0.28
   0  -7   1    3.44    0.47
   0  -7   1    2.76    0.24
  -1   7  -1  128.89    3.35
  -1   7  -1  133.49    3.35
  -1   7  -1  130.11    3.30
  -1   7  -1  129.39    3.29
  -1   7  -1  127.77    3.61
   1  -7   1  128.40    3.29
   1  -7   1  124.18    3.38
   1  -7   1  122.03    3.31
   1  -7   1  130.84    3.39
   1  -7   1  128.82    3.78
   1  -7   1  126.51    3.28
  -2   7  -1    1.23    0.16
  -2   7  -1    1.03    0.18
  -2   7  -1    1.56    0.21
  -2   7  -1    1.25    0.29
  -2   7  -1    1.17    0.18
   2  -7   1    0.93    0.30
   2  -7   1    1.31    0.17
   2  -7   1    1.40    0.23
   2  -7   1    1.39    0.19
   2  -7   1    1.16    0.20
   2  -7   1    1.38    0.19
  -3   7  -1   37.95    1.05
  -3   7  -1   37.98    1.23
  -3   7  -1   36.08    1.40
  -3   7  -1   37.28    1.23
  -3   7  -1   37.17    1.15
   3  -7   1   37.45    1.25
   3  -7   1   37.51    1.15
   3  -7   1   37.67    1.19
   3  -7   1   37.02    1.04
   3  -7   1   36.55    1.59
   3  -7   1   39.19    1.27
  -4   7  -1    9.42    0.54
  -4   7  -1    9.58    0.44
  -4   7  -1   10.15    0.66
  -4   7  -1    8.87    0.50
   4  -7   1    8.90    0.53
   4  -7   1    9.17    0.77
   4  -7   1   10.24    0.55
   4  -7   1    9.38    0.51
   4  -7   1    9.34    0.37
   4  -7   1    9.54    0.46
  -5   7  -1   13.35    0.56
  -5   7  -1   15.07    0.84
  -5   7  -1   14.12    0.71
  -5   7  -1   13.76    0.67
   5  -7   1   13.33    0.99
   5  -7   1   14.42    0.72
   5  -7   1   13.88    0.68
   5  -7   1   14.15    0.71
   5  -7   1   14.02    0.60
   5  -7   1   13.90    0.51
  -6   7  -1    6.47    0.48
  -6   7  -1    5.85    0.44
  -6   7  -1    5.42    0.55
  -6   7  -1    6.09    0.65
   6  -7   1    6.88    0.87
   6  -7   1    6.47    0.49
   6  -7   1    5.90    0.32
   6  -7   1    6.31    0.50
   6  -7   1    6.18    0.48
  -7   7  -1   32.18    1.36
  -7   7  -1   35.98    1.36
  -7   7  -1   35.25    1.48
  -7   7  -1   37.28    1.33
   7  -7   1   33.30    1.35
   7  -7   1   32.51    1.33
   7  -7   1   35.03    1.07
   7  -7   1   34.49    1.83
   7  -7   1   36.35    1.39
  -8   7  -1    0.54    0.25
  -8   7  -1    0.88    0.28
  -8   7  -1    0.53    0.21
   8  -7   1    0.37    0.23
   8  -7   1    0.25    0.23
   8  -7   1    0.22    0.12
   8  -7   1    0.39    0.24
  -9   7  -1   32.53    1.45
  -9   7  -1   32.68    1.51
  -9   7  -1   34.29    1.38
   9  -7   1   35.65    1.51
   9  -7   1   34.05    1.12
   9  -7   1   36.90    1.52
   9  -7   1   32.76    1.46
 -10   7  -1    0.59    0.32
 -10   7  -1    0.27    0.24
 -10   7  -1    0.44    0.27
  10  -7   1    0.11    0.27
  10  -7   1    0.52    0.31
  10  -7   1    0.70    0.18
  10  -7   1    0.24    0.27
 -11   7  -1    1.10    0.41
 -11   7  -1    2.13    0.46
  11  -7   1    1.88    0.46
  11  -7   1    1.91    0.45
  11  -7   1    2.12    0.29
  11  -7   1    1.71    0.49
 -12   7  -1   -0.02    0.30
 -12   7  -1   -0.09    0.26
  12  -7   1    0.13    0.30
  12  -7   1    0.02    0.16
  12  -7   1    0.25    0.33
  12  -7   1   -0.14    0.27
  12   6  -1    0.73    0.34
  12   6  -1    1.73    0.45
 -12  -6   1    1.05    0.23
 -12  -6   1    1.15    0.41
 -12  -6   1    1.60    0.45
  11   6  -1    1.21    0.38
  11   6  -1    0.92    0.36
 -11  -6   1    1.43    0.41
 -11  -6   1    2.02    0.44
 -11  -6   1    1.01    0.21
  10   6  -1   -0.28    0.16
  10   6  -1    0.01    0.21
 -10  -6   1    0.04    0.21
 -10  -6   1    0.19    0.12
 -10  -6   1    0.08    0.23
 -10  -6   1    0.19    0.20
   9   6  -1    3.24    0.48
   9   6  -1    4.18    0.49
  -9  -6   1    3.38    0.47
  -9  -6   1    3.03    0.47
  -9  -6   1    3.31    0.50
  -9  -6   1    3.01    0.28
   8   6  -1   10.28    0.68
   8   6  -1    9.75    0.61
   8   6  -1   13.17    1.07
  -8  -6   1   10.24    0.45
  -8  -6   1   11.09    1.20
  -8  -6   1    9.37    0.64
  -8  -6   1    9.30    0.66
  -8  -6   1    9.66    0.66
   7   6  -1   68.91    2.11
   7   6  -1   66.31    1.94
   7   6  -1   66.45    2.17
  -7  -6   1   71.59    2.17
  -7  -6   1   67.38    2.17
  -7  -6   1   69.94    2.18
  -7  -6   1   68.57    2.16
  -7  -6   1   67.39    1.84
  -7  -6   1   74.34    2.72
   6   6  -1    3.05    0.37
   6   6  -1    2.58    0.27
   6   6  -1    2.76    0.35
  -6  -6   1    2.44    0.32
  -6  -6   1    2.42    0.19
  -6  -6   1    2.35    0.34
  -6  -6   1    2.70    0.35
  -6  -6   1    2.39    0.34
  -6  -6   1    3.68    0.64
   5   6  -1   50.76    1.50
   5   6  -1   49.35    1.62
   5   6  -1   49.76    1.40
   5   6  -1   50.20    1.60
  -5  -6   1   58.95    1.48
  -5  -6   1   50.30    1.37
  -5  -6   1   48.20    1.61
  -5  -6   1   51.19    1.98
  -5  -6   1   49.93    1.61
  -5  -6   1   49.42    1.58
  -5  -6   1   50.58    1.58
   4   6  -1    0.36    0.12
   4   6  -1    0.28    0.13
   4   6  -1    0.32    0.06
   4   6  -1    0.25    0.11
   4   6  -1    0.30    0.09
  -4  -6   1    0.34    0.19
  -4  -6   1    0.21    0.07
  -4  -6   1    0.42    0.14
  -4  -6   1    0.37    0.13
  -4  -6   1    0.22    0.12
  -4  -6   1    0.35    0.13
  -4  -6   1    0.18    0.11
   3   6  -1   42.11    1.28
   3   6  -1   40.85    1.21
   3   6  -1   42.08    1.42
   3   6  -1   45.49    1.36
  -3  -6   1   43.90    1.35
  -3  -6   1   44.33    1.64
  -3  -6   1   44.15    1.29
  -3  -6   1   40.07    1.33
  -3  -6   1   43.33    1.34
  -3  -6   1   45.23    1.33
   2   6  -1    1.57    0.17
   2   6  -1    1.39    0.18
   2   6  -1    1.14    0.27
   2   6  -1    1.62    0.22
   2   6  -1    1.65    0.26
  -2  -6   1    1.19    0.18
  -2  -6   1    1.42    0.31
  -2  -6   1    1.27    0.20
  -2  -6   1    1.75    0.22
  -2  -6   1    1.44    0.20
  -2  -6   1    1.63    0.19
   1   6  -1    0.13    0.05
   1   6  -1    0.14    0.08
   1   6  -1    0.02    0.09
   1   6  -1    0.33    0.09
   1   6  -1    0.22    0.15
  -1  -6   1    0.13    0.08
  -1  -6   1    0.06    0.07
  -1  -6   1    0.22    0.10
  -1  -6   1    0.19    0.15
  -1  -6   1    0.23    0.09
  -1  -6   1    0.21    0.09
   0   6  -1    0.19    0.13
   0   6  -1    0.09    0.06
   0   6  -1   -0.01    0.05
   0   6  -1    0.16    0.08
   0   6  -1    0.22    0.11
   0  -6   1    0.11    0.07
   0  -6   1    0.10    0.07
   0  -6   1    0.06    0.08
   0  -6   1    0.01    0.08
   0  -6   1    0.04    0.07
   0  -6   1    0.05    0.13
  -1   6  -1   73.09    1.91
  -1   6  -1   70.86    2.27
  -1   6  -1   75.84    2.18
  -1   6  -1   72.02    1.96
  -1   6  -1   69.84    1.93
   1  -6   1   69.04    1.92
   1  -6   1   74.44    1.91
   1  -6   1   68.76    2.27
   1  -6   1   71.08    1.97
   1  -6   1   68.11    1.89
   1  -6   1   71.36    1.99
  -2   6  -1    3.31    0.50
  -2   6  -1    3.58    0.42
  -2   6  -1    3.45    0.24
  -2   6  -1    3.75    0.26
  -2   6  -1    3.26    0.25
   2  -6   1    3.37    0.27
   2  -6   1    2.84    0.22
   2  -6   1    3.07    0.19
   2  -6   1    3.12    0.23
   2  -6   1    2.99    0.43
   2  -6   1    3.23    0.27
  -3   6  -1  169.07    4.40
  -3   6  -1  173.60    4.21
  -3   6  -1  175.39    4.32
  -3   6  -1  175.89    4.63
  -3   6  -1  170.80    4.41
   3  -6   1  170.33    4.44
   3  -6   1  172.06    4.33
   3  -6   1  164.73    4.41
   3  -6   1  171.21    4.85
   3  -6   1  172.96    4.38
  -4   6  -1    0.28    0.10
  -4   6  -1    0.17    0.10
  -4   6  -1    0.27    0.12
  -4   6  -1    0.28    0.14
  -4   6  -1    0.42    0.15
   4  -6   1    0.16    0.17
   4  -6   1    0.43    0.14
   4  -6   1    0.31    0.08
   4  -6   1    0.41    0.12
   4  -6   1    0.21    0.12
   4  -6   1    0.27    0.13
  -5   6  -1   94.33    2.47
  -5   6  -1   98.34    2.72
  -5   6  -1   92.40    2.65
  -5   6  -1   92.18    2.63
  -5   6  -1   95.65    2.84
   5  -6   1   95.00    2.54
   5  -6   1   96.36    2.70
   5  -6   1   93.25    2.66
   5  -6   1   91.60    2.68
   5  -6   1   93.02    2.42
   5  -6   1   94.73    3.16
  -6   6  -1    0.12    0.13
  -6   6  -1    0.00    0.13
  -6   6  -1   -0.09    0.12
  -6   6  -1    0.19    0.13
   6  -6   1    0.14    0.15
   6  -6   1    0.08    0.08
   6  -6   1    0.25    0.26
   6  -6   1    0.03    0.10
   6  -6   1   -0.03    0.11
  -7   6  -1   22.01    1.07
  -7   6  -1   23.59    1.04
  -7   6  -1   22.32    1.04
  -7   6  -1   25.31    1.00
   7  -6   1   25.58    1.48
   7  -6   1   25.88    1.09
   7  -6   1   24.77    1.06
   7  -6   1   22.92    0.79
  -8   6  -1    0.52    0.24
  -8   6  -1    0.58    0.21
  -8   6  -1    0.23    0.19
   8  -6   1    0.83    0.25
   8  -6   1    0.27    0.12
   8  -6   1    0.51    0.23
  -9   6  -1   15.12    0.92
  -9   6  -1   14.03    0.92
  -9   6  -1   14.79    0.80
   9  -6   1   14.71    0.91
   9  -6   1   15.36    0.64
   9  -6   1   16.08    0.92
 -10   6  -1    0.60    0.29
 -10   6  -1    0.53    0.29
  10  -6   1    0.97    0.20
  10  -6   1    1.11    0.36
  10  -6   1    0.74    0.32
 -11   6  -1   17.15    1.12
 -11   6  -1   17.80    1.13
  11  -6   1   17.80    1.14
  11  -6   1   18.46    1.11
  11  -6   1   19.48    0.80
  11  -6   1   19.66    1.17
 -12   6  -1    2.94    0.58
 -12   6  -1    2.55    0.56
  12  -6   1    3.09    0.58
  12  -6   1    2.21    0.54
  12  -6   1    4.18    0.68
  12  -6   1    1.77    0.28
  13   5  -1    1.13    0.44
 -13  -5   1    0.43    0.19
 -13  -5   1    0.73    0.37
 -13  -5   1    0.31    0.34
  12   5  -1    0.43    0.31
  12   5  -1    0.18    0.27
 -12  -5   1    0.64    0.19
 -12  -5   1    0.75    0.35
 -12  -5   1    0.53    0.32
  11   5  -1   13.78    0.92
  11   5  -1   13.18    0.92
 -11  -5   1   13.80    0.63
 -11  -5   1   14.15    0.95
 -11  -5   1   13.17    0.94
  10   5  -1    2.31    0.44
  10   5  -1    2.37    0.43
 -10  -5   1    2.79    0.48
 -10  -5   1    2.66    0.28
 -10  -5   1    2.18    0.42
 -10  -5   1    1.84    0.42
   9   5  -1   26.43    1.06
   9   5  -1   26.83    1.20
  -9  -5   1   23.12    1.15
  -9  -5   1   25.51    0.86
  -9  -5   1   26.28    1.17
  -9  -5   1   25.24    1.15
   8   5  -1    0.04    0.15
   8   5  -1    0.24    0.16
   8   5  -1   -0.05    0.23
  -8  -5   1   -0.24    0.11
  -8  -5   1    0.06    0.17
  -8  -5   1    0.14    0.17
  -8  -5   1    0.22    0.10
   7   5  -1   12.27    0.62
   7   5  -1   10.73    0.50
   7   5  -1   12.42    0.68
   7   5  -1   13.12    0.97
  -7  -5   1   13.38    0.70
  -7  -5   1   12.02    0.66
  -7  -5   1   11.84    0.46
  -7  -5   1   12.47    0.97
  -7  -5   1   11.63    0.67
  -7  -5   1   12.22    0.67
   6   5  -1    1.36    0.24
   6   5  -1    1.74    0.23
   6   5  -1    1.46    0.25
   6   5  -1    1.46    0.20
  -6  -5   1    1.44    0.15
  -6  -5   1    1.24    0.24
  -6  -5   1    1.58    0.27
  -6  -5   1    1.91    0.30
  -6  -5   1    1.37    0.18
  -6  -5   1    1.28    0.38
  -6  -5   1    1.60    0.26
   5   5  -1    0.32    0.10
   5   5  -1    0.30    0.13
   5   5  -1    0.35    0.09
   5   5  -1    0.46    0.15
  -5  -5   1    0.34    0.14
  -5  -5   1    0.26    0.21
  -5  -5   1    0.28    0.08
  -5  -5   1    0.52    0.09
  -5  -5   1    0.48    0.15
  -5  -5   1    0.48    0.15
  -5  -5   1    0.16    0.11
   4   5  -1    0.10    0.07
   4   5  -1    0.00    0.07
   4   5  -1   -0.03    0.08
   4   5  -1    0.08    0.06
  -4  -5   1    0.15    0.09
  -4  -5   1    0.02    0.09
  -4  -5   1    0.20    0.13
  -4  -5   1   -0.01    0.05
  -4  -5   1    0.02    0.07
  -4  -5   1    0.08    0.09
  -4  -5   1    0.05    0.09
   3   5  -1  106.48    2.55
   3   5  -1   95.72    2.80
   3   5  -1  105.76    3.05
   3   5  -1  102.48    2.73
   3   5  -1   99.15    2.66
   3   5  -1  102.62    2.61
  -3  -5   1  102.11    2.74
  -3  -5   1  101.39    2.74
  -3  -5   1  103.13    2.69
  -3  -5   1  105.42    3.05
  -3  -5   1  104.38    2.75
  -3  -5   1  103.68    2.72
   2   5  -1    0.12    0.07
   2   5  -1    0.32    0.15
   2   5  -1    0.18    0.07
   2   5  -1    0.19    0.11
  -2  -5   1    0.15    0.09
  -2  -5   1    0.24    0.08
  -2  -5   1    0.20    0.08
  -2  -5   1    0.13    0.08
  -2  -5   1    0.29    0.15
  -2  -5   1    0.08    0.08
   1   5  -1    0.79    0.13
   1   5  -1    0.75    0.12
   1   5  -1    0.86    0.10
   1   5  -1    1.27    0.21
   1   5  -1    1.09    0.23
  -1  -5   1    0.47    0.11
  -1  -5   1    0.67    0.11
  -1  -5   1    0.50    0.12
  -1  -5   1    0.76    0.13
  -1  -5   1    0.83    0.14
  -1  -5   1    0.69    0.19
   0   5  -1    0.12    0.06
   0   5  -1    0.06    0.06
   0   5  -1    0.12    0.10
   0   5  -1    0.18    0.13
   0   5  -1    0.14    0.06
   0  -5   1    0.18    0.07
   0  -5   1    0.28    0.08
   0  -5   1    0.17    0.08
   0  -5   1    0.23    0.09
   0  -5   1    0.13    0.13
   0  -5   1    0.06    0.06
  -1   5  -1   94.84    2.42
  -1   5  -1   93.57    2.73
  -1   5  -1   96.53    2.64
  -1   5  -1   95.91    2.43
  -1   5  -1   92.08    2.45
   1  -5   1   95.09    2.49
   1  -5   1   92.50    2.46
   1  -5   1   91.12    2.39
   1  -5   1   96.09    2.40
   1  -5   1   92.20    2.43
   1  -5   1   91.61    2.74
  -2   5  -1    2.48    0.18
  -2   5  -1    1.64    0.30
  -2   5  -1    2.05    0.28
  -2   5  -1    2.03    0.21
  -2   5  -1    2.33    0.24
   2  -5   1    1.72    0.32
   2  -5   1    2.21    0.18
   2  -5   1    2.49    0.25
   2  -5   1    1.87    0.19
   2  -5   1    2.14    0.15
   2  -5   1    2.15    0.23
  -3   5  -1   11.69    0.50
  -3   5  -1   12.55    0.54
  -3   5  -1   11.28    0.50
  -3   5  -1   12.00    0.62
  -3   5  -1   12.53    0.38
  -3   5  -1   13.08    0.47
   3  -5   1   12.58    0.52
   3  -5   1   12.11    0.54
   3  -5   1   12.63    0.49
   3  -5   1   12.31    0.75
   3  -5   1   11.56    0.53
   3  -5   1   12.41    0.38
  -4   5  -1    0.54    0.14
  -4   5  -1    0.61    0.17
  -4   5  -1    0.47    0.10
  -4   5  -1    0.30    0.13
  -4   5  -1    0.49    0.14
   4  -5   1    0.55    0.15
   4  -5   1    0.55    0.09
   4  -5   1    0.25    0.18
   4  -5   1    0.47    0.15
   4  -5   1    0.59    0.13
  -5   5  -1    1.14    0.22
  -5   5  -1    0.93    0.12
  -5   5  -1    0.84    0.17
  -5   5  -1    0.85    0.13
  -5   5  -1    1.10    0.21
  -5   5  -1    0.90    0.22
   5  -5   1    1.33    0.24
   5  -5   1    0.87    0.19
   5  -5   1    0.83    0.12
   5  -5   1    0.99    0.17
   5  -5   1    1.50    0.38
  -6   5  -1    6.84    0.50
  -6   5  -1    7.34    0.33
  -6   5  -1    7.16    0.45
  -6   5  -1    6.92    0.52
  -6   5  -1    8.19    0.52
   6  -5   1    7.29    0.50
   6  -5   1    7.37    0.41
   6  -5   1    7.55    0.85
   6  -5   1    6.58    0.48
   6  -5   1    6.94    0.33
  -7   5  -1   16.10    0.73
  -7   5  -1   15.84    0.82
  -7   5  -1   15.42    0.80
  -7   5  -1   14.99    0.56
  -7   5  -1   16.12    0.82
   7  -5   1   16.68    0.71
   7  -5   1   17.01    0.83
   7  -5   1   14.30    1.09
   7  -5   1   14.97    0.57
   7  -5   1   15.00    0.79
  -8   5  -1    7.31    0.38
  -8   5  -1    8.05    0.53
  -8   5  -1    7.29    0.60
  -8   5  -1    7.40    0.60
   8  -5   1    7.76    0.40
   8  -5   1    7.97    0.60
   8  -5   1    7.96    0.59
  -9   5  -1   35.63    1.54
  -9   5  -1   36.43    1.36
  -9   5  -1   37.67    1.18
  -9   5  -1   38.98    1.58
   9  -5   1   38.25    1.53
   9  -5   1   37.39    1.18
   9  -5   1   39.41    1.55
 -10   5  -1    0.00    0.22
 -10   5  -1    0.17    0.12
 -10   5  -1   -0.06    0.19
  10  -5   1    0.32    0.25
  10  -5   1   -0.16    0.10
  10  -5   1    0.14    0.23
 -11   5  -1    6.43    0.75
 -11   5  -1    5.82    0.42
 -11   5  -1    5.99    0.75
  11  -5   1    6.68    0.82
  11  -5   1    5.70    0.43
  11  -5   1    6.38    0.74
 -12   5  -1    0.03    0.27
 -12   5  -1   -0.37    0.28
 -12   5  -1    0.00    0.15
  12  -5   1   -0.08    0.30
  12  -5   1   -0.10    0.14
  12  -5   1    0.06    0.28
  13   4  -1   11.95    0.98
  13   4  -1   11.26    0.97
 -13  -4   1   10.54    0.59
 -13  -4   1   11.10    0.93
 -13  -4   1   10.09    1.02
  12   4  -1    2.03    0.46
  12   4  -1    1.26    0.37
 -12  -4   1    1.07    0.38
 -12  -4   1    1.86    0.48
 -12  -4   1    1.17    0.23
  11   4  -1   21.83    1.19
  11   4  -1   22.51    1.16
 -11  -4   1   19.89    0.81
 -11  -4   1   22.25    1.23
 -11  -4   1   20.91    1.15
  10   4  -1    2.53    0.44
  10   4  -1    2.29    0.44
 -10  -4   1    2.73    0.28
 -10  -4   1    2.55    0.45
 -10  -4   1    3.03    0.50
   9   4  -1    0.00    0.17
   9   4  -1    0.66    0.25
   9   4  -1    0.39    0.19
  -9  -4   1    0.09    0.17
  -9  -4   1    0.67    0.14
  -9  -4   1    0.52    0.23
  -9  -4   1    0.19    0.18
   8   4  -1    0.30    0.15
   8   4  -1    0.58    0.37
   8   4  -1    0.68    0.23
  -8  -4   1    0.79    0.14
  -8  -4   1    0.85    0.23
  -8  -4   1    0.43    0.21
  -8  -4   1    0.59    0.23
  -8  -4   1    0.58    0.18
   7   4  -1   55.47    1.63
   7   4  -1   59.29    1.79
   7   4  -1   60.19    2.33
   7   4  -1   57.37    1.87
  -7  -4   1   60.62    1.91
  -7  -4   1   59.03    1.87
  -7  -4   1   60.13    1.72
  -7  -4   1   60.22    1.60
  -7  -4   1   59.10    1.89
   6   4  -1   15.06    0.68
   6   4  -1   13.85    0.63
   6   4  -1   14.60    0.54
   6   4  -1   13.65    0.62
  -6  -4   1   14.91    0.68
  -6  -4   1   14.08    0.66
  -6  -4   1   14.14    0.49
  -6  -4   1   14.05    0.93
  -6  -4   1   14.21    0.55
  -6  -4   1   13.59    0.50
  -6  -4   1   13.80    0.67
  -6  -4   1   13.77    0.66
   5   4  -1  155.71    3.93
   5   4  -1  155.13    4.04
   5   4  -1  161.58    4.08
   5   4  -1  161.43    3.88
  -5  -4   1  152.71    4.47
  -5  -4   1  156.72    3.91
  -5  -4   1  159.84    3.88
  -5  -4   1  157.53    4.09
  -5  -4   1  155.48    4.08
  -5  -4   1  150.88    3.84
  -5  -4   1  152.46    4.05
  -5  -4   1  151.62    4.07
   4   4  -1   20.53    0.63
   4   4  -1   20.67    0.68
   4   4  -1   20.90    0.78
  -4  -4   1   20.33    0.62
  -4  -4   1   20.76    0.75
  -4  -4   1   18.89    0.95
  -4  -4   1   20.66    0.74
  -4  -4   1   20.52    0.76
  -4  -4   1   19.54    0.75
  -4  -4   1   21.32    0.76
   3   4  -1  202.62    5.32
   3   4  -1  198.96    4.91
   3   4  -1  195.60    4.96
   3   4  -1  192.66    5.09
  -3  -4   1  208.31    5.05
  -3  -4   1  208.38    5.05
  -3  -4   1  197.93    5.03
  -3  -4   1  202.95    4.87
  -3  -4   1  198.59    5.32
  -3  -4   1  202.90    5.01
  -3  -4   1  199.88    5.01
   2   4  -1    3.16    0.20
   2   4  -1    2.74    0.24
   2   4  -1    3.69    0.41
   2   4  -1    3.14    0.18
  -2  -4   1    2.88    0.21
  -2  -4   1    3.18    0.23
  -2  -4   1    3.64    0.20
  -2  -4   1    3.04    0.35
  -2  -4   1    3.34    0.22
  -2  -4   1    3.52    0.22
   1   4  -1    2.59    0.23
   1   4  -1    3.02    0.19
   1   4  -1    3.09    0.18
   1   4  -1    3.03    0.34
  -1  -4   1    2.81    0.19
  -1  -4   1    3.04    0.17
  -1  -4   1    3.18    0.21
  -1  -4   1    2.86    0.32
  -1  -4   1    2.79    0.19
   0   4  -1    5.17    0.26
   0   4  -1    5.17    0.26
   0   4  -1    5.57    0.34
   0   4  -1    5.48    0.38
   0   4  -1    5.72    0.24
   0  -4   1    5.95    0.29
   0  -4   1    5.81    0.27
   0  -4   1    6.09    0.40
   0  -4   1    5.93    0.24
   0  -4   1    5.38    0.27
   0  -4   1    5.86    0.27
  -1   4  -1   21.81    0.87
  -1   4  -1   22.27    0.68
  -1   4  -1   21.60    0.80
  -1   4  -1   21.14    0.67
   1  -4   1   22.05    0.68
   1  -4   1   23.03    0.65
   1  -4   1   21.51    0.70
   1  -4   1   21.05    0.65
   1  -4   1   22.34    0.71
   1  -4   1   22.89    0.89
  -2   4  -1    1.38    0.21
  -2   4  -1    0.98    0.21
  -2   4  -1    1.86    0.20
  -2   4  -1    1.42    0.16
  -2   4  -1    1.60    0.15
  -2   4  -1    1.06    0.14
   2  -4   1    1.37    0.18
   2  -4   1    1.31    0.25
   2  -4   1    1.42    0.16
   2  -4   1    1.42    0.18
   2  -4   1    1.33    0.15
   2  -4   1    1.49    0.11
  -3   4  -1  123.64    3.28
  -3   4  -1  130.79    3.33
  -3   4  -1  127.01    3.30
  -3   4  -1  128.31    3.42
  -3   4  -1  129.67    3.20
  -3   4  -1  127.60    3.63
   3  -4   1  127.43    3.32
   3  -4   1  126.69    3.64
   3  -4   1  131.29    3.26
   3  -4   1  130.90    3.33
  -4   4  -1    0.15    0.06
  -4   4  -1    0.08    0.07
  -4   4  -1    0.04    0.08
  -4   4  -1    0.04    0.07
  -4   4  -1    0.06    0.08
   4  -4   1    0.07    0.08
   4  -4   1    0.09    0.09
   4  -4   1    0.02    0.07
   4  -4   1    0.15    0.15
  -5   4  -1  110.60    2.79
  -5   4  -1  107.31    3.04
  -5   4  -1  114.47    2.79
  -5   4  -1  107.98    3.02
  -5   4  -1  111.06    3.09
  -5   4  -1  109.01    2.95
   5  -4   1  112.77    2.93
   5  -4   1  111.78    3.05
   5  -4   1  115.57    3.49
   5  -4   1  112.11    3.03
  -6   4  -1    9.07    0.48
  -6   4  -1    8.67    0.36
  -6   4  -1    8.88    0.54
  -6   4  -1    8.88    0.54
  -6   4  -1    8.91    0.54
   6  -4   1    9.67    0.55
   6  -4   1    8.79    0.77
   6  -4   1    8.57    0.53
   6  -4   1    9.28    0.48
  -7   4  -1   50.36    1.56
  -7   4  -1   47.82    1.67
  -7   4  -1   47.55    1.38
  -7   4  -1   48.88    1.64
  -7   4  -1   48.83    1.68
   7  -4   1   50.23    1.69
   7  -4   1   50.87    1.55
   7  -4   1   50.09    2.14
   7  -4   1   49.63    1.67
  -8   4  -1    3.86    0.27
  -8   4  -1    4.46    0.51
  -8   4  -1    4.66    0.44
  -8   4  -1    2.73    0.41
   8  -4   1    5.32    0.83
   8  -4   1    4.93    0.52
   8  -4   1    3.14    0.44
   8  -4   1    4.17    0.37
  -9   4  -1    0.48    0.19
  -9   4  -1    0.79    0.28
  -9   4  -1    0.81    0.16
  -9   4  -1    0.28    0.21
   9  -4   1    0.67    0.27
   9  -4   1    0.83    0.28
 -10   4  -1    1.29    0.36
 -10   4  -1    1.72    0.41
 -10   4  -1    1.58    0.22
  10  -4   1    1.55    0.38
  10  -4   1    1.53    0.38
 -11   4  -1   10.72    0.54
 -11   4  -1    9.30    0.80
 -11   4  -1    7.45    0.84
  11  -4   1    8.91    0.52
  11  -4   1   11.75    0.86
  11  -4   1    9.60    0.82
 -12   4  -1    1.99    0.28
 -12   4  -1    2.76    0.56
 -12   4  -1    2.61    0.54
  12  -4   1    1.83    0.28
  12  -4   1    1.42    0.46
  12  -4   1    2.95    0.54
  13   3  -1    0.49    0.33
  13   3  -1    0.63    0.37
 -13  -3   1    0.12    0.27
 -13  -3   1    0.04    0.28
 -13  -3   1    0.42    0.18
  12   3  -1    0.38    0.28
 -12  -3   1    0.32    0.27
 -12  -3   1    0.49    0.17
 -12  -3   1    0.38    0.32
  11   3  -1   14.21    0.92
  11   3  -1   13.29    0.86
 -11  -3   1   10.79    0.84
 -11  -3   1   11.75    0.57
 -11  -3   1   10.64    0.85
  10   3  -1    4.87    0.58
  10   3  -1    3.92    0.52
 -10  -3   1    5.14    0.64
 -10  -3   1    5.67    0.36
 -10  -3   1    6.22    0.66
   9   3  -1   39.24    1.52
   9   3  -1   38.50    1.46
  -9  -3   1   40.04    1.56
  -9  -3   1   38.43    1.48
  -9  -3   1   38.78    1.18
  -9  -3   1   37.84    1.35
   8   3  -1    3.49    0.43
   8   3  -1    3.74    0.34
   8   3  -1    4.46    0.72
   8   3  -1    4.23    0.48
  -8  -3   1    4.49    0.36
  -8  -3   1    4.18    0.49
  -8  -3   1    4.35    0.27
  -8  -3   1    4.37    0.49
  -8  -3   1    3.69    0.44
   7   3  -1   39.57    1.79
   7   3  -1   41.74    1.55
   7   3  -1   40.31    1.40
   7   3  -1   40.09    1.30
  -7  -3   1   42.10    1.43
  -7  -3   1   40.75    1.29
  -7  -3   1   39.82    1.43
  -7  -3   1   42.82    1.42
  -7  -3   1   41.42    1.16
   6   3  -1    0.47    0.13
   6   3  -1    0.67    0.17
   6   3  -1    0.64    0.25
   6   3  -1    0.66    0.12
   6   3  -1    0.83    0.17
  -6  -3   1    0.86    0.30
  -6  -3   1    0.54    0.16
  -6  -3   1    0.79    0.16
  -6  -3   1    0.61    0.17
  -6  -3   1    0.67    0.18
  -6  -3   1    0.82    0.20
  -6  -3   1    0.61    0.11
  -6  -3   1    0.69    0.11
   5   3  -1    4.79    0.32
   5   3  -1    3.81    0.23
   5   3  -1    4.20    0.28
  -5  -3   1    4.46    0.32
  -5  -3   1    4.16    0.53
  -5  -3   1    4.19    0.27
  -5  -3   1    4.40    0.23
  -5  -3   1    3.80    0.25
  -5  -3   1    3.84    0.31
  -5  -3   1    5.10    0.33
  -5  -3   1    3.76    0.31
   4   3  -1   13.23    0.55
   4   3  -1   12.52    0.46
   4   3  -1   13.44    0.52
   4   3  -1   13.78    0.75
  -4  -3   1   13.02    0.46
  -4  -3   1   13.48    0.53
  -4  -3   1   12.50    0.54
  -4  -3   1   13.39    0.54
  -4  -3   1   12.52    0.73
  -4  -3   1   12.37    0.54
  -4  -3   1   13.36    0.55
  -4  -3   1   13.35    0.45
   3   3  -1  224.87    5.60
   3   3  -1  224.57    5.72
   3   3  -1  226.68    5.93
  -3  -3   1  225.74    5.56
  -3  -3   1  229.05    5.61
  -3  -3   1  227.87    5.68
  -3  -3   1  238.45    5.68
  -3  -3   1  236.44    5.66
  -3  -3   1  228.97    5.68
  -3  -3   1  224.76    5.66
  -3  -3   1  231.19    5.57
  -3  -3   1  232.08    5.95
   2   3  -1    8.92    0.33
   2   3  -1    8.89    0.48
   2   3  -1    8.79    0.31
   2   3  -1    8.56    0.40
  -2  -3   1    8.16    0.33
  -2  -3   1    8.88    0.36
  -2  -3   1    8.50    0.36
  -2  -3   1    8.74    0.36
  -2  -3   1    9.14    0.35
  -2  -3   1    8.49    0.47
   1   3  -1   68.50    1.91
   1   3  -1   70.38    1.80
   1   3  -1   68.85    1.81
   1   3  -1   71.31    1.99
  -1  -3   1   73.03    1.85
  -1  -3   1   71.62    1.78
  -1  -3   1   71.31    1.82
  -1  -3   1   70.05    1.84
  -1  -3   1   71.48    2.00
  -1  -3   1   71.43    1.84
   0   3  -1    4.79    0.28
   0   3  -1    4.72    0.31
   0   3  -1    4.72    0.22
   0   3  -1    5.10    0.20
   0   3  -1    4.90    0.21
   0  -3   1    4.67    0.22
   0  -3   1    4.27    0.23
   0  -3   1    5.04    0.22
   0  -3   1    4.96    0.23
   0  -3   1    4.82    0.32
  -1   3  -1  150.33    3.68
  -1   3  -1  147.62    3.82
  -1   3  -1  151.48    3.71
  -1   3  -1  144.82    3.89
   1  -3   1  149.00    3.73
   1  -3   1  149.94    3.66
   1  -3   1  149.60    3.67
   1  -3   1  150.17    3.71
   1  -3   1  151.63    3.91
   1  -3   1  155.43    3.71
  -2   3  -1    7.50    0.31
  -2   3  -1    7.66    0.46
  -2   3  -1    7.54    0.38
  -2   3  -1    7.81    0.28
  -2   3  -1    7.76    0.32
   2  -3   1    7.13    0.33
   2  -3   1    7.60    0.31
   2  -3   1    7.82    0.47
   2  -3   1    7.16    0.32
  -3   3  -1    7.41    0.28
  -3   3  -1    7.95    0.34
  -3   3  -1    8.00    0.38
  -3   3  -1    7.66    0.51
  -3   3  -1    7.22    0.39
  -3   3  -1    7.74    0.36
   3  -3   1    7.45    0.33
   3  -3   1    8.13    0.53
   3  -3   1    7.63    0.37
   3  -3   1    7.41    0.36
  -4   3  -1    0.25    0.06
  -4   3  -1    0.22    0.08
  -4   3  -1    0.14    0.09
  -4   3  -1    0.21    0.10
  -4   3  -1    0.03    0.08
   4  -3   1    0.30    0.11
   4  -3   1    0.09    0.07
   4  -3   1    0.12    0.09
   4  -3   1    0.12    0.12
  -5   3  -1    1.60    0.23
  -5   3  -1    1.91    0.12
  -5   3  -1    2.39    0.29
  -5   3  -1    1.92    0.22
  -5   3  -1    1.91    0.27
  -5   3  -1    1.99    0.15
   5  -3   1    1.94    0.40
   5  -3   1    1.74    0.24
   5  -3   1    1.79    0.26
   5  -3   1    2.06    0.23
  -6   3  -1    1.07    0.22
  -6   3  -1    0.98    0.20
  -6   3  -1    1.20    0.14
  -6   3  -1    1.00    0.18
  -6   3  -1    1.01    0.22
   6  -3   1    0.91    0.30
   6  -3   1    1.05    0.21
   6  -3   1    1.18    0.23
   6  -3   1    1.21    0.21
  -7   3  -1   19.86    0.89
  -7   3  -1   20.01    0.79
  -7   3  -1   20.28    0.92
  -7   3  -1   20.91    0.85
  -7   3  -1   19.42    0.67
   7  -3   1   21.53    0.92
   7  -3   1   20.83    0.83
   7  -3   1   22.10    1.28
   7  -3   1   21.39    0.93
  -8   3  -1   11.17    0.56
  -8   3  -1    9.76    0.66
  -8   3  -1   10.71    0.67
  -8   3  -1    9.99    0.44
   8  -3   1   11.20    1.19
   8  -3   1   10.43    0.67
   8  -3   1   11.00    0.60
   8  -3   1   10.82    0.68
  -9   3  -1   22.21    1.08
  -9   3  -1   21.83    0.79
  -9   3  -1   23.45    1.13
   9  -3   1   23.56    1.11
   9  -3   1   23.38    1.11
 -10   3  -1    0.93    0.18
 -10   3  -1    1.00    0.32
 -10   3  -1    1.68    0.37
  10  -3   1    0.90    0.33
  10  -3   1    1.47    0.37
 -11   3  -1    7.16    0.80
 -11   3  -1    8.04    0.82
 -11   3  -1    8.31    0.47
  11  -3   1    7.11    0.81
  11  -3   1    7.90    0.81
 -12   3  -1    1.01    0.41
 -12   3  -1    0.93    0.37
 -12   3  -1    1.78    0.28
  12  -3   1    0.93    0.37
  12  -3   1    1.10    0.42
 -13   3  -1    0.05    0.32
 -13   3  -1    0.43    0.19
 -13   3  -1    0.21    0.33
  13  -3   1    0.55    0.38
  13  -3   1    0.01    0.17
  13  -3   1    0.70    0.35
  13   2  -1    7.88    0.88
  13   2  -1    6.49    0.82
 -13  -2   1    7.05    0.49
 -13  -2   1    6.28    0.85
  12   2  -1    3.53    0.60
  12   2  -1    5.01    0.67
 -12  -2   1    3.71    0.59
 -12  -2   1    5.16    0.39
 -12  -2   1    4.78    0.68
  11   2  -1   42.80    1.74
  11   2  -1   39.56    1.61
 -11  -2   1   41.13    1.68
 -11  -2   1   40.42    1.29
 -11  -2   1   39.77    1.74
  10   2  -1    0.82    0.30
  10   2  -1    1.19    0.32
 -10  -2   1    1.42    0.32
 -10  -2   1    1.38    0.35
 -10  -2   1    0.81    0.17
 -10  -2   1    1.60    0.36
   9   2  -1    8.24    0.61
   9   2  -1    7.50    0.56
  -9  -2   1    7.55    0.59
  -9  -2   1    7.24    0.38
  -9  -2   1    6.68    0.51
  -9  -2   1    6.92    0.59
   8   2  -1    0.33    0.18
   8   2  -1    0.08    0.17
   8   2  -1    0.23    0.25
   8   2  -1   -0.12    0.10
  -8  -2   1   -0.13    0.12
  -8  -2   1    0.08    0.13
  -8  -2   1    0.05    0.07
  -8  -2   1    0.03    0.13
  -8  -2   1    0.01    0.13
   7   2  -1    3.18    0.33
   7   2  -1    3.43    0.37
   7   2  -1    3.20    0.38
   7   2  -1    3.07    0.55
   7   2  -1    3.29    0.27
  -7  -2   1    2.98    0.32
  -7  -2   1    3.20    0.37
  -7  -2   1    3.04    0.23
  -7  -2   1    3.50    0.41
  -7  -2   1    3.48    0.22
  -7  -2   1    2.50    0.33
   6   2  -1    1.51    0.24
   6   2  -1    1.37    0.20
   6   2  -1    1.21    0.18
   6   2  -1    1.11    0.14
   6   2  -1    1.11    0.32
  -6  -2   1    1.07    0.14
  -6  -2   1    1.12    0.18
  -6  -2   1    1.02    0.21
  -6  -2   1    1.17    0.21
  -6  -2   1    1.17    0.21
  -6  -2   1    1.04    0.13
   5   2  -1  179.36    4.93
   5   2  -1  178.24    4.51
   5   2  -1  175.47    4.45
   5   2  -1  165.70    4.50
   5   2  -1  178.98    4.36
  -5  -2   1  170.58    4.51
  -5  -2   1  179.22    4.45
  -5  -2   1  179.70    4.54
  -5  -2   1  179.93    4.38
  -5  -2   1  181.78    4.52
  -5  -2   1  178.93    4.56
  -5  -2   1  176.45    4.37
  -5  -2   1  175.85    4.53
   4   2  -1   51.94    1.74
   4   2  -1   51.38    1.43
   4   2  -1   51.27    1.48
  -4  -2   1   54.66    1.77
  -4  -2   1   51.70    1.36
  -4  -2   1   51.41    1.44
  -4  -2   1   50.17    1.47
  -4  -2   1   49.17    1.48
  -4  -2   1   50.43    1.37
  -4  -2   1   51.92    1.47
  -4  -2   1   52.59    1.47
  -4  -2   1   53.39    1.49
  -4  -2   1   49.69    1.40
   3   2  -1  405.00    9.91
   3   2  -1  412.52   10.14
  -3  -2   1  413.13    9.82
  -3  -2   1  410.83    9.80
  -3  -2   1  409.02    9.82
  -3  -2   1  407.49    9.89
  -3  -2   1  406.21    9.88
  -3  -2   1  414.09    9.89
  -3  -2   1  390.30    9.88
  -3  -2   1  411.92    9.87
  -3  -2   1  405.96   10.15
   2   2  -1   16.05    0.65
   2   2  -1   16.31    0.56
  -2  -2   1   15.85    0.47
  -2  -2   1   15.65    0.49
  -2  -2   1   16.93    0.53
  -2  -2   1   15.39    0.46
  -2  -2   1   16.56    0.52
  -2  -2   1   15.53    0.51
  -2  -2   1   15.77    0.65
  -2  -2   1   15.99    0.52
  -2  -2   1   16.17    0.51
   1   2  -1  100.80    2.58
   1   2  -1   97.15    2.52
   1   2  -1  102.78    2.44
   1   2  -1   90.68    2.44
  -1  -2   1  100.95    2.45
  -1  -2   1  105.33    2.59
  -1  -2   1  100.23    2.46
  -1  -2   1   96.05    2.45
  -1  -2   1   97.72    2.47
  -1  -2   1   96.30    2.46
   0   2  -1    6.29    0.24
   0   2  -1    7.30    0.33
   0   2  -1    6.52    0.25
   0  -2   1    6.92    0.25
   0  -2   1    7.22    0.25
   0  -2   1    7.32    0.34
   0  -2   1    6.97    0.26
  -1   2  -1    6.95    0.36
  -1   2  -1    7.09    0.31
  -1   2  -1    6.84    0.24
  -1   2  -1    6.83    0.27
  -1   2  -1    6.94    0.26
   1  -2   1    6.55    0.35
   1  -2   1    7.10    0.27
   1  -2   1    6.87    0.26
   1  -2   1    7.37    0.28
  -2   2  -1   34.07    0.95
  -2   2  -1   34.25    0.97
  -2   2  -1   33.28    1.00
  -2   2  -1   33.52    0.90
  -2   2  -1   33.06    0.93
   2  -2   1   35.07    0.98
   2  -2   1   34.87    0.94
   2  -2   1   34.13    1.13
   2  -2   1   32.85    0.96
  -3   2  -1  104.55    2.66
  -3   2  -1  101.87    2.72
  -3   2  -1  106.30    2.72
  -3   2  -1  105.83    2.72
  -3   2  -1  105.50    2.96
   3  -2   1  103.58    2.68
   3  -2   1  104.55    2.73
   3  -2   1  105.59    2.97
   3  -2   1  108.17    2.72
  -4   2  -1    2.13    0.24
  -4   2  -1    2.33    0.18
  -4   2  -1    2.09    0.34
  -4   2  -1    2.43    0.21
  -4   2  -1    2.16    0.23
   4  -2   1    2.33    0.23
   4  -2   1    1.99    0.33
   4  -2   1    2.29    0.24
   4  -2   1    2.29    0.25
  -5   2  -1   88.95    2.52
  -5   2  -1   90.71    2.50
  -5   2  -1   91.08    2.46
  -5   2  -1   93.53    2.42
  -5   2  -1   91.72    2.40
   5  -2   1   90.11    2.44
   5  -2   1   89.72    2.51
   5  -2   1   91.93    2.88
   5  -2   1   91.10    2.50
  -6   2  -1    5.47    0.35
  -6   2  -1    4.87    0.25
  -6   2  -1    5.11    0.31
  -6   2  -1    5.31    0.38
  -6   2  -1    4.86    0.38
   6  -2   1    4.95    0.34
   6  -2   1    5.05    0.38
   6  -2   1    5.36    0.67
   6  -2   1    5.14    0.39
  -7   2  -1   24.71    0.90
  -7   2  -1   23.50    1.01
  -7   2  -1   24.41    0.87
  -7   2  -1   24.52    0.77
  -7   2  -1   25.27    1.00
   7  -2   1   25.71    1.37
   7  -2   1   26.70    1.03
   7  -2   1   24.44    0.93
   7  -2   1   22.02    0.98
  -8   2  -1    0.71    0.23
  -8   2  -1    1.37    0.22
  -8   2  -1    0.42    0.22
  -8   2  -1    1.08    0.15
   8  -2   1    1.78    0.48
   8  -2   1    1.55    0.27
   8  -2   1    1.59    0.31
   8  -2   1    1.13    0.28
  -9   2  -1    6.55    0.57
  -9   2  -1    7.65    0.39
  -9   2  -1    7.76    0.62
   9  -2   1    7.40    0.53
   9  -2   1    7.44    0.61
   9  -2   1    7.68    0.63
 -10   2  -1    1.23    0.20
 -10   2  -1    1.41    0.36
 -10   2  -1    1.66    0.42
  10  -2   1    1.76    0.39
  10  -2   1    1.78    0.40
 -11   2  -1    2.38    0.51
 -11   2  -1    2.14    0.27
 -11   2  -1    2.87    0.50
  11  -2   1    3.00    0.50
  11  -2   1    2.03    0.45
 -12   2  -1    5.69    0.43
 -12   2  -1    7.18    0.85
 -12   2  -1    4.90    0.68
  12  -2   1    7.02    0.86
  12  -2   1    6.77    0.78
 -13   2  -1    8.87    0.54
 -13   2  -1    7.86    0.94
 -13   2  -1    8.41    0.90
  13  -2   1    7.38    0.86
  13  -2   1    8.92    0.97
  13   1  -1    1.31    0.42
  13   1  -1    1.71    0.50
 -13  -1   1    1.02    0.23
 -13  -1   1    1.40    0.45
  12   1  -1    0.06    0.26
  12   1  -1   -0.29    0.24
 -12  -1   1   -0.25    0.20
 -12  -1   1    0.09    0.14
  11   1  -1    4.93    0.64
  11   1  -1    3.41    0.54
 -11  -1   1    3.80    0.58
 -11  -1   1    3.60    0.57
 -11  -1   1    3.32    0.33
 -11  -1   1    4.10    0.52
  10   1  -1    1.69    0.37
  10   1  -1    2.01    0.36
 -10  -1   1    1.11    0.34
 -10  -1   1    0.98    0.31
 -10  -1   1    1.46    0.34
 -10  -1   1    1.36    0.20
   9   1  -1   33.77    1.31
   9   1  -1   32.52    1.36
  -9  -1   1   35.01    1.38
  -9  -1   1   34.73    1.43
  -9  -1   1   34.84    1.30
  -9  -1   1   36.23    1.08
   8   1  -1    9.17    1.00
   8   1  -1    8.83    0.59
   8   1  -1   10.15    0.59
  -8  -1   1    9.50    0.41
  -8  -1   1   10.33    0.62
  -8  -1   1   10.58    0.59
  -8  -1   1   10.09    0.65
   7   1  -1   65.79    1.84
   7   1  -1   63.55    1.97
   7   1  -1   67.41    2.05
   7   1  -1   66.99    2.49
  -7  -1   1   68.23    1.84
  -7  -1   1   66.76    1.96
  -7  -1   1   68.40    2.04
  -7  -1   1   69.04    2.09
  -7  -1   1   65.80    1.77
  -7  -1   1   65.15    1.94
   6   1  -1    8.26    0.69
   6   1  -1    8.09    0.37
   6   1  -1    7.08    0.42
   6   1  -1    7.49    0.46
  -6  -1   1    7.77    0.45
  -6  -1   1    7.20    0.44
  -6  -1   1    8.34    0.49
  -6  -1   1    8.13    0.43
  -6  -1   1    7.91    0.32
  -6  -1   1    7.72    0.42
  -6  -1   1    8.16    0.32
  -6  -1   1    8.51    0.37
   5   1  -1   41.80    1.18
   5   1  -1   39.88    1.25
   5   1  -1   40.69    1.59
  -5  -1   1   42.62    1.17
  -5  -1   1   41.06    1.12
  -5  -1   1   41.40    1.26
  -5  -1   1   40.68    1.27
  -5  -1   1   41.67    1.28
  -5  -1   1   41.09    1.31
  -5  -1   1   42.23    1.24
   4   1  -1    3.40    0.43
   4   1  -1    3.54    0.23
   4   1  -1    3.58    0.42
   4   1  -1    3.71    0.21
  -4  -1   1    4.31    0.23
  -4  -1   1    3.42    0.26
  -4  -1   1    3.62    0.25
  -4  -1   1    3.67    0.19
  -4  -1   1    3.63    0.24
  -4  -1   1    3.41    0.24
  -4  -1   1    3.74    0.20
  -4  -1   1    4.25    0.24
  -4  -1   1    3.66    0.25
   3   1  -1   55.92    1.71
   3   1  -1   56.92    1.71
  -3  -1   1   55.10    1.46
  -3  -1   1   57.15    1.49
  -3  -1   1   53.64    1.42
  -3  -1   1   56.10    1.50
  -3  -1   1   54.17    1.71
  -3  -1   1   54.80    1.49
  -3  -1   1   55.58    1.43
  -3  -1   1   55.76    1.52
  -3  -1   1   55.55    1.46
  -3  -1   1   52.83    1.50
   2   1  -1   56.86    1.53
   2   1  -1   55.99    1.63
  -2  -1   1   56.54    1.64
  -2  -1   1   59.28    1.50
  -2  -1   1   56.17    1.46
  -2  -1   1   59.23    1.50
  -2  -1   1   58.55    1.50
  -2  -1   1   56.05    1.47
  -2  -1   1   55.37    1.53
  -2  -1   1   59.86    1.49
  -2  -1   1   58.26    1.46
  -2  -1   1   58.08    1.49
   1   1  -1  373.61    8.90
   1   1  -1  363.36    8.87
   1   1  -1  366.78    8.95
  -1  -1   1  374.11    8.90
  -1  -1   1  349.99    9.03
  -1  -1   1  364.71    9.09
  -1  -1   1  391.61    9.11
  -1  -1   1  361.94    8.92
  -1  -1   1  365.22    8.99
   0   1  -1    1.15    0.11
   0   1  -1    0.74    0.09
   0  -1   1    0.64    0.08
   0  -1   1    0.65    0.09
  -1   1  -1  482.97   11.93
  -1   1  -1  532.55   12.24
  -1   1  -1  482.11   12.04
   1  -1   1  534.70   12.11
   1  -1   1  424.19   11.86
   1  -1   1  493.56   11.93
   1  -1   1  505.40   12.01
  -2   1  -1    0.47    0.09
  -2   1  -1    0.44    0.07
  -2   1  -1    0.37    0.07
  -2   1  -1    0.40    0.08
  -2   1  -1    0.34    0.12
   2  -1   1    0.46    0.14
   2  -1   1    0.57    0.09
   2  -1   1    0.42    0.08
   2  -1   1    0.27    0.07
   2  -1   1    0.54    0.09
  -3   1  -1    0.33    0.09
  -3   1  -1    0.38    0.14
  -3   1  -1    0.26    0.08
  -3   1  -1    0.35    0.10
  -3   1  -1    0.33    0.07
  -3   1  -1    0.36    0.08
   3  -1   1    0.24    0.12
   3  -1   1    0.26    0.07
   3  -1   1    0.32    0.09
   3  -1   1    0.45    0.09
  -4   1  -1    6.38    0.33
  -4   1  -1    5.96    0.34
  -4   1  -1    6.28    0.30
  -4   1  -1    5.77    0.46
  -4   1  -1    6.83    0.35
  -4   1  -1    6.55    0.28
   4  -1   1    6.20    0.24
   4  -1   1    6.28    0.32
   4  -1   1    6.25    0.35
   4  -1   1    6.18    0.48
  -5   1  -1    5.43    0.35
  -5   1  -1    6.26    0.36
  -5   1  -1    5.88    0.29
  -5   1  -1    6.31    0.38
  -5   1  -1    6.16    0.32
   5  -1   1    5.82    0.24
   5  -1   1    6.00    0.38
   5  -1   1    6.16    0.35
   5  -1   1    4.13    0.52
  -6   1  -1    0.20    0.13
  -6   1  -1    0.45    0.11
  -6   1  -1    0.26    0.08
  -6   1  -1    0.49    0.12
  -6   1  -1    0.29    0.13
  -6   1  -1    0.45    0.15
   6  -1   1    0.45    0.14
   6  -1   1    0.24    0.13
   6  -1   1    0.35    0.23
   6  -1   1    0.22    0.07
  -7   1  -1   59.74    1.59
  -7   1  -1   57.98    1.67
  -7   1  -1   57.69    1.82
  -7   1  -1   57.82    1.88
  -7   1  -1   58.98    1.85
   7  -1   1   58.84    1.87
   7  -1   1   58.27    1.79
   7  -1   1   61.87    2.35
  -8   1  -1   10.71    0.65
  -8   1  -1   11.10    0.69
  -8   1  -1   11.35    0.64
  -8   1  -1   11.34    0.65
  -8   1  -1   10.57    0.44
   8  -1   1   10.26    0.66
   8  -1   1   10.88    0.62
   8  -1   1   11.33    0.97
   8  -1   1   10.97    0.66
  -9   1  -1   23.90    1.13
  -9   1  -1   22.92    0.80
  -9   1  -1   23.53    1.06
   9  -1   1   24.14    1.12
   9  -1   1   23.62    1.10
   9  -1   1   23.95    1.03
 -10   1  -1    1.24    0.32
 -10   1  -1    0.51    0.27
 -10   1  -1    0.82    0.17
  10  -1   1    0.81    0.29
  10  -1   1    0.88    0.32
  10  -1   1    0.92    0.28
 -11   1  -1   10.64    0.78
 -11   1  -1    9.37    0.51
 -11   1  -1   10.44    0.83
  11  -1   1   11.54    0.85
  11  -1   1    9.98    0.82
 -12   1  -1    4.47    0.67
 -12   1  -1    4.82    0.65
 -12   1  -1    4.24    0.40
  12  -1   1    5.10    0.72
  12  -1   1    4.80    0.69
 -13   1  -1    0.24    0.17
 -13   1  -1    0.54    0.32
 -13   1  -1    0.19    0.34
  13  -1   1    0.40    0.36
  13  -1   1    0.47    0.33
  13   0  -1    5.48    0.78
  13   0  -1    5.56    0.74
 -13   0   1    5.97    0.45
 -13   0   1    4.45    0.70
  12   0  -1    1.07    0.42
  12   0  -1    1.18    0.38
 -12   0   1    0.76    0.20
 -12   0   1    1.41    0.43
 -12   0   1    0.74    0.33
  11   0  -1   28.34    1.35
  11   0  -1   27.70    1.35
 -11   0   1   26.89    1.38
 -11   0   1   27.36    1.27
 -11   0   1   27.05    0.97
  10   0  -1    5.05    0.58
  10   0  -1    5.27    0.55
  10   0  -1    6.81    0.70
 -10   0   1    5.26    0.62
 -10   0   1    5.60    0.66
 -10   0   1    5.28    0.35
 -10   0   1    5.48    0.59
   9   0  -1    6.85    0.51
   9   0  -1    7.31    0.57
  -9   0   1    6.10    0.51
  -9   0   1    6.09    0.35
  -9   0   1    7.06    0.57
  -9   0   1    6.95    0.59
   8   0  -1    0.73    0.34
   8   0  -1    0.57    0.19
   8   0  -1    0.66    0.21
  -8   0   1    0.79    0.23
  -8   0   1    0.75    0.24
  -8   0   1    0.73    0.23
  -8   0   1    0.40    0.10
  -8   0   1    0.63    0.16
   7   0  -1   15.38    1.03
   7   0  -1   14.75    0.67
   7   0  -1   14.87    0.73
  -7   0   1   16.05    0.77
  -7   0   1   15.06    0.67
  -7   0   1   14.49    0.60
  -7   0   1   15.41    0.54
  -7   0   1   16.17    0.71
  -7   0   1   15.24    0.73
   6   0  -1    0.75    0.17
   6   0  -1    0.89    0.17
   6   0  -1    0.88    0.32
   6   0  -1    0.76    0.12
  -6   0   1    0.95    0.19
  -6   0   1    0.72    0.11
  -6   0   1    0.86    0.15
  -6   0   1    0.90    0.19
  -6   0   1    0.80    0.17
  -6   0   1    0.99    0.12
  -6   0   1    0.89    0.22
   5   0  -1   57.46    1.67
   5   0  -1   58.31    1.57
   5   0  -1   60.96    2.07
   5   0  -1   58.98    1.72
  -5   0   1   61.41    1.55
  -5   0   1   57.31    1.74
  -5   0   1   60.31    1.71
  -5   0   1   61.37    1.62
  -5   0   1   58.52    1.71
  -5   0   1   59.96    1.69
  -5   0   1   60.09    1.71
   4   0  -1    0.09    0.07
   4   0  -1    0.00    0.04
   4   0  -1    0.04    0.06
   4   0  -1   -0.05    0.10
   4   0  -1    0.08    0.12
  -4   0   1    0.00    0.06
  -4   0   1    0.14    0.08
  -4   0   1    0.03    0.05
  -4   0   1   -0.02    0.07
  -4   0   1    0.00    0.05
  -4   0   1    0.19    0.09
  -4   0   1   -0.01    0.05
  -4   0   1    0.00    0.04
   3   0  -1  219.82    5.55
   3   0  -1  213.07    5.52
   3   0  -1  206.76    5.25
  -3   0   1  216.95    5.21
  -3   0   1  209.92    5.31
  -3   0   1  216.65    5.29
  -3   0   1  208.55    5.25
  -3   0   1  220.19    5.28
  -3   0   1  219.11    5.24
  -3   0   1  213.35    5.32
  -3   0   1  212.82    5.28
  -3   0   1  225.14    5.23
   2   0  -1   45.83    1.36
   2   0  -1   45.97    1.25
   2   0  -1   45.65    1.36
  -2   0   1   45.94    1.21
  -2   0   1   46.97    1.22
  -2   0   1   45.28    1.23
  -2   0   1   43.55    1.19
  -2   0   1   47.92    1.20
  -2   0   1   46.94    1.21
  -2   0   1   48.41    1.21
  -2   0   1   46.27    1.26
   1   0  -1  132.56    3.31
   1   0  -1  134.01    3.29
   1   0  -1  132.51    3.31
  -1   0   1  136.32    3.29
   0   0  -1    0.16    0.03
   0   0   1    0.08    0.03
  -1   0  -1   50.99    1.40
  -1   0  -1   55.05    1.31
   1   0   1   52.71    1.41
   1   0   1   54.33    1.31
  -2   0  -1    4.71    0.29
  -2   0  -1    4.38    0.21
  -2   0  -1    4.19    0.20
  -2   0  -1    3.96    0.20
  -2   0  -1    4.41    0.16
   2   0   1    4.03    0.20
   2   0   1    4.03    0.28
   2   0   1    4.36    0.21
   2   0   1    4.30    0.29
   2   0   1    4.24    0.16
  -3   0  -1   93.88    2.45
  -3   0  -1   95.36    2.34
  -3   0  -1   95.88    2.43
  -3   0  -1   98.27    2.42
  -3   0  -1   95.86    2.35
   3   0   1   94.01    2.65
   3   0   1   90.95    2.33
   3   0   1   92.66    2.35
   3   0   1   93.29    2.43
   3   0   1   95.63    2.67
   3   0   1   94.59    2.45
  -4   0  -1    3.70    0.26
  -4   0  -1    4.28    0.25
  -4   0  -1    4.08    0.21
  -4   0  -1    4.32    0.20
  -4   0  -1    3.77    0.26
   4   0   1    4.16    0.20
   4   0   1    4.19    0.27
   4   0   1    5.19    0.43
   4   0   1    4.08    0.26
   4   0   1    4.00    0.44
   4   0   1    4.41    0.20
  -5   0  -1  101.43    2.67
  -5   0  -1  101.89    2.55
  -5   0  -1   98.15    2.72
  -5   0  -1  103.41    2.55
  -5   0  -1   98.77    2.69
   5   0   1   99.19    2.53
   5   0   1  101.43    2.68
   5   0   1  104.84    2.74
   5   0   1   93.52    2.52
   5   0   1   97.03    3.04
  -6   0  -1    0.66    0.10
  -6   0  -1    0.47    0.16
  -6   0  -1    0.47    0.15
  -6   0  -1    0.64    0.12
  -6   0  -1    0.71    0.12
  -6   0  -1    0.66    0.17
   6   0   1    0.34    0.14
   6   0   1    0.38    0.14
   6   0   1    0.62    0.11
   6   0   1    1.00    0.30
  -7   0  -1   12.92    0.49
  -7   0  -1   13.85    0.69
  -7   0  -1   14.43    0.73
  -7   0  -1   13.96    0.66
  -7   0  -1   14.75    0.55
   7   0   1   13.05    0.96
   7   0   1   13.50    0.70
   7   0   1   14.16    0.67
  -8   0  -1    0.22    0.16
  -8   0  -1    0.02    0.13
  -8   0  -1    0.05    0.08
  -8   0  -1    0.10    0.16
   8   0   1   -0.31    0.19
   8   0   1    0.03    0.16
   8   0   1   -0.07    0.14
  -9   0  -1    5.00    0.53
  -9   0  -1    4.47    0.55
  -9   0  -1    4.13    0.53
  -9   0  -1    4.80    0.32
   9   0   1    5.81    0.60
   9   0   1    5.92    0.47
 -10   0  -1    1.40    0.36
 -10   0  -1    1.10    0.31
 -10   0  -1    1.77    0.23
 -10   0  -1    1.67    0.35
  10   0   1    1.35    0.32
  10   0   1    1.90    0.42
  10   0   1    2.28    0.41
 -11   0  -1    5.46    0.63
 -11   0  -1    5.27    0.38
 -11   0  -1    4.44    0.62
  11   0   1    4.73    0.63
  11   0   1    4.74    0.65
 -12   0  -1    3.59    0.36
 -12   0  -1    3.53    0.55
 -12   0  -1    3.29    0.57
  12   0   1    2.99    0.56
  12   0   1    1.83    0.44
 -13   0  -1    3.77    0.39
 -13   0  -1    3.56    0.61
  13   0   1    4.74    0.72
  13   0   1    2.77    0.61
  13  -1  -1    3.09    0.63
  13  -1  -1    3.46    0.61
 -13   1   1    3.43    0.38
 -13   1   1    3.38    0.77
 -13   1   1    2.66    0.58
  12  -1  -1   -0.19    0.23
  12  -1  -1   -0.11    0.27
 -12   1   1    0.01    0.25
 -12   1   1   -0.64    0.20
 -12   1   1   -0.13    0.12
  11  -1  -1    0.48    0.31
  11  -1  -1    0.41    0.26
 -11   1   1    0.53    0.17
 -11   1   1    0.63    0.30
 -11   1   1    0.84    0.32
  10  -1  -1    0.55    0.26
  10  -1  -1    0.60    0.27
 -10   1   1    0.76    0.29
 -10   1   1    0.36    0.13
 -10   1   1    0.42    0.25
   9  -1  -1   34.11    1.27
   9  -1  -1   35.44    1.39
   9  -1  -1   33.51    1.36
  -9   1   1   35.18    1.34
  -9   1   1   35.72    1.44
  -9   1   1   33.22    1.06
  -9   1   1   32.32    1.34
   8  -1  -1    0.77    0.24
   8  -1  -1    0.96    0.22
   8  -1  -1    0.68    0.33
   8  -1  -1    1.28    0.30
  -8   1   1    1.00    0.24
  -8   1   1    0.93    0.14
  -8   1   1    0.51    0.21
  -8   1   1    0.66    0.24
  -8   1   1    0.88    0.19
   7  -1  -1   56.36    2.19
   7  -1  -1   53.28    1.63
   7  -1  -1   51.61    1.71
  -7   1   1   53.56    1.71
  -7   1   1   56.95    1.69
  -7   1   1   52.55    1.45
  -7   1   1   51.05    1.68
  -7   1   1   52.68    1.76
  -7   1   1   54.30    1.58
   6  -1  -1   12.95    0.45
   6  -1  -1   13.18    0.63
   6  -1  -1   14.35    0.59
   6  -1  -1   13.94    0.89
  -6   1   1   13.92    0.63
  -6   1   1   13.48    0.63
  -6   1   1   14.15    0.46
  -6   1   1   14.72    0.47
  -6   1   1   14.19    0.67
  -6   1   1   13.45    0.62
  -6   1   1   13.61    0.55
   5  -1  -1   63.65    1.80
   5  -1  -1   59.95    1.67
   5  -1  -1   63.73    1.86
   5  -1  -1   71.64    2.26
  -5   1   1   65.64    1.91
  -5   1   1   69.60    1.90
  -5   1   1   67.05    1.69
  -5   1   1   65.72    1.86
  -5   1   1   66.27    1.87
  -5   1   1   66.13    1.78
   4  -1  -1    6.77    0.50
   4  -1  -1    6.10    0.23
   4  -1  -1    6.47    0.34
   4  -1  -1    6.57    0.49
   4  -1  -1    6.63    0.30
  -4   1   1    6.39    0.35
  -4   1   1    6.80    0.26
  -4   1   1    6.59    0.34
  -4   1   1    6.08    0.33
  -4   1   1    6.53    0.30
  -4   1   1    7.38    0.38
  -4   1   1    6.77    0.48
   3  -1  -1   16.25    0.71
   3  -1  -1   14.71    0.48
   3  -1  -1   16.03    0.53
  -3   1   1   15.21    0.50
  -3   1   1   15.16    0.53
  -3   1   1   14.79    0.56
  -3   1   1   16.40    0.56
  -3   1   1   15.18    0.46
  -3   1   1   15.42    0.70
  -3   1   1   16.31    0.54
   2  -1  -1   18.10    0.54
   2  -1  -1   17.62    0.68
   2  -1  -1   18.56    0.60
  -2   1   1   17.90    0.60
  -2   1   1   18.10    0.55
  -2   1   1   17.87    0.54
  -2   1   1   18.87    0.57
  -2   1   1   18.83    0.56
  -2   1   1   18.84    0.54
  -2   1   1   18.07    0.69
   1  -1  -1  426.64   10.39
   1  -1  -1  409.36   10.35
  -1   1   1  477.76   10.76
  -1   1   1  408.43   10.43
  -1   1   1  439.51   10.71
  -1   1   1  424.33   10.39
   0  -1  -1    0.12    0.04
   0  -1  -1    0.13    0.04
   0   1   1    0.15    0.04
  -1  -1  -1  501.17   12.09
  -1  -1  -1  451.97   12.44
   1   1   1  519.53   11.96
   1   1   1  521.42   12.10
  -2  -1  -1   83.15    2.13
  -2  -1  -1   81.55    2.11
  -2  -1  -1   83.81    2.08
  -2  -1  -1   84.26    2.27
  -2  -1  -1   82.65    2.10
   2   1   1   84.84    2.12
   2   1   1   84.30    2.08
   2   1   1   83.16    2.26
  -3  -1  -1  229.78    5.58
  -3  -1  -1  232.11    5.65
  -3  -1  -1  229.58    5.62
  -3  -1  -1  231.35    5.62
  -3  -1  -1  233.14    5.87
   3   1   1  222.69    5.62
   3   1   1  233.40    5.87
   3   1   1  228.61    5.86
   3   1   1  218.39    5.55
  -4  -1  -1    3.04    0.24
  -4  -1  -1    2.81    0.19
  -4  -1  -1    2.55    0.21
  -4  -1  -1    2.72    0.14
  -4  -1  -1    2.41    0.24
   4   1   1    2.57    0.21
   4   1   1    2.42    0.36
   4   1   1    2.55    0.21
   4   1   1    2.45    0.17
   4   1   1    1.97    0.32
  -5  -1  -1    4.20    0.20
  -5  -1  -1    3.67    0.30
  -5  -1  -1    3.92    0.31
  -5  -1  -1    3.77    0.29
  -5  -1  -1    4.30    0.27
   5   1   1    3.43    0.50
   5   1   1    4.07    0.31
   5   1   1    3.61    0.28
   5   1   1    4.19    0.24
  -6  -1  -1    7.32    0.39
  -6  -1  -1    6.56    0.44
  -6  -1  -1    6.12    0.29
  -6  -1  -1    6.08    0.28
  -6  -1  -1    6.10    0.40
   6   1   1    6.46    0.40
   6   1   1    6.02    0.32
   6   1   1    6.36    0.42
   6   1   1    6.16    0.69
  -7  -1  -1   72.44    1.91
  -7  -1  -1   70.71    2.22
  -7  -1  -1   78.18    2.01
  -7  -1  -1   72.47    2.11
  -7  -1  -1   72.60    2.17
   7   1   1   70.02    2.14
   7   1   1   68.75    1.97
   7   1   1   77.13    2.69
   7   1   1   72.39    2.20
  -8  -1  -1    7.02    0.51
  -8  -1  -1    6.01    0.51
  -8  -1  -1    6.04    0.45
  -8  -1  -1    6.32    0.32
   8   1   1    6.88    0.50
   8   1   1    6.68    0.51
   8   1   1    3.89    0.67
  -9  -1  -1   35.95    1.47
  -9  -1  -1   34.91    1.11
  -9  -1  -1   38.78    1.37
  -9  -1  -1   36.78    1.43
   9   1   1   38.42    1.42
   9   1   1   35.67    1.45
 -10  -1  -1    1.33    0.35
 -10  -1  -1    1.31    0.20
 -10  -1  -1    1.63    0.34
 -10  -1  -1    1.48    0.35
  10   1   1    1.65    0.37
  10   1   1    1.36    0.34
 -11  -1  -1   25.89    1.22
 -11  -1  -1   26.39    1.29
 -11  -1  -1   28.59    1.39
 -11  -1  -1   27.56    0.97
  11   1   1   29.01    1.34
  11   1   1   26.14    1.33
  11   1   1   28.50    1.29
 -12  -1  -1    1.70    0.25
 -12  -1  -1    0.96    0.37
  12   1   1    1.67    0.44
  12   1   1    2.15    0.46
 -13  -1  -1    0.49    0.21
 -13  -1  -1    1.20    0.44
  13   1   1    0.82    0.40
  13   1   1    0.27    0.33
  13  -2  -1    6.76    0.86
  13  -2  -1    4.79    0.68
 -13   2   1    4.28    0.42
 -13   2   1    5.06    0.77
 -13   2   1    3.90    0.64
  12  -2  -1    0.15    0.28
  12  -2  -1    0.13    0.27
 -12   2   1    0.11    0.30
 -12   2   1    0.10    0.12
 -12   2   1    0.14    0.28
  11  -2  -1   20.68    1.16
  11  -2  -1   20.03    1.13
 -11   2   1   19.92    0.80
 -11   2   1   21.80    1.21
 -11   2   1   22.02    1.15
  10  -2  -1    0.01    0.20
  10  -2  -1    0.34    0.23
 -10   2   1    0.17    0.21
 -10   2   1    0.05    0.11
 -10   2   1    0.25    0.23
   9  -2  -1    2.73    0.43
   9  -2  -1    1.84    0.35
  -9   2   1    1.92    0.22
  -9   2   1    1.74    0.37
  -9   2   1    2.35    0.39
   8  -2  -1    0.85    0.24
   8  -2  -1    0.60    0.34
   8  -2  -1    0.57    0.24
   8  -2  -1    0.90    0.22
  -8   2   1    0.84    0.14
  -8   2   1    1.10    0.25
  -8   2   1    1.06    0.30
  -8   2   1    1.02    0.21
   7  -2  -1    3.37    0.62
   7  -2  -1    2.96    0.36
   7  -2  -1    2.89    0.30
   7  -2  -1    3.12    0.39
  -7   2   1    2.76    0.34
  -7   2   1    2.67    0.28
  -7   2   1    2.40    0.33
  -7   2   1    2.75    0.21
  -7   2   1    2.81    0.38
   6  -2  -1    0.19    0.23
   6  -2  -1    0.42    0.13
   6  -2  -1    0.58    0.18
  -6   2   1    0.33    0.11
  -6   2   1    0.53    0.16
  -6   2   1    0.47    0.09
  -6   2   1    0.64    0.19
  -6   2   1    0.66    0.10
  -6   2   1    0.50    0.17
  -6   2   1    0.49    0.16
   5  -2  -1   19.24    0.76
   5  -2  -1   20.41    1.04
   5  -2  -1   19.60    0.68
   5  -2  -1   19.70    0.75
  -5   2   1   20.77    0.61
  -5   2   1   19.97    0.79
  -5   2   1   19.70    0.76
  -5   2   1   21.17    0.71
  -5   2   1   21.94    0.81
  -5   2   1   20.14    0.76
   4  -2  -1    0.38    0.18
   4  -2  -1    0.39    0.12
   4  -2  -1    0.37    0.09
   4  -2  -1    0.25    0.09
  -4   2   1    0.21    0.10
  -4   2   1    0.44    0.08
  -4   2   1    0.41    0.16
  -4   2   1    0.31    0.11
  -4   2   1    0.44    0.11
  -4   2   1    0.41    0.09
   3  -2  -1   39.03    1.11
   3  -2  -1   38.30    1.33
   3  -2  -1   38.25    1.09
   3  -2  -1   37.68    1.03
  -3   2   1   38.27    1.17
  -3   2   1   38.90    1.11
  -3   2   1   37.17    1.07
  -3   2   1   38.77    1.13
  -3   2   1   38.88    1.32
  -3   2   1   38.22    1.02
   2  -2  -1    7.67    0.31
   2  -2  -1    7.67    0.29
   2  -2  -1    7.44    0.42
  -2   2   1    7.91    0.31
  -2   2   1    7.20    0.26
  -2   2   1    6.74    0.34
  -2   2   1    7.79    0.32
  -2   2   1    7.83    0.43
  -2   2   1    7.38    0.29
   1  -2  -1  113.32    2.91
   1  -2  -1  122.27    3.05
   1  -2  -1  116.62    2.92
   1  -2  -1  116.16    3.02
  -1   2   1  121.47    2.91
  -1   2   1  122.17    2.89
  -1   2   1  122.99    3.05
  -1   2   1  115.58    2.90
  -1   2   1  112.81    2.97
   0  -2  -1    2.87    0.16
   0  -2  -1    2.74    0.20
   0   2   1    2.69    0.20
   0   2   1    2.66    0.16
  -1  -2  -1   23.39    0.65
  -1  -2  -1   25.99    0.66
  -1  -2  -1   22.42    0.75
  -1  -2  -1   21.81    0.65
  -1  -2  -1   22.79    0.64
   1   2   1   23.00    0.75
   1   2   1   22.46    0.64
   1   2   1   23.97    0.66
  -2  -2  -1    0.17    0.06
  -2  -2  -1    0.17    0.07
  -2  -2  -1    0.17    0.06
  -2  -2  -1    0.20    0.05
  -2  -2  -1    0.18    0.09
  -2  -2  -1    0.18    0.07
   2   2   1    0.18    0.05
   2   2   1    0.21    0.05
   2   2   1    0.17    0.10
   2   2   1    0.22    0.07
   2   2   1    0.18    0.07
  -3  -2  -1   47.32    1.53
  -3  -2  -1   47.89    1.31
  -3  -2  -1   46.40    1.30
  -3  -2  -1   48.84    1.23
  -3  -2  -1   44.73    1.32
   3   2   1   46.17    1.19
   3   2   1   45.47    1.20
   3   2   1   46.94    1.19
   3   2   1   46.04    1.50
   3   2   1   44.33    1.30
   3   2   1   49.06    1.27
  -4  -2  -1    0.15    0.06
  -4  -2  -1    0.23    0.10
  -4  -2  -1    0.30    0.10
  -4  -2  -1    0.19    0.14
  -4  -2  -1    0.32    0.11
   4   2   1    0.03    0.08
   4   2   1    0.22    0.05
   4   2   1    0.35    0.16
   4   2   1    0.07    0.07
   4   2   1    0.13    0.05
  -5  -2  -1  142.19    3.69
  -5  -2  -1  147.36    3.47
  -5  -2  -1  144.02    3.60
  -5  -2  -1  139.80    3.72
  -5  -2  -1  142.31    3.69
   5   2   1  132.92    3.44
   5   2   1  139.59    3.68
   5   2   1  149.09    4.10
   5   2   1  137.03    3.58
  -6  -2  -1   11.86    0.60
  -6  -2  -1   12.03    0.41
  -6  -2  -1   11.94    0.52
  -6  -2  -1   12.17    0.59
  -6  -2  -1   11.07    0.41
  -6  -2  -1   13.21    0.60
   6   2   1   11.05    0.48
   6   2   1   12.49    0.83
   6   2   1   10.82    0.57
   6   2   1   11.20    0.56
  -7  -2  -1   37.70    1.06
  -7  -2  -1   38.49    1.22
  -7  -2  -1   36.01    1.33
  -7  -2  -1   36.65    1.29
   7   2   1   36.02    1.15
   7   2   1   36.86    1.32
   7   2   1   34.38    1.26
   7   2   1   34.57    1.66
  -8  -2  -1    0.19    0.08
  -8  -2  -1    0.24    0.17
  -8  -2  -1    0.19    0.14
  -8  -2  -1    0.42    0.19
   8   2   1   -0.06    0.13
   8   2   1    0.13    0.25
   8   2   1    0.07    0.14
  -9  -2  -1    6.45    0.55
  -9  -2  -1    7.04    0.50
  -9  -2  -1    6.65    0.67
  -9  -2  -1    6.28    0.36
   9   2   1    6.97    0.58
   9   2   1    8.01    0.57
 -10  -2  -1    0.26    0.21
 -10  -2  -1    0.28    0.24
 -10  -2  -1    0.07    0.11
 -10  -2  -1   -0.04    0.18
  10   2   1    0.12    0.21
  10   2   1   -0.15    0.19
 -11  -2  -1    6.61    0.75
 -11  -2  -1    6.00    0.41
 -11  -2  -1    6.19    0.71
  11   2   1    6.84    0.75
  11   2   1    6.08    0.67
 -12  -2  -1    0.23    0.24
 -12  -2  -1   -0.11    0.24
 -12  -2  -1   -0.12    0.10
  12   2   1   -0.02    0.26
  12   2   1    0.28    0.37
  12   2   1    0.19    0.28
 -13  -2  -1    5.65    0.79
 -13  -2  -1    4.72    0.43
  13   2   1    4.55    0.67
  13   2   1    4.36    0.70
  13  -3  -1    4.19    0.69
  13  -3  -1    3.47    0.61
  13  -3  -1    3.30    0.39
 -13   3   1    4.44    0.43
 -13   3   1    5.40    0.79
 -13   3   1    4.36    0.69
  12  -3  -1    0.26    0.30
  12  -3  -1    0.24    0.30
 -12   3   1    0.72    0.37
 -12   3   1    0.21    0.15
 -12   3   1    0.19    0.30
  11  -3  -1    0.37    0.27
  11  -3  -1    0.30    0.29
 -11   3   1    0.31    0.27
 -11   3   1    0.12    0.14
 -11   3   1    0.18    0.25
  10  -3  -1    2.09    0.45
  10  -3  -1    2.40    0.44
 -10   3   1    1.99    0.40
 -10   3   1    2.12    0.42
 -10   3   1    1.89    0.24
   9  -3  -1   32.63    1.36
   9  -3  -1   33.31    1.36
  -9   3   1   31.94    1.18
  -9   3   1   32.00    1.35
  -9   3   1   34.32    1.41
  -9   3   1   32.26    1.04
   8  -3  -1    0.24    0.17
   8  -3  -1    0.55    0.21
   8  -3  -1    0.24    0.26
  -8   3   1    0.18    0.17
  -8   3   1    0.10    0.09
  -8   3   1    0.43    0.22
  -8   3   1    0.13    0.13
   7  -3  -1   57.84    1.81
   7  -3  -1   56.25    1.82
   7  -3  -1   57.27    2.29
   7  -3  -1   56.91    1.67
  -7   3   1   57.40    1.88
  -7   3   1   56.99    1.82
  -7   3   1   55.57    1.82
  -7   3   1   54.97    1.54
  -7   3   1   56.13    1.70
   6  -3  -1    0.45    0.16
   6  -3  -1    0.64    0.29
   6  -3  -1    0.40    0.13
   6  -3  -1    0.34    0.15
  -6   3   1    0.46    0.09
  -6   3   1    0.53    0.17
  -6   3   1    0.31    0.15
  -6   3   1    0.36    0.15
  -6   3   1    0.26    0.11
  -6   3   1    0.17    0.06
   5  -3  -1   61.43    1.79
   5  -3  -1   64.80    2.18
   5  -3  -1   59.16    1.75
   5  -3  -1   58.47    1.65
  -5   3   1   61.84    1.82
  -5   3   1   62.42    1.60
  -5   3   1   60.31    1.58
  -5   3   1   59.34    1.78
  -5   3   1   59.12    1.71
  -5   3   1   59.41    1.83
   4  -3  -1   12.20    0.52
   4  -3  -1   13.82    0.77
   4  -3  -1   13.19    0.55
   4  -3  -1   12.60    0.44
  -4   3   1   12.92    0.50
  -4   3   1   13.35    0.55
  -4   3   1   12.38    0.58
  -4   3   1   13.37    0.75
  -4   3   1   12.76    0.43
  -4   3   1   11.86    0.54
   3  -3  -1   90.43    2.29
   3  -3  -1   95.31    2.71
   3  -3  -1   92.63    2.40
   3  -3  -1   92.11    2.42
  -3   3   1   91.47    2.42
  -3   3   1   90.14    2.43
  -3   3   1   92.71    2.32
  -3   3   1   89.68    2.51
  -3   3   1   91.58    2.38
  -3   3   1   95.01    2.70
   2  -3  -1   11.68    0.59
   2  -3  -1   11.96    0.42
   2  -3  -1   11.72    0.45
   2  -3  -1   11.79    0.44
  -2   3   1   11.55    0.44
  -2   3   1   11.81    0.44
  -2   3   1   11.37    0.50
  -2   3   1   13.24    0.60
  -2   3   1   12.05    0.40
  -2   3   1   12.15    0.43
   1  -3  -1  141.55    3.48
   1  -3  -1  138.58    3.66
   1  -3  -1  143.51    3.45
   1  -3  -1  138.81    3.48
  -1   3   1  140.81    3.46
  -1   3   1  141.84    3.45
  -1   3   1  140.29    3.46
  -1   3   1  136.99    3.65
   0  -3  -1    7.89    0.30
   0  -3  -1    7.92    0.31
   0  -3  -1    8.28    0.29
   0  -3  -1    8.02    0.42
   0   3   1    8.08    0.41
   0   3   1    8.24    0.28
   0   3   1    8.18    0.28
   0   3   1    7.59    0.28
   0   3   1    7.72    0.34
  -1  -3  -1  196.65    5.07
  -1  -3  -1  208.03    4.90
  -1  -3  -1  196.55    4.90
  -1  -3  -1  200.61    4.91
  -1  -3  -1  197.94    4.89
   1   3   1  200.16    4.90
   1   3   1  198.53    4.94
   1   3   1  205.76    4.88
   1   3   1  201.88    5.09
  -2  -3  -1    5.07    0.27
  -2  -3  -1    5.60    0.27
  -2  -3  -1    5.87    0.27
  -2  -3  -1    5.45    0.26
  -2  -3  -1    5.66    0.38
  -2  -3  -1    5.63    0.26
   2   3   1    5.96    0.24
   2   3   1    6.13    0.39
   2   3   1    6.77    0.28
   2   3   1    6.45    0.28
  -3  -3  -1  513.35   12.07
  -3  -3  -1  507.02   12.16
  -3  -3  -1  495.42   12.13
  -3  -3  -1  474.37   12.12
  -3  -3  -1  503.96   12.43
  -3  -3  -1  508.00   12.13
  -3  -3  -1  509.35   12.15
   3   3   1  510.85   12.43
   3   3   1  475.39   12.14
   3   3   1  495.17   12.19
   3   3   1  506.33   12.15
   3   3   1  522.63   12.41
   3   3   1  504.73   12.08
  -4  -3  -1   18.16    0.57
  -4  -3  -1   18.63    0.67
  -4  -3  -1   18.78    0.68
  -4  -3  -1   18.87    0.90
  -4  -3  -1   18.24    0.69
   4   3   1   18.66    0.68
   4   3   1   16.12    0.85
   4   3   1   18.81    0.57
   4   3   1   17.93    0.55
   4   3   1   18.29    0.57
   4   3   1   18.16    0.64
  -5  -3  -1   71.63    1.90
  -5  -3  -1   71.77    1.74
  -5  -3  -1   69.78    1.86
  -5  -3  -1   67.59    2.01
  -5  -3  -1   70.02    1.98
  -5  -3  -1   74.61    2.38
  -5  -3  -1   69.50    1.99
   5   3   1   67.04    1.79
   5   3   1   70.28    2.00
   5   3   1   65.63    1.78
   5   3   1   67.96    1.80
   5   3   1   71.03    1.92
  -6  -3  -1    0.18    0.07
  -6  -3  -1    0.28    0.14
  -6  -3  -1    0.21    0.10
  -6  -3  -1    0.20    0.19
  -6  -3  -1    0.11    0.12
  -6  -3  -1    0.13    0.11
   6   3   1    0.21    0.07
   6   3   1    0.20    0.10
   6   3   1    0.11    0.19
   6   3   1    0.13    0.13
  -7  -3  -1    9.74    0.57
  -7  -3  -1    8.30    0.54
  -7  -3  -1    9.55    0.48
  -7  -3  -1    9.58    0.39
  -7  -3  -1    9.71    0.59
   7   3   1    8.39    0.53
   7   3   1    9.52    0.58
   7   3   1    9.08    0.47
   7   3   1    8.83    0.93
  -8  -3  -1    0.16    0.15
  -8  -3  -1    0.11    0.16
  -8  -3  -1    0.21    0.13
  -8  -3  -1    0.17    0.08
   8   3   1    0.00    0.15
   8   3   1    0.09    0.12
   8   3   1    0.19    0.26
   8   3   1    0.35    0.19
  -9  -3  -1   31.73    1.18
  -9  -3  -1   30.91    1.01
  -9  -3  -1   33.21    1.32
  -9  -3  -1   32.27    1.36
   9   3   1   31.87    1.30
   9   3   1   32.65    1.34
 -10  -3  -1    1.58    0.38
 -10  -3  -1    2.45    0.44
 -10  -3  -1    1.96    0.24
  10   3   1    1.86    0.40
  10   3   1    2.05    0.39
 -11  -3  -1   41.26    1.33
 -11  -3  -1   40.22    1.77
 -11  -3  -1   43.63    1.74
  11   3   1   42.63    1.78
  11   3   1   42.68    1.71
 -12  -3  -1    0.47    0.27
 -12  -3  -1    0.39    0.16
 -12  -3  -1    0.46    0.31
  12   3   1    0.25    0.29
  12   3   1    0.50    0.30
 -13  -3  -1    4.66    0.70
 -13  -3  -1    4.04    0.41
 -13  -3  -1    3.55    0.64
  13   3   1    4.49    0.71
  13   3   1    4.06    0.67
  12  -4  -1    2.42    0.54
  12  -4  -1    2.62    0.52
  12  -4  -1    1.58    0.26
 -12   4   1    2.03    0.29
 -12   4   1    2.40    0.52
 -12   4   1    1.97    0.52
  11  -4  -1   22.22    1.17
  11  -4  -1   20.89    1.17
 -11   4   1   20.82    1.18
 -11   4   1   20.52    0.82
 -11   4   1   19.89    1.20
  10  -4  -1   -0.15    0.17
  10  -4  -1    0.03    0.21
 -10   4   1    0.04    0.10
 -10   4   1   -0.07    0.19
 -10   4   1   -0.06    0.21
   9  -4  -1   16.52    0.91
   9  -4  -1   16.17    0.88
  -9   4   1   16.84    0.94
  -9   4   1   15.27    0.62
  -9   4   1   14.57    0.88
  -9   4   1   15.46    0.77
   8  -4  -1    2.27    0.57
   8  -4  -1    1.84    0.33
   8  -4  -1    2.20    0.38
  -8   4   1    1.89    0.29
  -8   4   1    1.25    0.28
  -8   4   1    1.50    0.19
  -8   4   1    1.72    0.36
   7  -4  -1    0.71    0.17
   7  -4  -1    1.32    0.39
   7  -4  -1    0.58    0.19
   7  -4  -1    0.78    0.24
  -7   4   1    0.79    0.19
  -7   4   1    0.57    0.20
  -7   4   1    0.81    0.22
  -7   4   1    0.88    0.13
  -7   4   1    0.96    0.25
   6  -4  -1    0.07    0.11
   6  -4  -1    0.39    0.26
   6  -4  -1    0.07    0.09
   6  -4  -1    0.04    0.11
  -6   4   1    0.19    0.15
  -6   4   1    0.12    0.07
  -6   4   1    0.29    0.15
  -6   4   1    0.08    0.10
  -6   4   1    0.02    0.05
  -6   4   1    0.04    0.12
   5  -4  -1   46.42    1.44
   5  -4  -1   47.82    1.31
   5  -4  -1   44.92    1.81
   5  -4  -1   46.87    1.47
  -5   4   1   47.32    1.29
  -5   4   1   47.98    1.49
  -5   4   1   45.60    1.48
  -5   4   1   45.93    1.25
  -5   4   1   46.43    1.55
  -5   4   1   45.41    1.40
   4  -4  -1    0.62    0.23
   4  -4  -1    0.75    0.15
   4  -4  -1    0.47    0.13
   4  -4  -1    0.67    0.10
  -4   4   1    0.70    0.14
  -4   4   1    0.71    0.17
  -4   4   1    0.55    0.15
  -4   4   1    0.52    0.14
  -4   4   1    0.48    0.10
   3  -4  -1   48.36    1.25
   3  -4  -1   46.57    1.65
   3  -4  -1   47.15    1.35
   3  -4  -1   47.27    1.38
   3  -4  -1   47.09    1.39
  -3   4   1   49.14    1.40
  -3   4   1   45.13    1.62
  -3   4   1   48.10    1.38
  -3   4   1   49.65    1.36
  -3   4   1   46.86    1.29
  -3   4   1   46.78    1.48
   2  -4  -1    0.64    0.12
   2  -4  -1    0.50    0.10
   2  -4  -1    0.55    0.17
   2  -4  -1    0.41    0.10
  -2   4   1    0.48    0.09
  -2   4   1    0.80    0.13
  -2   4   1    0.63    0.15
  -2   4   1    0.51    0.16
  -2   4   1    0.41    0.09
   1  -4  -1   86.70    2.23
   1  -4  -1   85.35    2.46
   1  -4  -1   85.76    2.17
   1  -4  -1   85.05    2.20
   1  -4  -1   86.72    2.24
  -1   4   1   85.18    2.35
  -1   4   1   87.26    2.21
  -1   4   1   85.63    2.45
  -1   4   1   81.64    2.15
  -1   4   1   97.06    2.21
  -1   4   1   82.30    2.19
   0  -4  -1    4.63    0.25
   0  -4  -1    4.31    0.23
   0  -4  -1    4.55    0.35
   0  -4  -1    5.10    0.23
   0  -4  -1    4.34    0.19
   0  -4  -1    4.42    0.20
   0   4   1    4.57    0.29
   0   4   1    4.43    0.21
   0   4   1    4.96    0.19
   0   4   1    4.26    0.21
   0   4   1    5.67    0.37
   0   4   1    4.58    0.22
  -1  -4  -1    4.44    0.24
  -1  -4  -1    4.83    0.36
  -1  -4  -1    4.59    0.24
  -1  -4  -1    5.15    0.23
  -1  -4  -1    4.10    0.18
  -1  -4  -1    4.43    0.23
   1   4   1    4.88    0.23
   1   4   1    4.32    0.19
   1   4   1    4.40    0.35
   1   4   1    4.80    0.24
   1   4   1    4.55    0.27
  -2  -4  -1    7.24    0.32
  -2  -4  -1    6.06    0.31
  -2  -4  -1    6.59    0.31
  -2  -4  -1    6.85    0.45
  -2  -4  -1    6.46    0.31
   2   4   1    6.70    0.45
   2   4   1    6.76    0.23
   2   4   1    6.59    0.28
   2   4   1    6.40    0.32
   2   4   1    6.97    0.32
  -3  -4  -1    0.29    0.10
  -3  -4  -1    0.47    0.11
  -3  -4  -1    0.53    0.12
  -3  -4  -1    0.34    0.15
  -3  -4  -1    0.36    0.11
   3   4   1    0.56    0.12
   3   4   1    0.46    0.11
   3   4   1    0.42    0.08
   3   4   1    0.70    0.20
  -4  -4  -1    1.69    0.33
  -4  -4  -1    1.44    0.21
  -4  -4  -1    1.49    0.20
  -4  -4  -1    1.54    0.21
  -4  -4  -1    1.17    0.19
  -4  -4  -1    1.44    0.13
   4   4   1    1.31    0.17
   4   4   1    1.54    0.16
   4   4   1    1.38    0.19
   4   4   1    1.55    0.21
  -5  -4  -1   93.73    2.58
  -5  -4  -1   98.23    2.99
  -5  -4  -1   93.49    2.62
  -5  -4  -1   92.77    2.59
  -5  -4  -1   93.53    2.41
   5   4   1   94.52    2.43
   5   4   1   94.77    2.54
   5   4   1   94.01    2.60
   5   4   1   91.45    2.40
  -6  -4  -1    5.03    0.38
  -6  -4  -1    5.72    0.70
  -6  -4  -1    5.14    0.26
  -6  -4  -1    5.19    0.41
  -6  -4  -1    4.77    0.38
  -6  -4  -1    5.43    0.30
   6   4   1    5.20    0.26
   6   4   1    4.89    0.38
   6   4   1    5.42    0.35
   6   4   1    4.90    0.26
  -7  -4  -1   69.71    1.89
  -7  -4  -1   71.61    2.18
  -7  -4  -1   73.84    2.18
  -7  -4  -1   70.00    2.21
  -7  -4  -1   72.78    2.00
   7   4   1   76.07    2.69
   7   4   1   69.78    2.07
   7   4   1   68.75    2.17
  -8  -4  -1    3.15    0.41
  -8  -4  -1    3.72    0.44
  -8  -4  -1    3.72    0.46
  -8  -4  -1    3.66    0.25
  -8  -4  -1    3.99    0.33
   8   4   1    3.54    0.44
   8   4   1    2.99    0.40
   8   4   1    3.77    0.67
   8   4   1    3.76    0.38
  -9  -4  -1   15.36    0.88
  -9  -4  -1   16.69    0.88
  -9  -4  -1   16.34    0.63
   9   4   1   17.68    0.93
   9   4   1   15.26    0.85
 -10  -4  -1    0.55    0.15
 -10  -4  -1    0.71    0.27
 -10  -4  -1   -0.08    0.19
  10   4   1    0.70    0.31
  10   4   1    0.19    0.21
 -11  -4  -1    1.01    0.20
 -11  -4  -1    0.67    0.30
 -11  -4  -1    0.96    0.34
  11   4   1    1.24    0.35
  11   4   1    0.30    0.27
 -12  -4  -1    1.50    0.43
 -12  -4  -1    0.66    0.34
 -12  -4  -1    0.46    0.16
  12   4   1    0.67    0.32
  12   4   1    0.35    0.30
 -13  -4  -1    5.31    0.47
 -13  -4  -1    6.25    0.81
 -13  -4  -1    5.84    0.78
  13   4   1    5.75    0.81
  13   4   1    4.80    0.71
  12  -5  -1    0.53    0.19
  12  -5  -1    1.12    0.42
  12  -5  -1    0.41    0.32
  12  -5  -1    0.55    0.35
 -12   5   1    0.61    0.19
 -12   5   1    0.58    0.34
 -12   5   1    0.56    0.36
  11  -5  -1    1.40    0.24
  11  -5  -1    1.00    0.39
  11  -5  -1    1.37    0.38
 -11   5   1    2.34    0.51
 -11   5   1    1.58    0.25
 -11   5   1    1.64    0.42
  10  -5  -1    0.58    0.26
  10  -5  -1    0.75    0.32
  10  -5  -1    0.25    0.15
 -10   5   1    0.44    0.27
 -10   5   1    0.49    0.15
 -10   5   1    0.43    0.27
   9  -5  -1   13.80    0.81
   9  -5  -1   12.90    0.81
   9  -5  -1   11.82    0.54
  -9   5   1   11.96    0.53
  -9   5   1   12.50    0.70
  -9   5   1   13.24    0.84
  -9   5   1   11.31    0.80
   8  -5  -1    1.87    0.35
   8  -5  -1    1.30    0.19
   8  -5  -1    1.45    0.47
   8  -5  -1    1.65    0.33
  -8   5   1    1.22    0.26
  -8   5   1    1.62    0.32
  -8   5   1    1.47    0.19
  -8   5   1    1.86    0.36
   7  -5  -1   64.85    2.54
   7  -5  -1   62.26    1.70
   7  -5  -1   61.09    1.97
   7  -5  -1   63.60    2.01
  -7   5   1   61.45    1.69
  -7   5   1   62.03    2.04
  -7   5   1   61.29    1.90
  -7   5   1   63.00    2.03
  -7   5   1   61.77    2.08
   6  -5  -1    0.12    0.12
   6  -5  -1    0.17    0.09
   6  -5  -1    0.24    0.25
   6  -5  -1    0.01    0.11
   6  -5  -1   -0.11    0.06
  -6   5   1   -0.05    0.13
  -6   5   1    0.02    0.06
  -6   5   1   -0.02    0.07
  -6   5   1   -0.11    0.09
  -6   5   1    0.15    0.14
  -6   5   1    0.05    0.13
   5  -5  -1   73.36    2.55
   5  -5  -1   75.03    2.11
   5  -5  -1   73.64    1.93
   5  -5  -1   72.25    1.90
   5  -5  -1   73.41    2.14
  -5   5   1   72.11    1.94
  -5   5   1   74.68    1.90
  -5   5   1   70.48    2.14
  -5   5   1   74.27    2.27
  -5   5   1   73.07    2.08
  -5   5   1   69.54    2.13
   4  -5  -1    2.57    0.17
   4  -5  -1    2.45    0.44
   4  -5  -1    3.41    0.28
   4  -5  -1    3.16    0.30
   4  -5  -1    2.91    0.25
   4  -5  -1    2.57    0.29
  -4   5   1    2.92    0.21
  -4   5   1    2.96    0.25
  -4   5   1    2.95    0.31
  -4   5   1    2.60    0.34
  -4   5   1    2.27    0.27
   3  -5  -1   43.78    1.30
   3  -5  -1   45.90    1.18
   3  -5  -1   43.52    1.33
   3  -5  -1   45.00    1.64
   3  -5  -1   42.57    1.32
  -3   5   1   43.48    1.62
  -3   5   1   46.44    1.33
  -3   5   1   43.77    1.24
  -3   5   1   42.77    1.30
  -3   5   1   44.07    1.46
   2  -5  -1    0.00    0.11
   2  -5  -1    0.01    0.06
   2  -5  -1    0.16    0.09
   2  -5  -1    0.10    0.07
   2  -5  -1    0.00    0.04
  -2   5   1    0.04    0.11
  -2   5   1    0.03    0.05
  -2   5   1    0.02    0.06
  -2   5   1   -0.01    0.04
  -2   5   1    0.03    0.06
  -2   5   1    0.01    0.07
   1  -5  -1    3.26    0.17
   1  -5  -1    3.38    0.23
   1  -5  -1    3.42    0.22
   1  -5  -1    3.75    0.23
   1  -5  -1    2.82    0.38
  -1   5   1    2.22    0.27
  -1   5   1    3.47    0.20
  -1   5   1    3.13    0.20
  -1   5   1    3.36    0.18
  -1   5   1    3.94    0.43
  -1   5   1    3.35    0.21
   0  -5  -1    2.29    0.20
   0  -5  -1    2.39    0.32
   0  -5  -1    2.02    0.17
   0  -5  -1    2.02    0.17
   0  -5  -1    2.39    0.16
   0  -5  -1    2.06    0.13
   0   5   1    1.86    0.30
   0   5   1    2.45    0.14
   0   5   1    2.26    0.16
   0   5   1    1.95    0.16
   0   5   1    2.42    0.16
   0   5   1    2.02    0.26
  -1  -5  -1    7.40    0.35
  -1  -5  -1    6.75    0.33
  -1  -5  -1    7.49    0.49
  -1  -5  -1    8.08    0.34
  -1  -5  -1    7.57    0.27
  -1  -5  -1    7.39    0.33
   1   5   1    7.31    0.49
   1   5   1    7.36    0.29
   1   5   1    7.27    0.32
   1   5   1    8.13    0.41
   1   5   1    7.86    0.34
  -2  -5  -1    2.38    0.23
  -2  -5  -1    2.33    0.33
  -2  -5  -1    2.42    0.20
  -2  -5  -1    3.00    0.22
  -2  -5  -1    2.46    0.19
   2   5   1    2.07    0.33
   2   5   1    2.47    0.20
   2   5   1    2.70    0.15
   2   5   1    2.55    0.19
   2   5   1    2.46    0.26
  -3  -5  -1  273.62    6.80
  -3  -5  -1  280.32    6.81
  -3  -5  -1  261.78    6.80
  -3  -5  -1  289.58    7.18
   3   5   1  273.71    6.81
   3   5   1  279.12    6.62
   3   5   1  272.92    6.82
   3   5   1  268.82    6.72
  -4  -5  -1    0.03    0.08
  -4  -5  -1    0.09    0.04
  -4  -5  -1    0.10    0.10
  -4  -5  -1    0.06    0.08
  -4  -5  -1    0.27    0.17
  -4  -5  -1    0.05    0.09
   4   5   1    0.01    0.08
   4   5   1    0.09    0.07
   4   5   1    0.01    0.05
   4   5   1    0.11    0.04
  -5  -5  -1   56.90    1.51
  -5  -5  -1   56.44    1.71
  -5  -5  -1   57.13    1.74
  -5  -5  -1   56.94    1.73
  -5  -5  -1   58.27    1.76
  -5  -5  -1   61.00    2.14
  -5  -5  -1   56.45    1.51
   5   5   1   56.53    1.69
   5   5   1   57.74    1.62
   5   5   1   57.56    1.75
   5   5   1   56.32    1.57
  -6  -5  -1    7.92    0.36
  -6  -5  -1    8.11    0.85
  -6  -5  -1    8.98    0.53
  -6  -5  -1    8.10    0.34
  -6  -5  -1    8.53    0.50
  -6  -5  -1    8.10    0.50
   6   5   1    8.45    0.39
   6   5   1    7.86    0.46
   6   5   1    8.01    0.51
   6   5   1    7.75    0.36
  -7  -5  -1    7.48    0.88
  -7  -5  -1    8.42    0.54
  -7  -5  -1    7.71    0.35
  -7  -5  -1    7.59    0.52
  -7  -5  -1    8.00    0.59
  -7  -5  -1    7.58    0.54
   7   5   1    7.89    0.49
   7   5   1    7.93    0.54
   7   5   1    7.58    0.89
  -8  -5  -1    1.60    0.32
  -8  -5  -1    0.99    0.26
  -8  -5  -1    0.68    0.23
  -8  -5  -1    0.82    0.15
   8   5   1    0.57    0.20
   8   5   1    0.47    0.22
   8   5   1    1.49    0.45
  -9  -5  -1   10.53    0.47
  -9  -5  -1    9.62    0.69
  -9  -5  -1    9.61    0.68
  -9  -5  -1    9.66    0.70
   9   5   1   11.68    0.65
   9   5   1    9.97    0.70
   9   5   1    9.91    0.69
 -10  -5  -1    2.02    0.42
 -10  -5  -1    0.99    0.19
 -10  -5  -1    1.27    0.35
  10   5   1    0.97    0.31
  10   5   1    1.30    0.35
 -11  -5  -1   26.78    1.39
 -11  -5  -1   27.34    1.35
 -11  -5  -1   28.57    1.01
  11   5   1   29.79    1.39
  11   5   1   28.07    1.40
 -12  -5  -1    0.74    0.20
 -12  -5  -1    0.46    0.33
 -12  -5  -1    1.07    0.38
  12   5   1    1.18    0.38
  12   5   1    1.20    0.39
 -13  -5  -1    5.77    0.81
 -13  -5  -1    9.21    1.00
 -13  -5  -1    7.81    0.50
  13   5   1    6.35    0.79
  13   5   1    8.81    0.98
  12  -6  -1    2.65    0.57
  12  -6  -1    3.48    0.58
  12  -6  -1    2.26    0.30
  12  -6  -1    2.73    0.59
 -12   6   1    1.46    0.45
 -12   6   1    2.11    0.51
  11  -6  -1   17.40    1.13
  11  -6  -1   19.53    1.17
  11  -6  -1   18.97    0.80
  11  -6  -1   17.96    1.08
 -11   6   1   16.82    1.10
 -11   6   1   21.62    1.21
  10  -6  -1    4.01    0.55
  10  -6  -1    3.90    0.59
  10  -6  -1    3.86    0.35
  10  -6  -1    4.78    0.65
 -10   6   1    3.83    0.58
 -10   6   1    4.31    0.51
 -10   6   1    3.97    0.59
   9  -6  -1   45.90    1.74
   9  -6  -1   42.13    1.34
   9  -6  -1   45.38    1.69
  -9   6   1   39.90    1.69
  -9   6   1   45.69    1.76
  -9   6   1   44.67    1.59
  -9   6   1   44.13    1.34
   8  -6  -1    0.16    0.19
   8  -6  -1   -0.05    0.17
   8  -6  -1    0.17    0.11
  -8   6   1   -0.09    0.17
  -8   6   1    0.25    0.10
  -8   6   1   -0.07    0.14
  -8   6   1    0.05    0.22
  -8   6   1    0.28    0.18
   7  -6  -1    1.30    0.43
   7  -6  -1    1.28    0.17
   7  -6  -1    1.47    0.29
   7  -6  -1    1.45    0.30
  -7   6   1    1.40    0.18
  -7   6   1    1.59    0.31
  -7   6   1    1.15    0.30
  -7   6   1    1.55    0.32
  -7   6   1    1.48    0.26
   6  -6  -1   13.05    0.96
   6  -6  -1   10.90    0.43
   6  -6  -1   11.24    0.63
   6  -6  -1   10.17    0.61
   6  -6  -1   10.74    0.59
  -6   6   1    9.88    0.67
  -6   6   1   10.41    0.57
  -6   6   1   10.03    0.45
  -6   6   1    9.85    0.61
  -6   6   1    9.59    0.59
   5  -6  -1   14.26    0.53
   5  -6  -1   15.75    0.52
   5  -6  -1   14.50    0.67
   5  -6  -1   14.94    0.99
   5  -6  -1   15.45    0.71
   5  -6  -1   14.15    0.69
  -5   6   1   14.11    0.68
  -5   6   1   14.64    0.67
  -5   6   1   15.10    0.57
  -5   6   1   15.13    0.81
   4  -6  -1    2.29    0.27
   4  -6  -1    1.69    0.26
   4  -6  -1    1.50    0.35
   4  -6  -1    1.91    0.18
   4  -6  -1    1.61    0.15
   4  -6  -1    1.77    0.25
  -4   6   1    1.60    0.24
  -4   6   1    2.13    0.22
  -4   6   1    1.76    0.24
  -4   6   1    1.72    0.31
   3  -6  -1  162.50    3.93
   3  -6  -1  162.29    4.55
   3  -6  -1  163.07    4.12
   3  -6  -1  152.13    4.11
   3  -6  -1  160.86    4.09
  -3   6   1  153.06    4.01
  -3   6   1  173.45    4.12
  -3   6   1  150.23    3.87
  -3   6   1  156.64    4.09
  -3   6   1  158.47    4.31
   2  -6  -1    1.01    0.12
   2  -6  -1    1.22    0.20
   2  -6  -1    1.10    0.29
   2  -6  -1    1.02    0.17
   2  -6  -1    1.07    0.16
  -2   6   1    0.68    0.21
  -2   6   1    1.22    0.17
  -2   6   1    1.19    0.13
  -2   6   1    0.71    0.14
  -2   6   1    1.33    0.23
  -2   6   1    0.99    0.15
   1  -6  -1  181.12    4.67
   1  -6  -1  184.17    4.55
   1  -6  -1  189.46    5.04
   1  -6  -1  186.87    4.65
   1  -6  -1  183.99    4.64
  -1   6   1  191.35    4.64
  -1   6   1  193.01    4.59
  -1   6   1  194.44    4.65
  -1   6   1  174.39    4.58
  -1   6   1  186.61    4.85
  -1   6   1  171.15    4.97
   0  -6  -1    1.57    0.31
   0  -6  -1    1.16    0.18
   0  -6  -1    0.88    0.10
   0  -6  -1    1.06    0.16
   0  -6  -1    0.95    0.15
   0  -6  -1    1.29    0.15
   0   6   1    0.94    0.14
   0   6   1    0.62    0.12
   0   6   1    1.10    0.23
   0   6   1    1.02    0.14
   0   6   1    1.22    0.13
   0   6   1    0.96    0.23
  -1  -6  -1    0.61    0.12
  -1  -6  -1    0.24    0.10
  -1  -6  -1    0.70    0.21
  -1  -6  -1    0.41    0.07
  -1  -6  -1    0.54    0.13
  -1  -6  -1    0.56    0.12
   1   6   1    0.38    0.09
   1   6   1    0.72    0.22
   1   6   1    0.22    0.11
   1   6   1    0.94    0.14
   1   6   1    0.43    0.10
  -2  -6  -1    0.04    0.07
  -2  -6  -1   -0.02    0.06
  -2  -6  -1   -0.11    0.05
  -2  -6  -1    0.02    0.08
  -2  -6  -1    0.02    0.12
   2   6   1   -0.12    0.06
   2   6   1    0.07    0.12
   2   6   1   -0.03    0.05
   2   6   1   -0.04    0.04
   2   6   1    0.03    0.06
  -3  -6  -1    0.66    0.14
  -3  -6  -1    0.57    0.14
  -3  -6  -1    0.83    0.16
  -3  -6  -1    0.69    0.22
  -3  -6  -1    0.53    0.13
   3   6   1    0.39    0.13
   3   6   1    0.63    0.14
   3   6   1    0.95    0.11
   3   6   1    0.75    0.13
  -4  -6  -1    0.02    0.09
  -4  -6  -1    0.10    0.09
  -4  -6  -1   -0.03    0.07
  -4  -6  -1   -0.05    0.08
  -4  -6  -1    0.09    0.15
  -4  -6  -1    0.03    0.05
   4   6   1    0.11    0.09
   4   6   1    0.03    0.08
   4   6   1    0.03    0.04
   4   6   1    0.11    0.07
  -5  -6  -1   44.13    1.74
  -5  -6  -1   41.51    1.34
  -5  -6  -1   38.94    1.30
  -5  -6  -1   40.38    1.11
  -5  -6  -1   38.72    1.33
  -5  -6  -1   40.37    1.35
   5   6   1   38.32    1.30
   5   6   1   40.45    1.26
   5   6   1   39.12    1.34
   5   6   1   38.65    1.18
  -6  -6  -1    3.53    0.39
  -6  -6  -1    3.75    0.40
  -6  -6  -1    3.40    0.22
  -6  -6  -1    4.20    0.64
  -6  -6  -1    3.49    0.40
   6   6   1    3.34    0.32
   6   6   1    3.06    0.38
   6   6   1    3.30    0.37
   6   6   1    3.09    0.25
  -7  -6  -1   57.61    1.86
  -7  -6  -1   57.06    1.56
  -7  -6  -1   57.24    1.87
  -7  -6  -1   57.51    2.35
  -7  -6  -1   56.45    1.89
   7   6   1   56.54    1.80
   7   6   1   55.70    1.88
  -8  -6  -1    1.97    0.37
  -8  -6  -1    1.75    0.52
  -8  -6  -1    1.74    0.21
  -8  -6  -1    1.46    0.31
  -8  -6  -1    2.26    0.38
   8   6   1    1.42    0.31
   8   6   1    1.99    0.55
   8   6   1    1.54    0.28
  -9  -6  -1   21.13    1.03
  -9  -6  -1   21.80    1.04
  -9  -6  -1   20.15    0.74
  -9  -6  -1   19.91    1.05
   9   6   1   19.64    0.93
   9   6   1   19.38    1.02
   9   6   1   20.12    1.03
 -10  -6  -1    0.89    0.30
 -10  -6  -1    1.12    0.35
 -10  -6  -1    0.79    0.30
 -10  -6  -1    0.38    0.14
  10   6   1    0.49    0.29
  10   6   1    0.65    0.30
 -11  -6  -1    1.82    0.44
 -11  -6  -1    1.55    0.24
 -11  -6  -1    2.10    0.48
  11   6   1    1.36    0.37
  11   6   1    1.49    0.40
 -12  -6  -1    0.12    0.14
 -12  -6  -1   -0.14    0.27
 -12  -6  -1    0.79    0.36
  12   6   1   -0.18    0.23
  12   6   1    0.55    0.32
  12  -7  -1    0.81    0.37
  12  -7  -1    1.18    0.46
  12  -7  -1    0.13    0.15
  12  -7  -1    0.46    0.36
 -12   7   1    0.39    0.35
  11  -7  -1    5.78    0.75
  11  -7  -1    4.77    0.67
  11  -7  -1    3.87    0.38
  11  -7  -1    5.73    0.69
 -11   7   1    5.10    0.71
 -11   7   1    5.89    0.77
  10  -7  -1    0.52    0.16
  10  -7  -1   -0.25    0.20
  10  -7  -1   -0.05    0.20
  10  -7  -1    0.65    0.33
 -10   7   1    0.49    0.31
 -10   7   1    0.23    0.26
 -10   7   1    0.43    0.26
   9  -7  -1    0.51    0.26
   9  -7  -1    1.51    0.34
   9  -7  -1    1.55    0.39
   9  -7  -1    0.74    0.18
  -9   7   1    0.53    0.28
  -9   7   1    1.07    0.34
  -9   7   1    0.69    0.26
   8  -7  -1    1.84    0.36
   8  -7  -1    1.27    0.33
   8  -7  -1    1.27    0.19
   8  -7  -1    2.01    0.40
  -8   7   1    1.49    0.33
  -8   7   1    1.26    0.34
  -8   7   1    1.82    0.32
  -8   7   1    0.99    0.30
   7  -7  -1   35.60    1.38
   7  -7  -1   34.65    1.07
   7  -7  -1   39.14    1.91
   7  -7  -1   32.98    1.35
   7  -7  -1   35.62    1.34
  -7   7   1   36.32    1.51
  -7   7   1   33.25    1.37
  -7   7   1   33.97    1.30
  -7   7   1   36.54    1.40
   6  -7  -1    0.07    0.23
   6  -7  -1    0.09    0.08
   6  -7  -1    0.02    0.14
   6  -7  -1    0.22    0.16
   6  -7  -1    0.34    0.18
  -6   7   1    0.19    0.15
  -6   7   1    0.05    0.09
  -6   7   1    0.18    0.18
  -6   7   1    0.14    0.15
  -6   7   1   -0.01    0.12
   5  -7  -1   87.73    2.51
   5  -7  -1   90.26    3.07
   5  -7  -1   86.23    2.27
   5  -7  -1   88.31    2.56
   5  -7  -1   87.26    2.56
  -5   7   1   86.13    2.75
  -5   7   1   90.15    2.57
  -5   7   1   90.01    2.53
  -5   7   1   83.08    2.36
   4  -7  -1   -0.06    0.09
   4  -7  -1    0.02    0.12
   4  -7  -1    0.14    0.07
   4  -7  -1    0.12    0.22
   4  -7  -1    0.11    0.11
   4  -7  -1    0.07    0.07
  -4   7   1   -0.08    0.09
  -4   7   1    0.03    0.13
  -4   7   1   -0.04    0.08
  -4   7   1   -0.02    0.09
   3  -7  -1   31.52    1.44
   3  -7  -1   32.96    1.12
   3  -7  -1   32.95    0.94
   3  -7  -1   33.03    1.10
   3  -7  -1   32.07    1.07
   3  -7  -1   30.40    0.91
  -3   7   1   34.13    1.10
  -3   7   1   34.02    1.05
  -3   7   1   33.32    0.92
  -3   7   1   30.94    1.26
  -3   7   1   32.26    1.08
   2  -7  -1    0.10    0.09
   2  -7  -1    0.17    0.07
   2  -7  -1    0.32    0.13
   2  -7  -1    0.20    0.17
   2  -7  -1    0.25    0.11
  -2   7   1    0.22    0.10
  -2   7   1    0.07    0.07
  -2   7   1    0.11    0.10
  -2   7   1   -0.14    0.08
  -2   7   1    0.18    0.10
   1  -7  -1    4.98    0.26
   1  -7  -1    5.23    0.32
   1  -7  -1    4.34    0.54
   1  -7  -1    4.92    0.34
   1  -7  -1    4.97    0.31
  -1   7   1    5.07    0.31
  -1   7   1    5.06    0.27
  -1   7   1    5.10    0.28
  -1   7   1    4.71    0.40
  -1   7   1    5.62    0.32
   0  -7  -1    3.08    0.22
   0  -7  -1    3.32    0.25
   0  -7  -1    3.42    0.47
   0  -7  -1    2.81    0.23
   0  -7  -1    3.55    0.28
   0  -7  -1    3.30    0.18
   0   7   1    3.19    0.19
   0   7   1    3.42    0.40
   0   7   1    3.08    0.24
   0   7   1    2.90    0.22
   0   7   1    2.74    0.42
   0   7   1    3.61    0.24
  -1  -7  -1    3.94    0.26
  -1  -7  -1    3.38    0.27
  -1  -7  -1    3.69    0.18
  -1  -7  -1    3.81    0.27
  -1  -7  -1    3.29    0.25
  -1  -7  -1    3.58    0.47
   1   7   1    3.54    0.26
   1   7   1    3.41    0.22
   1   7   1    4.05    0.35
   1   7   1    3.34    0.16
   1   7   1    3.23    0.25
  -2  -7  -1    0.12    0.14
  -2  -7  -1    0.23    0.10
  -2  -7  -1    0.15    0.09
  -2  -7  -1    0.08    0.09
  -2  -7  -1    0.20    0.11
   2   7   1    0.15    0.08
   2   7   1    0.14    0.11
   2   7   1    0.10    0.06
   2   7   1    0.07    0.07
  -3  -7  -1   79.02    2.58
  -3  -7  -1   78.62    2.19
  -3  -7  -1   79.31    2.19
  -3  -7  -1   76.00    2.19
  -3  -7  -1   78.71    2.19
  -3  -7  -1   76.96    2.01
   3   7   1   77.60    2.27
   3   7   1   76.65    2.01
   3   7   1   77.56    2.13
   3   7   1   78.93    2.21
  -4  -7  -1    4.22    0.58
  -4  -7  -1    5.21    0.37
  -4  -7  -1    4.19    0.33
  -4  -7  -1    4.74    0.36
  -4  -7  -1    4.69    0.24
  -4  -7  -1    4.52    0.35
   4   7   1    4.75    0.22
   4   7   1    4.26    0.29
   4   7   1    3.96    0.33
   4   7   1    4.82    0.37
  -5  -7  -1   16.23    0.75
  -5  -7  -1   16.76    0.75
  -5  -7  -1   17.33    1.04
  -5  -7  -1   17.61    0.76
  -5  -7  -1   16.49    0.55
  -5  -7  -1   16.48    0.74
   5   7   1   15.86    0.64
   5   7   1   16.51    0.72
   5   7   1   17.49    0.75
   5   7   1   15.78    0.75
  -6  -7  -1   -0.02    0.12
  -6  -7  -1    0.21    0.16
  -6  -7  -1   -0.14    0.19
  -6  -7  -1    0.20    0.15
  -6  -7  -1    0.11    0.12
  -6  -7  -1    0.11    0.08
   6   7   1   -0.02    0.10
   6   7   1   -0.01    0.12
   6   7   1    0.04    0.12
   6   7   1    0.15    0.10
  -7  -7  -1   10.87    0.66
  -7  -7  -1   11.77    0.47
  -7  -7  -1   11.19    0.96
  -7  -7  -1   10.73    0.66
  -7  -7  -1   11.31    0.69
   7   7   1   12.80    0.68
   7   7   1   11.30    0.53
   7   7   1   12.33    0.71
  -8  -7  -1    2.35    0.40
  -8  -7  -1    2.31    0.23
  -8  -7  -1    2.39    0.41
  -8  -7  -1    2.00    0.36
   8   7   1    1.36    0.33
   8   7   1    2.08    0.36
  -9  -7  -1    4.19    0.30
  -9  -7  -1    3.64    0.49
  -9  -7  -1    3.63    0.53
  -9  -7  -1    3.56    0.50
   9   7   1    4.80    0.60
   9   7   1    4.36    0.51
 -10  -7  -1    5.76    0.68
 -10  -7  -1    5.91    0.66
 -10  -7  -1    5.78    0.39
 -10  -7  -1    4.68    0.62
  10   7   1    6.40    0.71
  10   7   1    5.81    0.68
  10   7   1    5.57    0.58
 -11  -7  -1   10.27    0.82
 -11  -7  -1    8.75    0.50
 -11  -7  -1    8.27    0.87
  11   7   1    9.26    0.80
  11   7   1    8.34    0.85
 -12  -7  -1    1.79    0.47
 -12  -7  -1    2.29    0.31
 -12  -7  -1    2.01    0.50
  12   7   1    3.14    0.59
  12   7   1    1.90    0.46
  12  -8  -1    0.34    0.37
  12  -8  -1    1.06    0.24
  12  -8  -1    1.49    0.50
  12  -8  -1    0.42    0.36
 -12   8   1    0.25    0.36
  11  -8  -1    8.68    0.94
  11  -8  -1    9.47    0.96
  11  -8  -1    9.18    0.88
  11  -8  -1    9.84    0.56
 -11   8   1    8.97    0.95
  10  -8  -1    2.83    0.53
  10  -8  -1    3.48    0.59
  10  -8  -1    3.05    0.52
  10  -8  -1    3.15    0.34
 -10   8   1    3.62    0.51
 -10   8   1    3.18    0.56
   9  -8  -1   54.41    2.08
   9  -8  -1   58.89    2.11
   9  -8  -1   54.92    2.01
   9  -8  -1   55.26    1.66
  -9   8   1   56.28    2.13
  -9   8   1   56.62    1.98
   8  -8  -1    5.19    0.35
   8  -8  -1    4.78    0.60
   8  -8  -1    4.42    0.52
  -8   8   1    5.00    0.62
  -8   8   1    5.32    0.56
  -8   8   1    3.02    0.52
   7  -8  -1    9.82    0.67
   7  -8  -1    9.86    0.64
   7  -8  -1   10.23    0.69
   7  -8  -1    9.55    0.45
  -7   8   1   10.28    0.78
  -7   8   1    9.35    0.66
  -7   8   1    8.62    0.60
   6  -8  -1    0.11    0.15
   6  -8  -1    0.15    0.17
   6  -8  -1   -0.07    0.22
   6  -8  -1   -0.01    0.08
   6  -8  -1    0.30    0.19
  -6   8   1   -0.19    0.11
  -6   8   1    0.02    0.18
  -6   8   1   -0.05    0.10
  -6   8   1   -0.02    0.14
   5  -8  -1    0.84    0.24
   5  -8  -1    1.29    0.25
   5  -8  -1    0.71    0.22
   5  -8  -1    0.84    0.36
   5  -8  -1    1.16    0.16
  -5   8   1    1.31    0.21
  -5   8   1    1.39    0.27
  -5   8   1    1.41    0.33
  -5   8   1    1.36    0.25
   4  -8  -1   18.21    0.81
   4  -8  -1   16.79    0.77
   4  -8  -1   17.77    0.60
   4  -8  -1   16.96    0.75
   4  -8  -1   17.72    1.11
  -4   8   1   18.20    0.78
  -4   8   1   18.99    0.79
  -4   8   1   16.56    0.68
  -4   8   1   18.21    0.96
   3  -8  -1   80.03    2.03
   3  -8  -1   74.95    2.70
   3  -8  -1   79.22    2.29
   3  -8  -1   76.99    2.23
   3  -8  -1   75.49    2.04
   3  -8  -1   80.55    2.26
  -3   8   1   77.84    2.50
  -3   8   1   77.87    2.18
  -3   8   1   80.50    2.25
  -3   8   1   80.55    2.23
  -3   8   1   75.71    2.03
   2  -8  -1    0.89    0.18
   2  -8  -1    0.66    0.13
   2  -8  -1    0.80    0.17
   2  -8  -1    0.89    0.21
   2  -8  -1    0.89    0.12
   2  -8  -1    1.05    0.33
  -2   8   1    0.91    0.25
  -2   8   1    0.76    0.17
  -2   8   1    0.70    0.13
  -2   8   1    0.67    0.16
  -2   8   1    1.10    0.18
   1  -8  -1  203.14    5.18
   1  -8  -1  203.97    5.12
   1  -8  -1  196.10    5.13
   1  -8  -1  200.38    4.98
   1  -8  -1  198.90    5.61
   1  -8  -1  196.47    4.94
   1  -8  -1  194.87    5.02
  -1   8   1  204.10    5.41
  -1   8   1  200.60    5.12
  -1   8   1  207.87    5.05
  -1   8   1  209.09    5.13
  -1   8   1  206.62    5.06
   0  -8  -1    1.93    0.40
   0  -8  -1    1.51    0.19
   0  -8  -1    1.18    0.20
   0  -8  -1    1.44    0.14
   0  -8  -1    1.21    0.21
   0  -8  -1    1.54    0.22
   0   8   1    1.66    0.18
   0   8   1    1.44    0.28
   0   8   1    1.75    0.22
   0   8   1    1.36    0.20
   0   8   1    1.42    0.19
  -1  -8  -1   52.50    1.53
  -1  -8  -1   51.45    1.36
  -1  -8  -1   51.62    1.56
  -1  -8  -1   53.13    1.59
  -1  -8  -1   52.85    1.54
  -1  -8  -1   54.27    1.96
   1   8   1   52.78    1.55
   1   8   1   51.39    1.55
   1   8   1   54.04    1.76
   1   8   1   50.27    1.35
   1   8   1   51.91    1.49
  -2  -8  -1    1.62    0.37
  -2  -8  -1    1.48    0.22
  -2  -8  -1    1.28    0.22
  -2  -8  -1    1.05    0.12
  -2  -8  -1    0.86    0.17
  -2  -8  -1    1.31    0.21
   2   8   1    1.34    0.27
   2   8   1    1.17    0.16
   2   8   1    1.51    0.24
   2   8   1    1.29    0.21
  -3  -8  -1    0.25    0.08
  -3  -8  -1    0.21    0.12
  -3  -8  -1    0.13    0.11
  -3  -8  -1    0.24    0.14
  -3  -8  -1    0.16    0.19
  -3  -8  -1    0.27    0.13
   3   8   1    0.19    0.11
   3   8   1    0.23    0.08
   3   8   1    0.23    0.14
   3   8   1    0.13    0.10
  -4  -8  -1    1.45    0.26
  -4  -8  -1    1.09    0.34
  -4  -8  -1    1.84    0.28
  -4  -8  -1    1.48    0.25
  -4  -8  -1    2.06    0.18
  -4  -8  -1    1.65    0.26
   4   8   1    1.76    0.27
   4   8   1    2.20    0.27
   4   8   1    2.04    0.16
   4   8   1    1.81    0.29
  -5  -8  -1   25.97    1.03
  -5  -8  -1   27.94    1.42
  -5  -8  -1   26.79    0.81
  -5  -8  -1   26.45    1.04
  -5  -8  -1   27.45    1.05
  -5  -8  -1   26.16    1.06
   5   8   1   26.49    1.04
   5   8   1   26.04    1.03
   5   8   1   25.25    0.93
  -6  -8  -1    2.52    0.36
  -6  -8  -1    2.15    0.51
  -6  -8  -1    2.42    0.37
  -6  -8  -1    2.31    0.21
  -6  -8  -1    2.38    0.35
  -6  -8  -1    2.75    0.37
   6   8   1    1.80    0.30
   6   8   1    2.44    0.34
   6   8   1    2.19    0.27
   6   8   1    2.11    0.34
  -7  -8  -1   40.48    1.51
  -7  -8  -1   42.21    2.00
  -7  -8  -1   41.28    1.51
  -7  -8  -1   42.28    1.51
  -7  -8  -1   39.58    1.19
   7   8   1   39.67    1.47
   7   8   1   39.62    1.29
   7   8   1   38.17    1.50
  -8  -8  -1    2.22    0.38
  -8  -8  -1    3.62    0.49
  -8  -8  -1    3.27    0.45
  -8  -8  -1    2.51    0.25
   8   8   1    2.98    0.43
   8   8   1    1.72    0.37
  -9  -8  -1   15.54    0.65
  -9  -8  -1   17.30    0.96
  -9  -8  -1   17.52    0.96
  -9  -8  -1   16.90    0.97
   9   8   1   16.33    0.90
   9   8   1   17.29    0.99
 -10  -8  -1    1.99    0.42
 -10  -8  -1    0.74    0.19
 -10  -8  -1    1.39    0.38
 -10  -8  -1    1.08    0.32
  10   8   1    1.34    0.39
  10   8   1    1.26    0.35
 -11  -8  -1    3.86    0.60
 -11  -8  -1    3.72    0.37
 -11  -8  -1    3.16    0.54
 -11  -8  -1    3.06    0.56
  11   8   1    2.97    0.54
  11   8   1    3.49    0.56
 -12  -8  -1    0.02    0.27
 -12  -8  -1    0.32    0.16
 -12  -8  -1    0.23    0.30
  12   8   1   -0.07    0.27
  12   8   1    0.12    0.25
  11  -9  -1    3.50    0.64
  11  -9  -1    3.21    0.36
  11  -9  -1    3.19    0.57
  11  -9  -1    4.46    0.65
 -11   9   1    3.13    0.59
  10  -9  -1    0.14    0.30
  10  -9  -1    0.46    0.18
  10  -9  -1   -0.01    0.26
  10  -9  -1    0.15    0.27
 -10   9   1    0.06    0.25
 -10   9   1   -0.36    0.22
   9  -9  -1    0.62    0.30
   9  -9  -1   -0.06    0.23
   9  -9  -1    0.84    0.20
   9  -9  -1    0.84    0.34
  -9   9   1    0.62    0.30
  -9   9   1    0.46    0.25
   8  -9  -1    2.65    0.44
   8  -9  -1    2.30    0.26
   8  -9  -1    2.80    0.51
   8  -9  -1    2.60    0.44
  -8   9   1    2.55    0.43
  -8   9   1    1.79    0.44
  -8   9   1    2.77    0.49
   7  -9  -1   13.33    0.58
   7  -9  -1   15.42    0.88
   7  -9  -1   15.09    0.85
   7  -9  -1   14.13    0.81
  -7   9   1   13.94    0.85
  -7   9   1   14.23    0.80
  -7   9   1   14.43    0.97
   6  -9  -1    0.31    0.31
   6  -9  -1    0.45    0.22
   6  -9  -1    0.19    0.18
   6  -9  -1    0.07    0.16
   6  -9  -1    0.44    0.13
  -6   9   1    0.12    0.18
  -6   9   1    0.14    0.17
  -6   9   1    0.92    0.32
  -6   9   1    0.46    0.16
   5  -9  -1   47.14    1.38
   5  -9  -1   49.58    1.64
   5  -9  -1   49.61    1.66
   5  -9  -1   50.18    1.69
   5  -9  -1   49.63    2.19
  -5   9   1   48.79    1.92
  -5   9   1   47.33    1.64
  -5   9   1   47.80    1.51
  -5   9   1   49.13    1.67
   4  -9  -1    0.14    0.12
   4  -9  -1    0.05    0.08
   4  -9  -1    0.17    0.25
   4  -9  -1    0.10    0.12
   4  -9  -1    0.13    0.18
  -4   9   1   -0.02    0.14
  -4   9   1    0.00    0.12
  -4   9   1   -0.04    0.10
  -4   9   1    0.09    0.11
   3  -9  -1   44.75    1.45
   3  -9  -1   43.85    1.26
   3  -9  -1   46.43    1.51
   3  -9  -1   44.19    1.91
   3  -9  -1   45.64    1.46
   3  -9  -1   43.60    1.23
  -3   9   1   45.20    1.43
  -3   9   1   44.57    1.72
  -3   9   1   44.33    1.40
  -3   9   1   43.47    1.44
  -3   9   1   40.48    1.25
   2  -9  -1    1.87    0.18
   2  -9  -1    1.60    0.25
   2  -9  -1    1.89    0.27
   2  -9  -1    1.64    0.28
   2  -9  -1    1.65    0.19
   2  -9  -1    0.90    0.34
  -2   9   1    1.71    0.22
  -2   9   1    1.85    0.37
  -2   9   1    1.72    0.24
  -2   9   1    1.76    0.26
  -2   9   1    1.67    0.25
   1  -9  -1    1.66    0.16
   1  -9  -1    1.74    0.21
   1  -9  -1    1.38    0.37
   1  -9  -1    1.09    0.20
   1  -9  -1    1.38    0.16
   1  -9  -1    1.06    0.20
   1  -9  -1    1.56    0.26
  -1   9   1    1.63    0.33
  -1   9   1    1.34    0.22
  -1   9   1    1.74    0.22
  -1   9   1    1.39    0.20
  -1   9   1    1.86    0.26
   0  -9  -1   -0.01    0.11
   0  -9  -1    0.13    0.07
   0  -9  -1    0.13    0.07
   0  -9  -1    0.24    0.12
   0  -9  -1    0.25    0.11
   0  -9  -1    0.31    0.13
   0  -9  -1   -0.01    0.17
   0   9   1    0.21    0.09
   0   9   1    0.11    0.09
   0   9   1    0.17    0.12
   0   9   1    0.20    0.11
   0   9   1    0.22    0.15
  -1  -9  -1   51.99    1.55
  -1  -9  -1   47.82    1.56
  -1  -9  -1   50.47    1.34
  -1  -9  -1   52.23    2.01
  -1  -9  -1   51.42    1.38
  -1  -9  -1   51.80    1.56
  -1  -9  -1   51.81    1.62
   1   9   1   54.76    1.83
   1   9   1   51.83    1.51
   1   9   1   51.97    1.58
   1   9   1   53.89    1.59
   1   9   1   49.36    1.35
  -2  -9  -1    3.32    0.34
  -2  -9  -1    3.25    0.36
  -2  -9  -1    2.78    0.31
  -2  -9  -1    2.84    0.32
  -2  -9  -1    3.03    0.20
  -2  -9  -1    2.12    0.46
   2   9   1    2.57    0.30
   2   9   1    3.64    0.37
   2   9   1    3.30    0.43
   2   9   1    3.33    0.25
  -3  -9  -1   47.04    1.93
  -3  -9  -1   46.84    1.30
  -3  -9  -1   47.30    1.53
  -3  -9  -1   45.53    1.51
  -3  -9  -1   47.31    1.53
  -3  -9  -1   46.53    1.50
   3   9   1   50.21    1.57
   3   9   1   45.70    1.47
   3   9   1   49.70    1.68
   3   9   1   48.35    1.36
  -4  -9  -1    5.13    0.41
  -4  -9  -1    5.14    0.40
  -4  -9  -1    5.03    0.41
  -4  -9  -1    3.51    0.59
  -4  -9  -1    4.59    0.38
  -4  -9  -1    5.39    0.27
   4   9   1    4.88    0.52
   4   9   1    4.75    0.39
   4   9   1    4.63    0.27
   4   9   1    5.30    0.37
  -5  -9  -1   11.88    0.91
  -5  -9  -1   11.73    0.65
  -5  -9  -1    9.78    0.61
  -5  -9  -1   10.30    0.43
  -5  -9  -1    9.60    0.60
  -5  -9  -1   10.50    0.61
   5   9   1   10.57    0.63
   5   9   1   10.41    0.54
   5   9   1    9.85    0.60
  -6  -9  -1    0.27    0.10
  -6  -9  -1    0.15    0.17
  -6  -9  -1    0.47    0.28
  -6  -9  -1    0.10    0.17
  -6  -9  -1    0.79    0.22
  -6  -9  -1    0.44    0.20
   6   9   1    0.39    0.16
   6   9   1    0.31    0.19
   6   9   1    0.32    0.20
  -7  -9  -1    4.48    0.52
  -7  -9  -1    4.79    0.55
  -7  -9  -1    4.55    0.52
  -7  -9  -1    4.35    0.30
   7   9   1    5.87    0.41
   7   9   1    5.70    0.58
   7   9   1    5.68    0.60
  -8  -9  -1    0.28    0.21
  -8  -9  -1    0.06    0.20
  -8  -9  -1    0.33    0.12
  -8  -9  -1    0.86    0.28
   8   9   1    0.18    0.21
   8   9   1    0.15    0.21
  -9  -9  -1    6.78    0.71
  -9  -9  -1    7.93    0.69
  -9  -9  -1    7.17    0.73
  -9  -9  -1    8.62    0.45
   9   9   1    7.10    0.75
   9   9   1    8.27    0.66
 -10  -9  -1    1.25    0.23
 -10  -9  -1    1.94    0.45
 -10  -9  -1    1.89    0.42
 -10  -9  -1    2.12    0.45
  10   9   1    2.17    0.46
  10   9   1    2.19    0.44
 -11  -9  -1    2.58    0.32
 -11  -9  -1    3.69    0.60
 -11  -9  -1    3.22    0.54
 -11  -9  -1    3.52    0.60
  11   9   1    3.27    0.58
  11   9   1    4.02    0.64
 -12  -9  -1    2.98    0.59
 -12  -9  -1    3.86    0.63
 -12  -9  -1    4.17    0.41
  12   9   1    4.08    0.65
  12   9   1    4.22    0.68
  11 -10  -1    4.17    0.63
  11 -10  -1    2.97    0.62
  11 -10  -1    3.38    0.61
  11 -10  -1    2.62    0.34
 -11  10   1    3.94    0.67
 -11  10   1    3.34    0.57
  10 -10  -1    1.42    0.43
  10 -10  -1    1.86    0.44
  10 -10  -1    1.27    0.44
  10 -10  -1    1.72    0.27
 -10  10   1    1.35    0.44
 -10  10   1    1.66    0.41
   9 -10  -1   27.87    1.38
   9 -10  -1   27.51    1.33
   9 -10  -1   29.49    1.03
   9 -10  -1   27.55    1.39
  -9  10   1   29.07    1.34
  -9  10   1   26.72    1.40
   8 -10  -1    0.42    0.16
   8 -10  -1    0.37    0.24
   8 -10  -1   -0.01    0.25
   8 -10  -1    0.26    0.31
  -8  10   1    0.46    0.23
  -8  10   1    0.65    0.36
  -8  10   1    1.05    0.32
   7 -10  -1   27.88    1.19
   7 -10  -1   26.27    1.20
   7 -10  -1   25.24    1.22
   7 -10  -1   24.20    0.88
  -7  10   1   24.92    1.16
  -7  10   1   27.69    1.43
  -7  10   1   25.61    1.22
   6 -10  -1    5.29    0.56
   6 -10  -1    5.06    0.33
   6 -10  -1    5.50    0.60
   6 -10  -1    5.77    0.56
  -6  10   1    4.70    0.39
  -6  10   1    5.06    0.55
  -6  10   1    6.09    0.76
  -6  10   1    6.05    0.62
   5 -10  -1    6.61    0.92
   5 -10  -1    6.80    0.52
   5 -10  -1    7.41    0.37
   5 -10  -1    6.89    0.57
   5 -10  -1    5.87    0.50
  -5  10   1    6.67    0.53
  -5  10   1    5.91    0.49
  -5  10   1    8.61    0.74
  -5  10   1    7.38    0.47
   4 -10  -1    0.92    0.24
   4 -10  -1    0.84    0.25
   4 -10  -1    0.87    0.24
   4 -10  -1    0.99    0.16
   4 -10  -1    1.05    0.41
  -4  10   1    0.86    0.24
  -4  10   1    1.61    0.30
  -4  10   1    0.88    0.22
  -4  10   1    1.11    0.34
   3 -10  -1   31.75    1.59
   3 -10  -1   26.81    1.09
   3 -10  -1   29.48    1.11
   3 -10  -1   31.32    1.18
   3 -10  -1   28.65    0.89
  -3  10   1   26.33    1.16
  -3  10   1   29.82    1.07
  -3  10   1   29.16    1.08
  -3  10   1   30.03    1.38
  -3  10   1   29.48    1.12
   2 -10  -1    5.33    0.41
   2 -10  -1    4.88    0.31
   2 -10  -1    5.60    0.77
   2 -10  -1    4.67    0.47
   2 -10  -1    5.28    0.28
   2 -10  -1    5.48    0.41
  -2  10   1    5.19    0.37
  -2  10   1    4.65    0.37
  -2  10   1    5.62    0.41
  -2  10   1    5.86    0.66
  -2  10   1    5.56    0.34
   1 -10  -1   66.28    1.97
   1 -10  -1   68.12    2.00
   1 -10  -1   66.06    1.76
   1 -10  -1   67.35    2.51
   1 -10  -1   67.05    2.04
   1 -10  -1   63.38    1.77
   1 -10  -1   65.39    1.87
  -1  10   1   65.72    1.97
  -1  10   1   67.59    2.29
  -1  10   1   65.80    1.98
  -1  10   1   66.36    1.91
  -1  10   1   67.05    1.87
   0 -10  -1    0.04    0.12
   0 -10  -1    0.27    0.16
   0 -10  -1    0.17    0.15
   0 -10  -1    0.18    0.22
   0 -10  -1    0.14    0.11
   0 -10  -1    0.06    0.08
   0 -10  -1    0.14    0.10
   0  10   1    0.15    0.11
   0  10   1   -0.01    0.13
   0  10   1    0.15    0.11
   0  10   1    0.15    0.11
   0  10   1    0.05    0.09
  -1 -10  -1  115.43    2.94
  -1 -10  -1  119.62    3.24
  -1 -10  -1  115.29    3.15
  -1 -10  -1  117.79    3.14
  -1 -10  -1  115.73    3.72
  -1 -10  -1  116.84    3.20
   1  10   1  117.84    3.48
   1  10   1  114.89    3.18
   1  10   1  113.70    3.10
   1  10   1  116.20    3.19
  -2 -10  -1    0.74    0.13
  -2 -10  -1    0.51    0.19
  -2 -10  -1    0.51    0.17
  -2 -10  -1    0.86    0.22
  -2 -10  -1    1.00    0.22
  -2 -10  -1    0.65    0.30
   2  10   1    0.73    0.16
   2  10   1    0.88    0.27
   2  10   1    0.80    0.20
   2  10   1    0.68    0.20
  -3 -10  -1    6.77    0.46
  -3 -10  -1    8.09    0.52
  -3 -10  -1    8.06    0.51
  -3 -10  -1    6.97    0.50
  -3 -10  -1    7.13    0.86
  -3 -10  -1    7.24    0.34
   3  10   1    7.70    0.47
   3  10   1    7.69    0.58
   3  10   1    7.87    0.40
   3  10   1    8.37    0.52
  -4 -10  -1    1.07    0.40
  -4 -10  -1    0.50    0.19
  -4 -10  -1    0.57    0.20
  -4 -10  -1    0.40    0.11
  -4 -10  -1    0.41    0.19
  -4 -10  -1    0.98    0.23
   4  10   1    0.73    0.14
   4  10   1    0.27    0.18
   4  10   1    0.51    0.18
   4  10   1    0.43    0.17
  -5 -10  -1   13.01    1.02
  -5 -10  -1   10.41    0.45
  -5 -10  -1   12.16    0.67
  -5 -10  -1   10.77    0.66
  -5 -10  -1   11.18    0.67
  -5 -10  -1   10.59    0.67
   5  10   1   10.88    0.59
   5  10   1   12.23    0.72
   5  10   1   11.27    0.67
  -6 -10  -1    0.13    0.16
  -6 -10  -1    0.31    0.20
  -6 -10  -1    0.17    0.25
  -6 -10  -1    0.63    0.23
  -6 -10  -1    0.60    0.23
  -6 -10  -1    0.09    0.10
   6  10   1   -0.03    0.18
   6  10   1    0.18    0.18
   6  10   1    0.18    0.14
  -7 -10  -1   34.36    1.07
  -7 -10  -1   35.27    1.39
  -7 -10  -1   33.74    1.38
  -7 -10  -1   33.87    1.39
   7  10   1   32.58    1.37
   7  10   1   33.00    1.41
   7  10   1   31.96    1.20
  -8 -10  -1    0.60    0.26
  -8 -10  -1    0.35    0.14
  -8 -10  -1    0.40    0.24
  -8 -10  -1    0.38    0.24
   8  10   1    0.32    0.24
   8  10   1    0.68    0.28
  -9 -10  -1   18.70    1.07
  -9 -10  -1   20.63    1.12
  -9 -10  -1   19.15    1.08
  -9 -10  -1   19.10    0.76
   9  10   1   18.95    1.05
   9  10   1   20.43    1.14
 -10 -10  -1    5.16    0.69
 -10 -10  -1    3.47    0.56
 -10 -10  -1    4.27    0.38
 -10 -10  -1    3.09    0.55
  10  10   1    3.05    0.55
  10  10   1    3.90    0.57
 -11 -10  -1    4.80    0.43
 -11 -10  -1    6.15    0.81
 -11 -10  -1    4.65    0.66
 -11 -10  -1    4.84    0.66
  11  10   1    5.45    0.75
  11  10   1    4.63    0.67
  11  10   1    4.56    0.68
  10 -11  -1    2.16    0.51
  10 -11  -1    0.63    0.21
  10 -11  -1    0.97    0.43
  10 -11  -1    1.28    0.42
 -10  11   1    1.31    0.41
 -10  11   1    1.24    0.42
   9 -11  -1   -0.19    0.24
   9 -11  -1   -0.05    0.14
   9 -11  -1   -0.16    0.22
   9 -11  -1   -0.10    0.27
  -9  11   1    0.01    0.22
  -9  11   1    0.08    0.23
   8 -11  -1    0.04    0.14
   8 -11  -1    0.04    0.25
   8 -11  -1   -0.18    0.25
   8 -11  -1   -0.31    0.17
  -8  11   1    0.13    0.36
  -8  11   1   -0.03    0.21
  -8  11   1    0.16    0.23
   7 -11  -1    8.66    0.48
   7 -11  -1   10.23    0.74
   7 -11  -1    8.96    0.68
   7 -11  -1    9.21    0.76
  -7  11   1    9.61    1.01
  -7  11   1    9.48    0.71
  -7  11   1    9.85    0.75
   6 -11  -1    2.93    0.48
   6 -11  -1    2.24    0.25
   6 -11  -1    3.19    0.47
   6 -11  -1    3.17    0.45
  -6  11   1    2.87    0.58
  -6  11   1    2.44    0.41
  -6  11   1    2.31    0.40
  -6  11   1    2.74    0.48
   5 -11  -1   32.96    1.31
   5 -11  -1   33.46    1.05
   5 -11  -1   33.03    1.31
   5 -11  -1   36.34    1.42
  -5  11   1   32.53    1.21
  -5  11   1   32.38    1.32
  -5  11   1   31.55    1.31
  -5  11   1   32.90    1.61
   4 -11  -1    0.15    0.18
   4 -11  -1    0.11    0.17
   4 -11  -1    0.19    0.11
   4 -11  -1    0.23    0.21
   4 -11  -1    0.01    0.28
  -4  11   1    0.09    0.13
  -4  11   1    0.14    0.15
  -4  11   1    0.19    0.22
  -4  11   1   -0.01    0.12
   3 -11  -1   25.69    1.06
   3 -11  -1   27.56    1.15
   3 -11  -1   27.15    1.09
   3 -11  -1   26.72    0.86
   3 -11  -1   27.02    1.56
  -3  11   1   25.52    1.07
  -3  11   1   25.79    1.33
  -3  11   1   28.03    1.06
  -3  11   1   27.78    1.05
   2 -11  -1    0.31    0.17
   2 -11  -1    0.37    0.17
   2 -11  -1   -0.03    0.25
   2 -11  -1    0.03    0.09
   2 -11  -1    0.49    0.22
   2 -11  -1    0.28    0.12
   2 -11  -1    0.06    0.11
  -2  11   1    0.40    0.14
  -2  11   1    0.23    0.15
  -2  11   1    0.31    0.14
  -2  11   1    0.47    0.17
  -2  11   1    0.27    0.22
   1 -11  -1   17.52    0.82
   1 -11  -1   17.67    0.79
   1 -11  -1   19.01    0.87
   1 -11  -1   17.85    0.62
   1 -11  -1   20.48    1.25
   1 -11  -1   17.53    0.71
  -1  11   1   17.40    0.78
  -1  11   1   20.10    0.78
  -1  11   1   18.89    0.72
  -1  11   1   17.58    0.80
  -1  11   1   16.91    1.01
   0 -11  -1    0.65    0.21
   0 -11  -1    0.74    0.18
   0 -11  -1    1.18    0.25
   0 -11  -1    0.86    0.14
   0 -11  -1    1.07    0.23
   0 -11  -1    0.74    0.31
   0  11   1    0.67    0.18
   0  11   1    0.97    0.17
   0  11   1    1.05    0.22
   0  11   1    0.68    0.27
   0  11   1    0.81    0.21
  -1 -11  -1   28.88    1.13
  -1 -11  -1   31.51    1.55
  -1 -11  -1   26.33    1.08
  -1 -11  -1   28.69    1.05
  -1 -11  -1   27.77    0.87
  -1 -11  -1   29.14    1.07
   1  11   1   29.09    1.33
   1  11   1   29.24    1.09
   1  11   1   29.64    1.03
   1  11   1   29.39    1.11
  -2 -11  -1    4.10    0.43
  -2 -11  -1    3.76    0.25
  -2 -11  -1    3.64    0.41
  -2 -11  -1    4.74    0.73
  -2 -11  -1    4.39    0.43
  -2 -11  -1    3.97    0.47
   2  11   1    4.14    0.44
   2  11   1    4.11    0.43
   2  11   1    3.80    0.32
   2  11   1    4.74    0.62
  -3 -11  -1   60.00    1.92
  -3 -11  -1   59.31    1.93
  -3 -11  -1   63.74    1.96
  -3 -11  -1   58.94    1.88
  -3 -11  -1   61.60    2.44
  -3 -11  -1   60.02    1.65
   3  11   1   59.26    2.12
   3  11   1   61.26    1.95
   3  11   1   58.38    1.73
   3  11   1   59.79    1.89
  -4 -11  -1   13.80    1.06
  -4 -11  -1   11.44    0.69
  -4 -11  -1   13.46    0.73
  -4 -11  -1   12.30    0.71
  -4 -11  -1   12.80    0.51
  -4 -11  -1   13.10    0.69
   4  11   1   12.68    0.71
   4  11   1   12.99    0.67
   4  11   1   11.88    0.79
  -5 -11  -1   37.67    1.92
  -5 -11  -1   40.00    1.46
  -5 -11  -1   40.68    1.50
  -5 -11  -1   40.35    1.52
  -5 -11  -1   38.85    1.18
  -5 -11  -1   41.60    1.51
   5  11   1   37.90    1.55
   5  11   1   40.70    1.41
   5  11   1   39.51    1.50
  -6 -11  -1    1.96    0.37
  -6 -11  -1    2.35    0.24
  -6 -11  -1    2.59    0.43
  -6 -11  -1    2.46    0.38
  -6 -11  -1    2.42    0.40
   6  11   1    2.25    0.35
   6  11   1    2.42    0.41
   6  11   1    2.67    0.43
  -7 -11  -1    6.11    0.67
  -7 -11  -1    5.52    0.35
  -7 -11  -1    5.95    0.64
  -7 -11  -1    5.36    0.58
  -7 -11  -1    5.89    0.64
   7  11   1    6.18    0.68
   7  11   1    5.68    0.65
   7  11   1    5.69    0.47
  -8 -11  -1    0.23    0.22
  -8 -11  -1   -0.20    0.16
  -8 -11  -1    0.01    0.22
  -8 -11  -1   -0.10    0.09
   8  11   1   -0.16    0.20
   8  11   1   -0.12    0.20
  -9 -11  -1    6.10    0.42
  -9 -11  -1    8.60    0.85
  -9 -11  -1    7.74    0.78
  -9 -11  -1    5.96    0.72
   9  11   1    6.73    0.72
   9  11   1    5.74    0.71
 -10 -11  -1    0.10    0.27
 -10 -11  -1    0.01    0.23
 -10 -11  -1   -0.02    0.22
 -10 -11  -1    0.15    0.14
  10  11   1   -0.18    0.25
  10  11   1   -0.01    0.29
 -11 -11  -1    2.97    0.56
 -11 -11  -1    4.88    0.69
 -11 -11  -1    4.35    0.41
 -11 -11  -1    4.44    0.64
  11  11   1    4.88    0.67
  11  11   1    3.99    0.66
  10 -12  -1    0.52    0.34
  10 -12  -1    0.54    0.42
  10 -12  -1    0.11    0.17
 -10  12   1   -0.20    0.25
 -10  12   1    0.51    0.35
   9 -12  -1    8.40    0.54
   9 -12  -1   11.28    0.96
   9 -12  -1    7.93    0.85
   9 -12  -1    8.07    0.82
  -9  12   1   10.74    0.84
  -9  12   1    9.60    0.95
   8 -12  -1    0.22    0.15
   8 -12  -1    0.35    0.35
   8 -12  -1   -0.23    0.21
   8 -12  -1   -0.05    0.27
  -8  12   1    0.15    0.24
  -8  12   1   -0.04    0.22
   7 -12  -1   17.78    1.08
   7 -12  -1   20.22    0.78
   7 -12  -1   19.40    1.06
   7 -12  -1   18.77    1.02
  -7  12   1   18.42    1.04
  -7  12   1   19.43    1.07
  -7  12   1   16.83    1.26
   6 -12  -1    1.36    0.21
   6 -12  -1    1.24    0.35
   6 -12  -1    1.30    0.39
   6 -12  -1    0.85    0.30
  -6  12   1    1.29    0.41
  -6  12   1    0.49    0.24
  -6  12   1    0.85    0.31
   5 -12  -1   11.64    0.73
   5 -12  -1   11.29    0.53
   5 -12  -1   11.07    0.78
   5 -12  -1   11.83    0.75
  -5  12   1   12.14    0.76
  -5  12   1   11.02    0.65
  -5  12   1   11.48    0.95
  -5  12   1   11.24    0.73
   4 -12  -1    0.03    0.15
   4 -12  -1    0.21    0.12
   4 -12  -1    0.57    0.23
   4 -12  -1    0.23    0.20
  -4  12   1    0.20    0.17
  -4  12   1    0.14    0.17
  -4  12   1    0.14    0.26
  -4  12   1    0.35    0.19
   3 -12  -1    6.52    0.51
   3 -12  -1    6.74    0.97
   3 -12  -1    6.53    0.35
   3 -12  -1    5.97    0.50
   3 -12  -1    5.07    0.57
  -3  12   1    6.25    0.50
  -3  12   1    6.68    0.79
  -3  12   1    6.35    0.47
  -3  12   1    6.95    0.50
   2 -12  -1    0.08    0.15
   2 -12  -1    0.23    0.32
   2 -12  -1   -0.17    0.12
   2 -12  -1    0.04    0.18
   2 -12  -1    0.03    0.08
  -2  12   1   -0.05    0.09
  -2  12   1   -0.05    0.13
  -2  12   1   -0.09    0.09
  -2  12   1   -0.07    0.10
  -2  12   1    0.31    0.24
   1 -12  -1   25.95    1.52
   1 -12  -1   25.31    0.93
   1 -12  -1   27.61    1.13
   1 -12  -1   24.97    1.05
   1 -12  -1   25.08    1.02
   1 -12  -1   24.18    0.82
  -1  12   1   26.76    1.00
  -1  12   1   26.11    0.92
  -1  12   1   24.69    1.31
  -1  12   1   25.55    1.03
  -1  12   1   25.38    1.04
   0 -12  -1    2.54    0.41
   0 -12  -1    1.70    0.31
   0 -12  -1    2.21    0.55
   0 -12  -1    2.15    0.22
   0 -12  -1    1.69    0.27
   0 -12  -1    2.06    0.32
   0  12   1    2.53    0.47
   0  12   1    1.74    0.30
   0  12   1    2.54    0.34
   0  12   1    1.57    0.27
  -1 -12  -1   88.82    3.23
  -1 -12  -1   91.67    2.69
  -1 -12  -1   89.51    2.35
  -1 -12  -1   86.00    2.57
  -1 -12  -1   86.65    2.63
  -1 -12  -1   88.64    2.57
   1  12   1   90.19    2.64
   1  12   1   88.06    2.54
   1  12   1   91.68    3.00
   1  12   1   93.01    2.65
  -2 -12  -1   -0.02    0.24
  -2 -12  -1    0.45    0.20
  -2 -12  -1    0.54    0.13
  -2 -12  -1    0.15    0.17
  -2 -12  -1    0.70    0.22
  -2 -12  -1    0.43    0.20
   2  12   1    0.45    0.19
   2  12   1    0.69    0.29
   2  12   1    0.23    0.15
   2  12   1    0.01    0.14
  -3 -12  -1   14.03    0.72
  -3 -12  -1   13.21    0.75
  -3 -12  -1   13.70    0.74
  -3 -12  -1   13.47    0.53
  -3 -12  -1   14.62    0.78
  -3 -12  -1   13.51    1.08
   3  12   1   14.08    0.90
   3  12   1   12.42    0.74
   3  12   1   14.09    0.73
   3  12   1   13.25    0.61
  -4 -12  -1    0.07    0.17
  -4 -12  -1    0.01    0.09
  -4 -12  -1    0.19    0.15
  -4 -12  -1    0.15    0.17
  -4 -12  -1    0.01    0.16
  -4 -12  -1   -0.21    0.22
   4  12   1    0.27    0.17
   4  12   1    0.09    0.18
   4  12   1    0.25    0.21
  -5 -12  -1    0.27    0.19
  -5 -12  -1    0.02    0.19
  -5 -12  -1   -0.18    0.15
  -5 -12  -1    0.14    0.10
  -5 -12  -1   -0.02    0.15
   5  12   1    0.36    0.18
   5  12   1    0.62    0.27
   5  12   1   -0.04    0.16
  -6 -12  -1    0.20    0.23
  -6 -12  -1    0.18    0.24
  -6 -12  -1    0.28    0.14
  -6 -12  -1    0.15    0.21
  -6 -12  -1    0.47    0.24
   6  12   1    0.30    0.23
   6  12   1    0.37    0.26
   6  12   1    0.38    0.21
  -7 -12  -1   22.03    1.12
  -7 -12  -1   21.00    1.13
  -7 -12  -1   19.96    1.05
  -7 -12  -1   22.13    1.11
  -7 -12  -1   23.71    0.82
   7  12   1   20.83    0.98
   7  12   1   19.37    1.10
   7  12   1   21.64    1.11
  -8 -12  -1    0.10    0.25
  -8 -12  -1    0.44    0.16
  -8 -12  -1    1.00    0.32
  -8 -12  -1    0.73    0.30
   8  12   1    0.29    0.24
   8  12   1   -0.07    0.23
  -9 -12  -1   19.86    1.16
  -9 -12  -1   20.30    1.16
  -9 -12  -1   20.33    1.14
  -9 -12  -1   19.27    0.79
   9  12   1   21.18    1.23
   9  12   1   20.21    1.16
 -10 -12  -1    1.67    0.47
 -10 -12  -1    1.38    0.25
 -10 -12  -1    2.14    0.47
 -10 -12  -1    2.23    0.47
  10  12   1    1.93    0.46
  10  12   1    2.15    0.52
 -11 -12  -1    4.51    0.66
 -11 -12  -1    6.45    0.48
 -11 -12  -1    6.48    0.79
 -11 -12  -1    6.17    0.82
  11  12   1    5.08    0.71
  11  12   1    6.83    0.83
   9 -13  -1    0.09    0.18
   9 -13  -1    0.00    0.32
   9 -13  -1    0.51    0.33
   9 -13  -1    0.18    0.30
  -9  13   1    0.05    0.27
  -9  13   1    0.00    0.26
   8 -13  -1    0.06    0.29
   8 -13  -1    0.35    0.18
   8 -13  -1    0.17    0.28
   8 -13  -1    0.35    0.33
  -8  13   1    0.29    0.28
  -8  13   1    0.45    0.30
   7 -13  -1    5.86    0.67
   7 -13  -1    5.85    0.66
   7 -13  -1    6.90    0.79
   7 -13  -1    5.78    0.43
  -7  13   1    6.56    0.92
  -7  13   1    4.59    0.59
  -7  13   1    6.08    0.71
   6 -13  -1    0.56    0.29
   6 -13  -1    0.87    0.30
   6 -13  -1    1.08    0.22
   6 -13  -1    0.93    0.39
  -6  13   1    0.95    0.30
  -6  13   1    0.96    0.32
  -6  13   1    1.17    0.45
   5 -13  -1   36.55    1.46
   5 -13  -1   36.17    1.54
   5 -13  -1   36.97    1.48
   5 -13  -1   36.02    1.17
  -5  13   1   33.63    1.47
  -5  13   1   36.04    1.37
  -5  13   1   34.14    1.43
  -5  13   1   35.77    1.83
   4 -13  -1    0.09    0.20
   4 -13  -1    0.19    0.14
   4 -13  -1    0.26    0.24
   4 -13  -1    0.61    0.25
  -4  13   1    0.32    0.18
  -4  13   1    0.28    0.18
  -4  13   1    0.37    0.20
  -4  13   1    0.39    0.30
   3 -13  -1   31.41    1.04
   3 -13  -1   33.30    1.30
   3 -13  -1   32.61    1.31
   3 -13  -1   32.38    1.37
  -3  13   1   30.72    1.62
  -3  13   1   32.16    1.32
  -3  13   1   33.61    1.25
  -3  13   1   32.75    1.28
   2 -13  -1    1.71    0.37
   2 -13  -1    1.92    0.34
   2 -13  -1    1.08    0.17
   2 -13  -1    0.83    0.25
   2 -13  -1    0.91    0.65
  -2  13   1    1.08    0.35
  -2  13   1    1.05    0.26
  -2  13   1    1.42    0.26
  -2  13   1    1.18    0.24
  -2  13   1    0.88    0.25
   1 -13  -1   17.03    1.26
   1 -13  -1   16.35    0.89
   1 -13  -1   15.56    0.73
   1 -13  -1   17.02    0.86
   1 -13  -1   16.79    0.81
   1 -13  -1   17.17    0.64
  -1  13   1   17.56    0.86
  -1  13   1   16.61    0.82
  -1  13   1   17.23    0.79
  -1  13   1   17.96    1.12
   0 -13  -1    0.41    0.20
   0 -13  -1    0.61    0.23
   0 -13  -1    1.01    0.41
   0 -13  -1    0.51    0.19
   0 -13  -1    0.71    0.15
   0 -13  -1    0.76    0.25
   0  13   1    0.47    0.17
   0  13   1    0.60    0.21
   0  13   1    1.11    0.35
   0  13   1    0.68    0.21
  -1 -13  -1    3.27    0.26
  -1 -13  -1    3.02    0.39
  -1 -13  -1    2.25    0.36
  -1 -13  -1    2.79    0.38
  -1 -13  -1    2.04    0.52
  -1 -13  -1    2.79    0.42
   1  13   1    3.25    0.43
   1  13   1    2.75    0.39
   1  13   1    2.71    0.35
   1  13   1    4.37    0.63
  -2 -13  -1    5.33    0.33
  -2 -13  -1    5.40    0.59
  -2 -13  -1    5.97    0.49
  -2 -13  -1    5.63    0.47
  -2 -13  -1    5.22    0.54
  -2 -13  -1    6.25    0.88
   2  13   1    5.14    0.53
   2  13   1    6.01    0.72
   2  13   1    6.07    0.43
   2  13   1    6.07    0.52
  -3 -13  -1   20.29    0.99
  -3 -13  -1   19.86    0.97
  -3 -13  -1   20.41    0.73
  -3 -13  -1   20.34    0.99
  -3 -13  -1   20.70    0.93
   3  13   1   20.13    0.82
   3  13   1   22.03    1.19
   3  13   1   21.42    0.98
   3  13   1   18.23    0.96
  -4 -13  -1    0.14    0.17
  -4 -13  -1   -0.06    0.16
  -4 -13  -1    0.24    0.20
  -4 -13  -1   -0.09    0.16
  -4 -13  -1   -0.09    0.09
   4  13   1   -0.03    0.18
   4  13   1   -0.17    0.15
   4  13   1    0.05    0.16
  -5 -13  -1   57.83    2.03
  -5 -13  -1   56.74    2.03
  -5 -13  -1   57.98    1.66
  -5 -13  -1   57.99    1.97
  -5 -13  -1   56.74    2.05
   5  13   1   58.10    1.95
   5  13   1   59.61    2.09
   5  13   1   56.63    2.17
  -6 -13  -1    4.55    0.34
  -6 -13  -1    4.90    0.60
  -6 -13  -1    4.97    0.60
  -6 -13  -1    4.27    0.56
  -6 -13  -1    5.68    0.61
   6  13   1    5.18    0.56
   6  13   1    3.59    0.52
   6  13   1    4.57    0.60
  -7 -13  -1   15.79    0.97
  -7 -13  -1   15.30    1.00
  -7 -13  -1   16.21    0.99
  -7 -13  -1   15.38    0.67
  -7 -13  -1   15.35    0.91
   7  13   1   15.68    0.99
   7  13   1   15.52    0.98
   7  13   1   15.98    0.86
  -8 -13  -1    0.67    0.33
  -8 -13  -1    0.65    0.32
  -8 -13  -1    0.15    0.24
  -8 -13  -1    0.45    0.17
   8  13   1    0.44    0.31
   8  13   1    0.29    0.28
  -9 -13  -1    0.51    0.32
  -9 -13  -1   -0.06    0.13
  -9 -13  -1   -0.16    0.24
  -9 -13  -1   -0.25    0.21
   9  13   1    0.25    0.29
   9  13   1   -0.02    0.24
 -10 -13  -1   -0.32    0.23
 -10 -13  -1   -0.14    0.14
 -10 -13  -1    0.23    0.31
 -10 -13  -1    0.00    0.26
  10  13   1   -0.42    0.25
  10  13   1   -0.37    0.26
   9 -14  -1   10.01    0.97
   9 -14  -1    9.71    1.03
   9 -14  -1    9.66    0.59
  -9  14   1   10.28    0.97
  -9  14   1    7.71    0.87
   8 -14  -1   -0.05    0.27
   8 -14  -1    0.08    0.28
   8 -14  -1   -0.14    0.15
   8 -14  -1    0.31    0.35
  -8  14   1   -0.16    0.24
  -8  14   1   -0.07    0.24
   7 -14  -1   21.54    0.89
   7 -14  -1   22.14    1.20
   7 -14  -1   23.47    1.23
   7 -14  -1   23.08    1.30
  -7  14   1   21.34    1.21
  -7  14   1   22.46    1.55
  -7  14   1   21.93    1.21
   6 -14  -1    0.22    0.24
   6 -14  -1    0.76    0.37
   6 -14  -1    0.23    0.27
   6 -14  -1    0.15    0.15
  -6  14   1    0.36    0.26
  -6  14   1    0.52    0.41
  -6  14   1    0.39    0.26
   5 -14  -1    2.13    0.27
   5 -14  -1    2.63    0.45
   5 -14  -1    2.62    0.49
   5 -14  -1    2.26    0.43
  -5  14   1    2.30    0.38
  -5  14   1    2.33    0.44
  -5  14   1    1.36    0.49
  -5  14   1    1.22    0.33
   4 -14  -1   -0.09    0.19
   4 -14  -1   -0.16    0.12
   4 -14  -1   -0.06    0.18
   4 -14  -1    0.10    0.22
  -4  14   1   -0.15    0.21
  -4  14   1   -0.14    0.15
  -4  14   1    0.13    0.19
  -4  14   1   -0.02    0.17
   3 -14  -1    0.34    0.23
   3 -14  -1    0.27    0.23
   3 -14  -1    0.11    0.20
   3 -14  -1    0.25    0.14
  -3  14   1    0.13    0.24
  -3  14   1    0.24    0.19
  -3  14   1    0.16    0.18
  -3  14   1    0.14    0.16
   2 -14  -1    1.82    0.34
   2 -14  -1    1.25    0.31
   2 -14  -1    1.27    0.35
   2 -14  -1    1.50    0.21
  -2  14   1    1.48    0.44
  -2  14   1    2.17    0.39
  -2  14   1    1.12    0.29
   1 -14  -1    6.47    0.55
   1 -14  -1    6.43    0.38
   1 -14  -1    7.10    0.53
   1 -14  -1    6.98    0.69
  -1  14   1    6.29    0.52
  -1  14   1    7.08    0.51
  -1  14   1    5.50    0.77
  -1  14   1    7.23    0.58
   0 -14  -1    0.28    0.20
   0 -14  -1    0.23    0.13
   0 -14  -1    0.43    0.23
   0 -14  -1    0.41    0.19
   0 -14  -1    0.17    0.21
   0  14   1    0.50    0.19
   0  14   1    0.56    0.22
   0  14   1    0.18    0.18
   0  14   1    0.56    0.31
  -1 -14  -1   62.32    2.00
  -1 -14  -1   62.74    2.12
  -1 -14  -1   62.55    2.08
  -1 -14  -1   61.26    1.75
  -1 -14  -1   58.71    1.97
   1  14   1   62.20    2.44
   1  14   1   61.78    2.08
   1  14   1   61.26    1.97
   1  14   1   65.44    2.09
  -2 -14  -1    0.24    0.19
  -2 -14  -1    0.11    0.19
  -2 -14  -1    0.20    0.21
  -2 -14  -1    0.20    0.20
  -2 -14  -1    0.50    0.14
   2  14   1    0.25    0.19
   2  14   1    0.37    0.20
   2  14   1    0.31    0.28
   2  14   1    0.45    0.18
  -3 -14  -1   12.06    0.78
  -3 -14  -1   11.33    0.51
  -3 -14  -1   12.33    0.71
  -3 -14  -1   10.36    0.70
  -3 -14  -1   11.44    0.74
   3  14   1   11.34    0.64
   3  14   1   11.91    0.77
   3  14   1   10.55    0.70
   3  14   1   11.12    0.89
  -4 -14  -1   -0.05    0.18
  -4 -14  -1    0.01    0.16
  -4 -14  -1    0.17    0.21
  -4 -14  -1    0.24    0.21
  -4 -14  -1    0.05    0.12
   4  14   1   -0.21    0.15
   4  14   1   -0.07    0.20
   4  14   1    0.11    0.25
  -5 -14  -1    3.94    0.56
  -5 -14  -1    4.70    0.53
  -5 -14  -1    4.49    0.58
  -5 -14  -1    4.03    0.35
  -5 -14  -1    4.40    0.57
   5  14   1    4.95    0.57
   5  14   1    4.91    0.64
   5  14   1    4.46    0.62
  -6 -14  -1    2.93    0.49
  -6 -14  -1    3.22    0.52
  -6 -14  -1    2.73    0.31
  -6 -14  -1    2.34    0.47
  -6 -14  -1    3.50    0.49
   6  14   1    3.15    0.46
   6  14   1    3.32    0.53
   6  14   1    2.46    0.48
  -7 -14  -1    5.75    0.65
  -7 -14  -1    5.86    0.40
  -7 -14  -1    5.03    0.65
  -7 -14  -1    5.54    0.68
   7  14   1    4.33    0.63
   7  14   1    4.55    0.55
   7  14   1    5.19    0.68
  -8 -14  -1    0.15    0.24
  -8 -14  -1    0.40    0.31
  -8 -14  -1    0.60    0.29
  -8 -14  -1    0.07    0.14
   8  14   1    0.40    0.34
   8  14   1    0.03    0.26
  -9 -14  -1   15.06    1.00
  -9 -14  -1   14.51    1.04
  -9 -14  -1   15.79    1.08
  -9 -14  -1   17.17    0.76
   9  14   1   17.22    1.16
   9  14   1   17.99    1.15
 -10 -14  -1    1.05    0.37
 -10 -14  -1    0.99    0.24
 -10 -14  -1    1.55    0.48
 -10 -14  -1    2.02    0.54
  10  14   1    1.08    0.44
  10  14   1    1.00    0.44
   8 -15  -1   -0.23    0.33
   8 -15  -1    0.05    0.17
  -8  15   1   -0.08    0.28
  -8  15   1   -0.32    0.22
   7 -15  -1    0.85    0.36
   7 -15  -1    0.11    0.32
   7 -15  -1    0.69    0.23
   7 -15  -1    0.52    0.42
  -7  15   1    1.15    0.37
  -7  15   1    0.54    0.30
   6 -15  -1   -0.01    0.26
   6 -15  -1   -0.36    0.13
   6 -15  -1    0.08    0.33
   6 -15  -1    0.09    0.26
  -6  15   1    0.10    0.24
  -6  15   1   -0.29    0.47
  -6  15   1    0.36    0.28
   5 -15  -1   24.95    1.33
   5 -15  -1   25.78    1.26
   5 -15  -1   25.84    0.96
   5 -15  -1   25.16    1.23
  -5  15   1   25.87    1.64
  -5  15   1   25.78    1.18
  -5  15   1   25.29    1.28
  -5  15   1   26.69    1.25
   4 -15  -1    0.37    0.26
   4 -15  -1    0.41    0.28
   4 -15  -1    0.72    0.20
   4 -15  -1    0.60    0.34
  -4  15   1    0.37    0.33
  -4  15   1    0.42    0.22
  -4  15   1    0.65    0.28
  -4  15   1    0.44    0.23
   3 -15  -1   31.48    1.08
   3 -15  -1   31.64    1.46
   3 -15  -1   31.02    1.33
   3 -15  -1   32.80    1.41
  -3  15   1   35.23    1.41
  -3  15   1   32.51    1.41
  -3  15   1   31.44    1.77
   2 -15  -1    0.29    0.24
   2 -15  -1    0.10    0.25
   2 -15  -1    0.10    0.14
   2 -15  -1    0.28    0.23
  -2  15   1    0.82    0.39
  -2  15   1    0.17    0.22
  -2  15   1    0.33    0.21
   1 -15  -1   26.17    1.20
   1 -15  -1   26.20    1.14
   1 -15  -1   25.06    1.24
   1 -15  -1   24.96    0.90
  -1  15   1   27.52    1.22
  -1  15   1   26.13    1.17
  -1  15   1   25.53    1.52
  -1  15   1   27.22    1.13
   0 -15  -1   -0.26    0.15
   0 -15  -1   -0.22    0.15
   0 -15  -1   -0.14    0.10
   0 -15  -1   -0.31    0.15
   0  15   1    0.14    0.16
   0  15   1   -0.01    0.17
   0  15   1   -0.05    0.22
   0  15   1   -0.20    0.16
  -1 -15  -1    0.02    0.18
  -1 -15  -1    0.00    0.12
  -1 -15  -1    0.06    0.18
  -1 -15  -1    0.11    0.23
  -1 -15  -1   -0.11    0.16
   1  15   1    0.21    0.24
   1  15   1    0.12    0.14
   1  15   1    0.02    0.17
   1  15   1    0.16    0.17
  -2 -15  -1   -0.22    0.17
  -2 -15  -1   -0.02    0.16
  -2 -15  -1   -0.05    0.18
  -2 -15  -1    0.14    0.20
  -2 -15  -1    0.04    0.12
   2  15   1   -0.07    0.15
   2  15   1   -0.05    0.13
   2  15   1   -0.27    0.12
   2  15   1   -0.03    0.21
  -3 -15  -1    6.33    0.64
  -3 -15  -1    6.56    0.63
  -3 -15  -1    7.78    0.43
  -3 -15  -1    8.30    0.68
  -3 -15  -1    7.54    0.63
   3  15   1    6.13    0.66
   3  15   1    7.37    0.61
   3  15   1    6.69    0.81
  -4 -15  -1    0.12    0.22
  -4 -15  -1   -0.11    0.19
  -4 -15  -1   -0.11    0.20
  -4 -15  -1   -0.11    0.11
  -4 -15  -1   -0.03    0.18
   4  15   1   -0.10    0.19
   4  15   1   -0.10    0.18
   4  15   1   -0.07    0.24
  -5 -15  -1   26.59    1.30
  -5 -15  -1   25.25    1.18
  -5 -15  -1   27.55    1.33
  -5 -15  -1   26.60    0.94
  -5 -15  -1   25.59    1.27
   5  15   1   24.82    1.28
   5  15   1   23.93    1.19
  -6 -15  -1    0.20    0.27
  -6 -15  -1    0.25    0.16
  -6 -15  -1    0.11    0.26
  -6 -15  -1    0.00    0.22
  -6 -15  -1    0.20    0.30
   6  15   1   -0.21    0.19
   6  15   1    0.07    0.22
   6  15   1    0.21    0.26
  -7 -15  -1   12.98    0.90
  -7 -15  -1   12.73    0.94
  -7 -15  -1   12.74    0.63
  -7 -15  -1   13.57    0.95
   7  15   1   14.50    0.88
   7  15   1   13.08    0.98
   7  15   1   14.22    1.01
  -8 -15  -1    1.79    0.44
  -8 -15  -1    1.07    0.23
  -8 -15  -1    0.86    0.37
   8  15   1    0.99    0.41
   8  15   1    1.31    0.45
  -9 -15  -1    3.93    0.41
  -9 -15  -1    3.63    0.61
  -9 -15  -1    4.94    0.71
   9  15   1    3.37    0.63
   9  15   1    3.33    0.64
   7 -16  -1   31.53    1.17
   7 -16  -1   30.77    1.63
  -7  16   1   32.21    1.58
  -7  16   1   29.35    1.51
   6 -16  -1   -0.32    0.28
   6 -16  -1   -0.01    0.16
   6 -16  -1    0.28    0.29
  -6  16   1    0.26    0.26
  -6  16   1    0.14    0.25
   5 -16  -1    6.73    0.82
   5 -16  -1    7.41    0.49
   5 -16  -1    7.24    0.76
  -5  16   1    7.09    0.70
  -5  16   1    6.68    0.76
   4 -16  -1    0.63    0.31
   4 -16  -1    0.18    0.30
   4 -16  -1    0.34    0.17
  -4  16   1    0.27    0.23
  -4  16   1    0.33    0.34
  -4  16   1    0.24    0.27
   3 -16  -1    0.94    0.33
   3 -16  -1    1.16    0.40
   3 -16  -1    1.25    0.23
  -3  16   1    0.72    0.31
  -3  16   1    1.62    0.38
  -3  16   1    2.03    0.56
   2 -16  -1    1.81    0.40
   2 -16  -1    1.55    0.24
   2 -16  -1    1.86    0.45
  -2  16   1    2.31    0.42
  -2  16   1    1.88    0.52
  -2  16   1    1.14    0.32
   1 -16  -1    4.86    0.63
   1 -16  -1    6.05    0.65
   1 -16  -1    5.57    0.39
  -1  16   1    4.78    0.58
  -1  16   1    4.98    0.61
  -1  16   1    6.00    0.86
   0 -16  -1    0.04    0.13
   0 -16  -1    0.20    0.26
   0 -16  -1    0.62    0.27
   0  16   1    0.01    0.20
   0  16   1    0.05    0.18
   0  16   1    0.17    0.30
   0  16   1    0.38    0.24
  -1 -16  -1   21.92    1.13
  -1 -16  -1   22.28    0.83
  -1 -16  -1   21.07    1.06
  -1 -16  -1   25.80    1.23
   1  16   1   21.48    1.40
   1  16   1   23.27    1.16
   1  16   1   22.57    1.05
   1  16   1   21.12    1.09
  -2 -16  -1    0.38    0.25
  -2 -16  -1    0.84    0.32
  -2 -16  -1    0.45    0.16
  -2 -16  -1    0.59    0.26
   2  16   1    0.79    0.25
   2  16   1    0.66    0.27
   2  16   1    0.59    0.27
   2  16   1    0.38    0.31
  -3 -16  -1    9.89    0.75
  -3 -16  -1   10.70    0.53
  -3 -16  -1    9.40    0.75
  -3 -16  -1   11.95    0.84
   3  16   1   10.64    0.77
   3  16   1   10.98    0.80
   3  16   1    7.58    0.91
  -4 -16  -1    1.51    0.24
  -4 -16  -1    0.82    0.33
  -4 -16  -1    0.81    0.32
  -4 -16  -1    1.75    0.44
   4  16   1    2.10    0.45
   4  16   1    1.65    0.46
   4  16   1    1.05    0.34
  -5 -16  -1    2.77    0.32
  -5 -16  -1    1.99    0.46
  -5 -16  -1    1.35    0.40
  -5 -16  -1    1.81    0.43
   5  16   1    2.95    0.53
   5  16   1    3.35    0.50
   5  16   1    2.79    0.54
  -6 -16  -1    1.13    0.40
  -6 -16  -1    1.11    0.37
  -6 -16  -1    0.36    0.32
  -6 -16  -1    1.19    0.24
   6  16   1    0.74    0.32
   6  16   1    1.18    0.39
   6  16   1    0.79    0.35
  -7 -16  -1    0.41    0.30
  -7 -16  -1    0.46    0.30
  -7 -16  -1    0.85    0.22
   7  16   1    0.94    0.38
   7  16   1    0.62    0.37
   7  16   1    1.25    0.34
  -8 -16  -1    1.26    0.26
  -8 -16  -1    1.39    0.42
  -8 -16  -1    0.92    0.40
   8  16   1    0.46    0.37
   8  16   1    0.65    0.35
   6 -17  -1    0.74    0.43
   6 -17  -1    0.04    0.19
  -6  17   1    0.17    0.28
   5 -17  -1   12.24    0.65
   5 -17  -1   12.56    1.03
   5 -17  -1   12.58    0.93
  -5  17   1   13.46    0.98
  -5  17   1   10.78    0.84
   4 -17  -1    0.45    0.37
   4 -17  -1    0.46    0.20
   4 -17  -1    0.20    0.29
  -4  17   1    0.19    0.25
  -4  17   1    0.04    0.27
   3 -17  -1   19.08    1.16
   3 -17  -1   19.44    0.80
   3 -17  -1   18.39    1.08
  -3  17   1   17.16    1.04
  -3  17   1   16.98    1.06
   2 -17  -1    0.00    0.15
   2 -17  -1   -0.01    0.26
   2 -17  -1   -0.38    0.20
  -2  17   1   -0.12    0.22
  -2  17   1    0.09    0.51
  -2  17   1   -0.05    0.22
   1 -17  -1   19.22    1.07
   1 -17  -1   18.43    0.77
   1 -17  -1   18.34    1.12
  -1  17   1   17.28    1.00
  -1  17   1   18.16    1.05
  -1  17   1   18.91    1.41
   0 -17  -1    0.06    0.24
   0 -17  -1   -0.19    0.12
   0 -17  -1    0.24    0.27
   0  17   1    0.13    0.23
   0  17   1    0.03    0.30
   0  17   1    0.54    0.26
   0  17   1    0.00    0.18
  -1 -17  -1    3.85    0.57
  -1 -17  -1    5.08    0.70
  -1 -17  -1    3.75    0.36
   1  17   1    4.30    0.56
   1  17   1    4.16    0.52
   1  17   1    3.44    0.70
   1  17   1    3.61    0.55
  -2 -17  -1    0.17    0.16
  -2 -17  -1    0.30    0.25
  -2 -17  -1    0.04    0.22
  -2 -17  -1    0.47    0.31
   2  17   1   -0.19    0.21
   2  17   1    0.68    0.35
   2  17   1    0.24    0.25
  -3 -17  -1    4.58    0.59
  -3 -17  -1    3.93    0.61
  -3 -17  -1    4.97    0.65
  -3 -17  -1    3.13    0.34
   3  17   1    3.31    0.54
   3  17   1    3.94    0.59
   3  17   1    4.06    0.70
  -4 -17  -1    0.46    0.30
  -4 -17  -1    1.00    0.37
  -4 -17  -1    1.50    0.41
  -4 -17  -1    0.70    0.20
   4  17   1    1.04    0.38
   4  17   1    0.90    0.33
   4  17   1    1.00    0.41
  -5 -17  -1   11.56    0.91
  -5 -17  -1   13.55    0.65
  -5 -17  -1   13.54    0.95
  -5 -17  -1   12.93    0.97
   5  17   1   13.83    0.96
   5  17   1   12.32    0.94
   5  17   1   13.34    0.91
  -6 -17  -1    0.15    0.28
  -6 -17  -1    0.05    0.16
  -6 -17  -1    0.01    0.27
  -6 -17  -1    0.11    0.31
   6  17   1    0.08    0.29
   6  17   1   -0.43    0.19
   6  17   1   -0.12    0.23
  -7 -17  -1    4.44    0.67
  -7 -17  -1    6.60    0.48
  -7 -17  -1    4.61    0.69
   7  17   1    7.42    0.78
   7  17   1    6.15    0.81
   7  17   1    6.05    0.76
   5 -18  -1   14.38    0.73
   5 -18  -1   14.16    1.11
  -5  18   1   16.27    1.10
   4 -18  -1    2.59    0.54
   4 -18  -1    3.02    0.35
   4 -18  -1    2.61    0.59
  -4  18   1    2.56    0.53
  -4  18   1    2.03    0.48
   3 -18  -1    1.49    0.46
   3 -18  -1    2.62    0.50
   3 -18  -1    1.81    0.29
  -3  18   1    2.26    0.47
  -3  18   1    2.02    0.44
   2 -18  -1    0.04    0.16
   2 -18  -1   -0.23    0.22
   2 -18  -1    0.04    0.29
  -2  18   1    0.07    0.25
  -2  18   1   -0.20    0.24
   1 -18  -1   13.23    0.65
   1 -18  -1   11.01    0.85
   1 -18  -1   12.36    0.96
  -1  18   1   13.27    0.94
  -1  18   1   13.50    0.90
   0 -18  -1    0.42    0.32
   0 -18  -1    0.21    0.19
   0 -18  -1    0.90    0.37
   0  18   1    0.87    0.31
   0  18   1    0.81    0.31
  -1 -18  -1   14.28    0.98
  -1 -18  -1   15.09    0.70
  -1 -18  -1   13.72    0.99
   1  18   1   14.36    0.88
   1  18   1   16.26    1.01
   1  18   1   15.40    0.97
  -2 -18  -1    0.42    0.20
  -2 -18  -1    0.83    0.35
  -2 -18  -1    0.41    0.30
   2  18   1    1.47    0.40
   2  18   1    0.65    0.31
  -3 -18  -1   12.60    0.94
  -3 -18  -1   11.74    0.86
  -3 -18  -1    9.37    0.91
  -3 -18  -1   11.50    0.60
   3  18   1   10.56    0.86
   3  18   1   10.59    0.86
  -4 -18  -1    2.26    0.52
  -4 -18  -1    2.61    0.52
  -4 -18  -1    2.48    0.50
  -4 -18  -1    1.97    0.30
   4  18   1    1.79    0.44
   4  18   1    2.33    0.49
   4  18   1    3.00    0.56
  -5 -18  -1    1.19    0.24
  -5 -18  -1    0.53    0.36
  -5 -18  -1    0.74    0.36
  -5 -18  -1    1.86    0.46
   5  18   1    1.58    0.49
   5  18   1    1.30    0.41
   5  18   1    0.86    0.35
  -6 -18  -1    0.87    0.36
  -6 -18  -1   -0.11    0.14
  -6 -18  -1    0.15    0.31
   6  18   1   -0.18    0.23
   6  18   1   -0.26    0.27
   6  18   1   -0.13    0.28
   4 -19  -1    0.44    0.22
   4 -19  -1   -0.25    0.33
  -4  19   1    0.02    0.28
  -4  19   1    0.03    0.28
   3 -19  -1   14.36    0.72
   3 -19  -1   13.42    1.07
   3 -19  -1   15.47    1.03
  -3  19   1   13.33    0.99
  -3  19   1   13.90    0.98
   2 -19  -1    0.19    0.35
   2 -19  -1    0.04    0.16
   2 -19  -1    0.13    0.30
  -2  19   1   -0.11    0.24
  -2  19   1    0.33    0.30
   1 -19  -1   14.67    1.05
   1 -19  -1   13.97    0.68
   1 -19  -1   12.14    0.92
  -1  19   1   11.85    0.95
  -1  19   1   12.85    0.92
   0 -19  -1    0.22    0.30
   0 -19  -1   -0.14    0.14
   0 -19  -1    0.27    0.34
   0  19   1   -0.24    0.23
   0  19   1    0.20    0.31
  -1 -19  -1    3.06    0.57
  -1 -19  -1    3.63    0.38
  -1 -19  -1    3.70    0.64
   1  19   1    3.66    0.59
   1  19   1    3.71    0.59
  -2 -19  -1   -0.12    0.15
  -2 -19  -1    0.06    0.25
  -2 -19  -1   -0.50    0.20
   2  19   1   -0.10    0.26
   2  19   1    0.22    0.30
  -3 -19  -1    1.35    0.27
  -3 -19  -1    0.73    0.37
  -3 -19  -1    2.02    0.49
   3  19   1    1.34    0.42
   3  19   1    0.96    0.37
  -4 -19  -1    0.07    0.17
  -4 -19  -1    0.23    0.29
  -4 -19  -1    0.20    0.34
  -4 -19  -1   -0.04    0.28
   4  19   1   -0.37    0.26
   4  19   1    0.12    0.26
   4  19   1    0.13    0.30
  -5 -19  -1    7.32    0.85
  -5 -19  -1    6.74    0.85
  -5 -19  -1    6.19    0.49
  -5 -19  -1    6.19    0.80
   5  19   1    5.92    0.73
   5  19   1    6.47    0.84
   5  19   1    6.19    0.78
   1 -20  -1    1.36    0.49
   1 -20  -1    1.62    0.29
   1 -20  -1    1.54    0.46
  -1  20   1    1.12    0.41
  -1  20   1    1.90    0.46
   0 -20  -1   -0.22    0.29
   0 -20  -1   -0.15    0.16
   0 -20  -1   -0.03    0.28
   0  20   1    0.09    0.30
   0  20   1   -0.12    0.27
  -1 -20  -1   12.77    0.98
  -1 -20  -1   11.81    0.99
  -1 -20  -1   10.07    0.61
   1  20   1   12.36    0.96
  -2 -20  -1    0.59    0.37
  -2 -20  -1    0.17    0.20
  -2 -20  -1    0.25    0.32
   2  20   1    0.29    0.34
   2  20   1    0.24    0.34
   3  19  -2    1.15    0.41
   3  19  -2    0.54    0.35
  -3 -19   2    0.52    0.21
  -3 -19   2    0.55    0.37
  -3 -19   2    0.33    0.34
  -3 -19   2    0.73    0.40
   2  19  -2    3.88    0.61
   2  19  -2    5.12    0.70
  -2 -19   2    3.79    0.40
  -2 -19   2    4.14    0.65
  -2 -19   2    4.87    0.73
   1  19  -2    0.04    0.22
   1  19  -2    0.10    0.27
  -1 -19   2   -0.11    0.28
  -1 -19   2   -0.04    0.15
  -1 -19   2   -0.37    0.27
   0  19  -2   18.07    1.16
   0  19  -2   19.12    1.12
   0 -19   2   19.76    1.21
   0 -19   2   18.57    1.21
   0 -19   2   18.77    0.82
  -1  19  -2    0.48    0.31
  -1  19  -2   -0.07    0.22
   1 -19   2   -0.13    0.31
   1 -19   2   -0.10    0.29
   1 -19   2   -0.34    0.15
  -2  19  -2   12.30    0.95
  -2  19  -2   11.60    0.92
   2 -19   2   11.98    1.00
   2 -19   2   12.05    0.65
   2 -19   2   11.96    0.97
   5  18  -2   -0.24    0.26
   5  18  -2   -0.12    0.25
  -5 -18   2   -0.04    0.16
  -5 -18   2   -0.01    0.30
  -5 -18   2    0.35    0.32
  -5 -18   2    0.17    0.34
   4  18  -2   17.63    1.18
   4  18  -2   19.46    1.18
  -4 -18   2   18.98    0.80
  -4 -18   2   18.88    1.21
  -4 -18   2   18.00    1.16
  -4 -18   2   17.93    1.17
   3  18  -2    0.08    0.29
   3  18  -2    0.32    0.28
  -3 -18   2    0.55    0.19
  -3 -18   2    0.32    0.33
  -3 -18   2   -0.15    0.27
  -3 -18   2    0.25    0.31
   2  18  -2   10.68    0.89
   2  18  -2    8.99    0.98
   2  18  -2   10.18    0.97
  -2 -18   2   11.70    0.91
  -2 -18   2   11.15    0.86
  -2 -18   2   11.71    0.93
  -2 -18   2   10.88    0.58
   1  18  -2    0.49    0.27
   1  18  -2    0.70    0.33
   1  18  -2    0.62    0.34
  -1 -18   2    0.41    0.33
  -1 -18   2    0.40    0.18
  -1 -18   2    0.30    0.34
   0  18  -2   12.21    0.86
   0  18  -2   10.30    0.86
   0 -18   2   11.24    0.90
   0 -18   2   12.62    0.97
   0 -18   2   11.76    0.61
  -1  18  -2    0.55    0.26
  -1  18  -2   -0.11    0.23
   1 -18   2   -0.42    0.23
   1 -18   2    0.20    0.17
   1 -18   2   -0.12    0.26
  -2  18  -2    3.13    0.55
  -2  18  -2    3.49    0.59
   2 -18   2    3.25    0.62
   2 -18   2    2.12    0.48
   2 -18   2    4.08    0.39
  -3  18  -2    2.11    0.46
  -3  18  -2    1.69    0.42
   3 -18   2    0.89    0.44
   3 -18   2    1.38    0.44
   3 -18   2    1.25    0.25
  -4  18  -2   16.19    1.05
  -4  18  -2   15.43    1.08
   4 -18   2   16.98    1.17
   4 -18   2   15.13    0.74
   4 -18   2   15.87    1.12
   6  17  -2    9.06    0.96
   6  17  -2   10.81    0.89
  -6 -17   2   10.64    0.91
  -6 -17   2   10.50    1.03
  -6 -17   2   10.75    0.59
  -6 -17   2    9.35    0.97
   5  17  -2    1.03    0.39
   5  17  -2    1.49    0.44
  -5 -17   2    1.48    0.26
  -5 -17   2    0.86    0.38
  -5 -17   2    1.23    0.43
  -5 -17   2    0.49    0.36
   4  17  -2    1.73    0.43
   4  17  -2    2.37    0.49
  -4 -17   2    2.22    0.51
  -4 -17   2    2.08    0.48
  -4 -17   2    1.98    0.28
  -4 -17   2    1.98    0.48
   3  17  -2   -0.28    0.22
   3  17  -2    0.00    0.22
  -3 -17   2   -0.13    0.25
  -3 -17   2    0.09    0.28
  -3 -17   2    0.06    0.13
  -3 -17   2   -0.11    0.23
   2  17  -2    2.47    0.43
   2  17  -2    2.74    0.52
   2  17  -2    1.91    0.44
  -2 -17   2    2.20    0.29
  -2 -17   2    2.22    0.49
  -2 -17   2    2.54    0.53
  -2 -17   2    2.26    0.47
   1  17  -2   -0.01    0.21
   1  17  -2    0.01    0.22
   1  17  -2    0.22    0.28
  -1 -17   2    0.47    0.33
  -1 -17   2    0.11    0.16
  -1 -17   2    0.08    0.26
  -1 -17   2    0.32    0.28
   0  17  -2   20.63    1.11
   0  17  -2   20.94    1.18
   0  17  -2   21.05    1.13
   0 -17   2   22.55    1.23
   0 -17   2   21.34    1.22
   0 -17   2   22.82    0.86
  -1  17  -2    0.40    0.29
  -1  17  -2    0.07    0.24
   1 -17   2   -0.11    0.27
   1 -17   2   -0.34    0.23
   1 -17   2   -0.03    0.14
  -2  17  -2   21.67    1.21
  -2  17  -2   26.75    1.31
   2 -17   2   25.66    1.34
   2 -17   2   24.94    0.95
   2 -17   2   25.28    1.34
  -3  17  -2    0.25    0.26
  -3  17  -2   -0.26    0.22
   3 -17   2   -0.23    0.28
   3 -17   2    0.14    0.29
   3 -17   2   -0.18    0.16
  -4  17  -2    7.44    0.82
  -4  17  -2    5.23    0.65
   4 -17   2    4.97    0.72
   4 -17   2    6.58    0.48
   4 -17   2    5.99    0.75
  -5  17  -2    0.27    0.28
   5 -17   2    0.25    0.20
   5 -17   2    0.33    0.33
   5 -17   2   -0.03    0.36
   8  16  -2    0.61    0.35
   8  16  -2    0.78    0.37
   8  16  -2    0.97    0.41
  -8 -16   2    0.57    0.36
  -8 -16   2    1.41    0.47
  -8 -16   2    0.97    0.24
  -8 -16   2    0.91    0.40
   7  16  -2    0.09    0.29
   7  16  -2   -0.04    0.28
   7  16  -2   -0.45    0.20
  -7 -16   2   -0.37    0.12
  -7 -16   2   -0.16    0.27
  -7 -16   2   -0.15    0.28
  -7 -16   2   -0.40    0.28
   6  16  -2    0.74    0.37
   6  16  -2    1.15    0.37
  -6 -16   2    0.54    0.36
  -6 -16   2    0.48    0.19
  -6 -16   2    0.78    0.37
  -6 -16   2    0.30    0.33
   5  16  -2    0.11    0.27
   5  16  -2    0.08    0.25
   5  16  -2   -0.04    0.32
  -5 -16   2   -0.19    0.24
  -5 -16   2    0.23    0.31
  -5 -16   2   -0.09    0.27
  -5 -16   2    0.01    0.12
   4  16  -2   22.41    1.21
   4  16  -2   20.87    1.21
   4  16  -2   22.48    1.48
  -4 -16   2   22.66    1.24
  -4 -16   2   23.96    0.87
  -4 -16   2   21.72    1.19
  -4 -16   2   20.87    1.20
   3  16  -2    0.14    0.24
   3  16  -2    0.18    0.25
   3  16  -2    0.32    0.33
  -3 -16   2   -0.12    0.12
  -3 -16   2    0.03    0.23
  -3 -16   2   -0.01    0.24
  -3 -16   2    0.41    0.29
   2  16  -2    9.99    1.11
   2  16  -2   11.02    0.73
   2  16  -2   10.06    0.79
   2  16  -2   11.52    0.82
  -2 -16   2   10.97    0.80
  -2 -16   2   11.89    0.84
  -2 -16   2   11.45    0.55
  -2 -16   2   10.65    0.84
   1  16  -2    0.64    0.30
   1  16  -2    0.11    0.30
   1  16  -2    0.91    0.33
   1  16  -2    0.54    0.26
  -1 -16   2    0.68    0.31
  -1 -16   2    0.39    0.17
  -1 -16   2    0.31    0.27
  -1 -16   2    0.44    0.30
   0  16  -2   10.35    1.19
   0  16  -2   13.48    0.85
   0  16  -2   13.00    0.87
   0  16  -2   14.62    0.88
   0 -16   2   12.73    0.82
   0 -16   2   13.52    0.91
   0 -16   2   12.82    0.60
   0 -16   2   12.16    0.89
  -1  16  -2   -0.12    0.25
  -1  16  -2   -0.03    0.20
  -1  16  -2    0.33    0.24
   1 -16   2   -0.21    0.21
   1 -16   2   -0.05    0.14
   1 -16   2    0.16    0.26
  -2  16  -2    0.08    0.22
  -2  16  -2   -0.22    0.28
  -2  16  -2   -0.12    0.18
   2 -16   2    0.00    0.29
   2 -16   2    0.18    0.26
   2 -16   2   -0.02    0.14
  -3  16  -2   -0.07    0.21
  -3  16  -2    0.12    0.21
   3 -16   2   -0.02    0.23
   3 -16   2   -0.05    0.28
   3 -16   2    0.16    0.14
  -4  16  -2    6.93    0.76
  -4  16  -2    6.01    0.67
   4 -16   2    4.88    0.67
   4 -16   2    5.28    0.73
   4 -16   2    6.40    0.45
  -5  16  -2    4.98    0.67
   5 -16   2    5.85    0.79
   5 -16   2    6.22    0.74
   5 -16   2    4.56    0.42
  -6  16  -2   19.92    1.22
  -6  16  -2   19.82    1.19
   6 -16   2   18.95    1.25
   6 -16   2   21.34    0.89
   6 -16   2   21.13    1.25
   8  15  -2    7.93    0.80
   8  15  -2    6.86    0.86
   8  15  -2    6.70    0.82
  -8 -15   2    7.33    0.86
  -8 -15   2    8.05    0.50
  -8 -15   2    7.79    0.88
  -8 -15   2    7.21    0.85
   7  15  -2    0.42    0.30
   7  15  -2    0.12    0.25
  -7 -15   2   -0.06    0.27
  -7 -15   2   -0.06    0.30
  -7 -15   2    0.07    0.15
  -7 -15   2   -0.20    0.23
   6  15  -2   12.57    0.93
   6  15  -2   11.64    0.85
  -6 -15   2   11.56    0.91
  -6 -15   2   12.87    0.92
  -6 -15   2   11.87    0.59
  -6 -15   2   12.05    0.95
   5  15  -2    2.34    0.43
   5  15  -2    3.15    0.57
   5  15  -2    2.10    0.55
  -5 -15   2    3.15    0.52
  -5 -15   2    3.28    0.56
  -5 -15   2    3.00    0.32
  -5 -15   2    3.71    0.59
   4  15  -2    6.54    0.75
   4  15  -2    7.44    0.95
   4  15  -2    7.08    0.71
  -4 -15   2    7.55    0.79
  -4 -15   2    6.35    0.73
  -4 -15   2    7.37    0.43
  -4 -15   2    6.51    0.71
   3  15  -2    0.03    0.19
   3  15  -2    0.14    0.32
   3  15  -2   -0.04    0.16
   3  15  -2   -0.35    0.17
  -3 -15   2    0.27    0.25
  -3 -15   2   -0.08    0.20
  -3 -15   2   -0.03    0.22
  -3 -15   2   -0.14    0.11
   2  15  -2    0.51    0.22
   2  15  -2    0.83    0.40
   2  15  -2    0.02    0.21
   2  15  -2    0.58    0.22
  -2 -15   2    0.03    0.21
  -2 -15   2    0.15    0.12
  -2 -15   2   -0.06    0.21
  -2 -15   2    0.37    0.27
   1  15  -2    0.86    0.31
   1  15  -2    1.13    0.30
   1  15  -2    0.70    0.29
   1  15  -2    0.75    0.40
  -1 -15   2    0.79    0.31
  -1 -15   2    0.84    0.31
  -1 -15   2    1.03    0.34
  -1 -15   2    0.86    0.19
   0  15  -2   12.59    1.10
   0  15  -2   13.85    0.88
   0  15  -2   15.17    0.87
   0  15  -2   14.20    0.86
   0 -15   2   13.38    0.82
   0 -15   2   14.84    0.62
   0 -15   2   14.23    0.92
   0 -15   2   14.60    0.91
  -1  15  -2    2.77    0.46
  -1  15  -2    2.55    0.41
  -1  15  -2    2.25    0.56
  -1  15  -2    3.44    0.50
   1 -15   2    2.11    0.27
   1 -15   2    2.08    0.44
   1 -15   2    2.78    0.46
   1 -15   2    2.34    0.46
  -2  15  -2   28.93    1.70
  -2  15  -2   30.85    1.33
  -2  15  -2   30.31    1.35
   2 -15   2   27.21    1.34
   2 -15   2   30.69    1.39
   2 -15   2   28.14    1.00
  -3  15  -2   -0.10    0.18
  -3  15  -2    0.15    0.22
  -3  15  -2    0.69    0.38
   3 -15   2    0.67    0.34
   3 -15   2    0.47    0.17
   3 -15   2    0.45    0.30
  -4  15  -2   21.87    1.17
  -4  15  -2   22.71    1.52
  -4  15  -2   22.17    1.09
  -4  15  -2   21.10    1.61
   4 -15   2   22.21    0.86
   4 -15   2   23.93    1.26
   4 -15   2   22.66    1.23
  -5  15  -2    1.49    0.37
  -5  15  -2    0.56    0.53
  -5  15  -2    0.53    0.28
   5 -15   2    0.29    0.32
   5 -15   2    0.39    0.32
   5 -15   2    0.47    0.19
  -6  15  -2    0.08    0.25
  -6  15  -2    0.06    0.23
   6 -15   2   -0.05    0.26
   6 -15   2    0.13    0.31
   6 -15   2    0.18    0.18
  -7  15  -2    3.10    0.57
  -7  15  -2    2.90    0.54
   7 -15   2    2.93    0.62
   7 -15   2    3.02    0.58
   7 -15   2    3.05    0.37
   9  14  -2    0.29    0.34
   9  14  -2    0.12    0.32
  -9 -14   2   -0.01    0.14
  -9 -14   2    0.08    0.28
  -9 -14   2   -0.21    0.25
   8  14  -2    5.61    0.63
   8  14  -2    4.56    0.65
   8  14  -2    4.48    0.68
  -8 -14   2    5.78    0.75
  -8 -14   2    4.76    0.70
  -8 -14   2    5.28    0.70
  -8 -14   2    4.88    0.43
   7  14  -2   -0.26    0.19
   7  14  -2   -0.17    0.25
  -7 -14   2    0.00    0.28
  -7 -14   2   -0.17    0.23
  -7 -14   2   -0.10    0.24
  -7 -14   2   -0.04    0.13
   6  14  -2    1.01    0.36
   6  14  -2    0.77    0.30
  -6 -14   2    0.69    0.32
  -6 -14   2    0.93    0.35
  -6 -14   2    0.94    0.20
  -6 -14   2    0.16    0.30
   5  14  -2    0.69    0.29
   5  14  -2    0.77    0.32
   5  14  -2    0.59    0.34
  -5 -14   2    0.52    0.29
  -5 -14   2    0.73    0.18
  -5 -14   2    0.48    0.28
  -5 -14   2    0.77    0.31
   4  14  -2   12.82    0.87
   4  14  -2   12.89    1.01
   4  14  -2   14.23    0.85
  -4 -14   2   12.70    0.85
  -4 -14   2   12.37    0.56
  -4 -14   2   12.64    0.82
  -4 -14   2   12.39    0.85
   3  14  -2    0.04    0.16
   3  14  -2   -0.10    0.18
   3  14  -2   -0.14    0.14
   3  14  -2    0.18    0.19
  -3 -14   2    0.02    0.18
  -3 -14   2    0.00    0.20
  -3 -14   2    0.00    0.10
  -3 -14   2   -0.24    0.17
   2  14  -2   20.00    1.01
   2  14  -2   19.78    1.01
   2  14  -2   19.38    0.92
   2  14  -2   18.67    1.24
  -2 -14   2   18.54    1.00
  -2 -14   2   19.12    1.04
  -2 -14   2   19.73    0.73
  -2 -14   2   20.53    1.04
   1  14  -2    1.74    0.49
   1  14  -2    1.19    0.30
   1  14  -2    1.39    0.30
   1  14  -2    1.71    0.36
  -1 -14   2    1.61    0.22
  -1 -14   2    1.53    0.35
  -1 -14   2    1.32    0.35
  -1 -14   2    1.66    0.36
   0  14  -2   21.79    1.03
   0  14  -2   21.49    1.03
   0  14  -2   22.02    1.07
   0  14  -2   20.06    1.33
   0 -14   2   23.65    1.14
   0 -14   2   22.05    0.78
   0 -14   2   22.08    1.09
   0 -14   2   21.29    1.02
  -1  14  -2   -0.02    0.17
  -1  14  -2    0.18    0.25
  -1  14  -2    0.00    0.16
  -1  14  -2   -0.13    0.16
   1 -14   2    0.13    0.24
   1 -14   2   -0.21    0.15
   1 -14   2    0.15    0.12
   1 -14   2   -0.06    0.17
  -2  14  -2    1.84    0.51
  -2  14  -2    2.35    0.40
  -2  14  -2    2.93    0.46
   2 -14   2    2.79    0.28
   2 -14   2    1.96    0.41
   2 -14   2    2.76    0.47
  -3  14  -2    0.57    0.24
  -3  14  -2    1.32    0.30
  -3  14  -2    0.80    0.39
  -3  14  -2    0.82    0.29
   3 -14   2    0.81    0.33
   3 -14   2    0.86    0.19
   3 -14   2    0.75    0.30
  -4  14  -2    1.63    0.49
  -4  14  -2    2.30    0.42
  -4  14  -2    3.31    0.48
  -4  14  -2    2.97    0.43
   4 -14   2    2.33    0.49
   4 -14   2    1.96    0.44
   4 -14   2    2.15    0.27
  -5  14  -2    1.45    0.36
  -5  14  -2    0.94    0.32
  -5  14  -2    2.58    0.60
   5 -14   2    1.52    0.40
   5 -14   2    1.55    0.25
   5 -14   2    1.40    0.42
  -6  14  -2   14.06    0.96
  -6  14  -2   15.33    0.98
  -6  14  -2   15.94    1.27
   6 -14   2   15.40    1.02
   6 -14   2   14.67    1.03
   6 -14   2   14.25    0.68
  -7  14  -2    7.71    0.83
  -7  14  -2    6.20    0.74
   7 -14   2    6.32    0.76
   7 -14   2    9.55    0.55
   7 -14   2    6.88    0.85
  -8  14  -2    9.39    0.90
  -8  14  -2   11.50    0.94
   8 -14   2   10.20    0.60
   8 -14   2    8.75    0.94
   8 -14   2   10.53    1.07
  10  13  -2    1.93    0.54
  10  13  -2    1.35    0.40
 -10 -13   2    1.93    0.51
 -10 -13   2    2.42    0.32
 -10 -13   2    0.64    0.35
   9  13  -2    0.05    0.29
   9  13  -2   -0.09    0.27
  -9 -13   2    0.19    0.27
  -9 -13   2    0.01    0.26
  -9 -13   2    0.06    0.15
   8  13  -2    8.20    0.69
   8  13  -2    9.72    0.82
   8  13  -2    9.15    0.94
  -8 -13   2    7.53    0.81
  -8 -13   2    8.94    0.92
  -8 -13   2    9.46    0.79
  -8 -13   2    8.61    0.50
   7  13  -2    2.11    0.45
   7  13  -2    2.07    0.40
  -7 -13   2    1.30    0.36
  -7 -13   2    1.83    0.25
  -7 -13   2    1.31    0.39
  -7 -13   2    1.74    0.43
   6  13  -2   25.59    1.20
   6  13  -2   27.07    1.32
  -6 -13   2   27.30    1.27
  -6 -13   2   25.33    0.91
  -6 -13   2   27.42    1.34
  -6 -13   2   26.66    1.30
   5  13  -2    0.29    0.23
   5  13  -2    0.41    0.26
   5  13  -2    0.91    0.36
  -5 -13   2    1.00    0.32
  -5 -13   2    0.54    0.14
  -5 -13   2    0.03    0.24
  -5 -13   2    0.49    0.25
   4  13  -2    8.47    0.55
   4  13  -2    8.01    0.89
   4  13  -2    9.20    0.70
   4  13  -2    7.97    0.63
  -4 -13   2    9.63    0.69
  -4 -13   2    9.00    0.69
  -4 -13   2    9.97    0.71
  -4 -13   2    8.64    0.44
   3  13  -2    0.18    0.18
   3  13  -2    0.11    0.22
   3  13  -2    0.06    0.14
   3  13  -2    0.01    0.18
  -3 -13   2    0.15    0.18
  -3 -13   2   -0.19    0.17
  -3 -13   2   -0.01    0.19
  -3 -13   2   -0.15    0.08
   2  13  -2    0.56    0.21
   2  13  -2    0.89    0.27
   2  13  -2    0.23    0.24
   2  13  -2    0.52    0.22
  -2 -13   2    0.35    0.22
  -2 -13   2    0.15    0.19
  -2 -13   2    0.19    0.21
  -2 -13   2    0.43    0.13
   1  13  -2   -0.11    0.12
   1  13  -2    0.11    0.17
   1  13  -2    0.01    0.15
   1  13  -2    0.32    0.24
  -1 -13   2   -0.01    0.17
  -1 -13   2   -0.02    0.18
  -1 -13   2   -0.20    0.16
  -1 -13   2    0.37    0.36
  -1 -13   2    0.04    0.10
   0  13  -2   12.20    0.72
   0  13  -2   11.41    0.72
   0  13  -2   12.26    0.71
   0  13  -2   12.15    0.96
   0 -13   2   12.17    0.52
   0 -13   2   11.88    1.29
   0 -13   2   12.19    0.72
   0 -13   2   14.50    0.82
   0 -13   2   11.74    0.75
  -1  13  -2    2.29    0.34
  -1  13  -2    3.64    0.48
  -1  13  -2    3.56    0.66
  -1  13  -2    3.43    0.45
   1 -13   2    2.45    0.40
   1 -13   2    3.01    0.28
   1 -13   2    3.56    0.49
   1 -13   2    3.35    0.42
  -2  13  -2   24.65    0.99
  -2  13  -2   22.24    1.35
  -2  13  -2   22.32    1.06
  -2  13  -2   23.93    1.06
   2 -13   2   21.57    1.08
   2 -13   2   23.78    1.00
   2 -13   2   21.83    0.80
   2 -13   2   24.15    1.14
  -3  13  -2    2.21    0.35
  -3  13  -2    2.93    0.59
  -3  13  -2    1.52    0.33
  -3  13  -2    1.82    0.34
   3 -13   2    2.16    0.25
   3 -13   2    2.36    0.43
   3 -13   2    2.18    0.40
  -4  13  -2   28.92    1.62
  -4  13  -2   28.95    1.26
  -4  13  -2   29.12    1.31
  -4  13  -2   30.27    1.23
   4 -13   2   29.61    1.36
   4 -13   2   31.01    1.37
   4 -13   2   29.69    1.00
  -5  13  -2    2.40    0.57
  -5  13  -2    2.38    0.38
  -5  13  -2    2.94    0.46
  -5  13  -2    2.84    0.48
   5 -13   2    3.12    0.32
   5 -13   2    2.62    0.48
   5 -13   2    2.68    0.50
  -6  13  -2    2.58    0.48
  -6  13  -2    2.81    0.62
  -6  13  -2    3.13    0.51
   6 -13   2    3.03    0.54
   6 -13   2    2.68    0.31
   6 -13   2    2.48    0.48
  -7  13  -2   -0.40    0.18
  -7  13  -2    0.32    0.30
  -7  13  -2   -0.11    0.31
   7 -13   2   -0.16    0.25
   7 -13   2    0.19    0.16
   7 -13   2   -0.12    0.27
  -8  13  -2    1.07    0.37
  -8  13  -2    1.16    0.38
   8 -13   2    1.02    0.25
   8 -13   2    0.50    0.37
   8 -13   2    1.40    0.47
  -9  13  -2    0.92    0.38
  -9  13  -2    1.26    0.40
   9 -13   2    1.54    0.45
   9 -13   2    0.80    0.44
   9 -13   2    0.74    0.22
  10  12  -2    7.88    0.88
  10  12  -2    8.28    0.87
 -10 -12   2    8.68    0.93
 -10 -12   2    7.75    0.50
 -10 -12   2    8.32    0.93
   9  12  -2    0.05    0.25
   9  12  -2    0.86    0.36
  -9 -12   2    0.28    0.29
  -9 -12   2    0.59    0.37
  -9 -12   2    0.38    0.15
  -9 -12   2    0.14    0.28
   8  12  -2    9.85    0.82
   8  12  -2   10.97    0.73
   8  12  -2    9.11    0.76
  -8 -12   2    8.82    0.80
  -8 -12   2   10.92    0.81
  -8 -12   2    9.88    0.52
  -8 -12   2   10.62    0.83
   7  12  -2    0.81    0.28
   7  12  -2    0.39    0.29
  -7 -12   2    0.75    0.32
  -7 -12   2    0.41    0.15
  -7 -12   2    0.26    0.25
  -7 -12   2    0.37    0.28
   6  12  -2    0.64    0.27
   6  12  -2    0.49    0.22
   6  12  -2    0.71    0.33
  -6 -12   2    0.54    0.16
  -6 -12   2    0.02    0.23
  -6 -12   2    0.62    0.26
  -6 -12   2    0.78    0.31
   5  12  -2    1.80    0.44
   5  12  -2    1.20    0.33
   5  12  -2    1.08    0.28
  -5 -12   2    1.49    0.36
  -5 -12   2    1.03    0.31
  -5 -12   2    0.98    0.18
  -5 -12   2    0.98    0.30
   4  12  -2   17.62    0.90
   4  12  -2   16.72    0.92
   4  12  -2   19.17    0.81
   4  12  -2   16.39    1.07
  -4 -12   2   18.77    0.93
  -4 -12   2   18.40    0.67
  -4 -12   2   15.52    1.74
  -4 -12   2   18.43    0.96
  -4 -12   2   18.12    0.94
   3  12  -2    1.74    0.42
   3  12  -2    1.35    0.29
   3  12  -2    1.88    0.30
   3  12  -2    2.15    0.38
  -3 -12   2    2.16    0.37
  -3 -12   2    1.72    0.34
  -3 -12   2    2.10    0.38
  -3 -12   2    1.98    0.54
  -3 -12   2    1.76    0.21
   2  12  -2   29.37    1.14
   2  12  -2   29.78    1.23
   2  12  -2   29.02    1.21
   2  12  -2   31.67    1.52
  -2 -12   2   30.26    1.65
  -2 -12   2   31.56    0.96
  -2 -12   2   32.62    1.29
  -2 -12   2   31.63    1.24
  -2 -12   2   27.58    1.20
   1  12  -2    2.35    0.38
   1  12  -2    2.81    0.38
   1  12  -2    2.53    0.38
   1  12  -2    3.06    0.56
  -1 -12   2    2.67    0.39
  -1 -12   2    3.00    0.42
  -1 -12   2    2.06    0.34
  -1 -12   2    2.14    0.22
  -1 -12   2    2.07    0.55
   0  12  -2   27.30    1.14
   0  12  -2   29.04    1.15
   0  12  -2   28.73    1.46
   0  12  -2   30.00    1.15
   0 -12   2   29.03    0.91
   0 -12   2   30.52    1.66
   0 -12   2   27.62    1.20
   0 -12   2   28.03    1.13
   0 -12   2   27.77    1.17
  -1  12  -2    0.46    0.18
  -1  12  -2    0.31    0.15
  -1  12  -2    0.23    0.16
  -1  12  -2    0.44    0.27
  -1  12  -2    0.20    0.17
   1 -12   2    0.23    0.21
   1 -12   2    0.62    0.21
   1 -12   2    0.46    0.36
   1 -12   2    0.19    0.18
   1 -12   2    0.41    0.13
  -2  12  -2    0.73    0.24
  -2  12  -2    0.79    0.23
  -2  12  -2    0.51    0.30
  -2  12  -2    0.83    0.21
  -2  12  -2    0.53    0.17
   2 -12   2    0.66    0.15
   2 -12   2    1.03    0.26
   2 -12   2    1.03    0.28
   2 -12   2    1.12    0.44
   2 -12   2    0.64    0.24
  -3  12  -2    1.70    0.34
  -3  12  -2    1.41    0.29
  -3  12  -2    1.65    0.45
  -3  12  -2    1.82    0.33
   3 -12   2    1.29    0.58
   3 -12   2    1.70    0.21
   3 -12   2    2.07    0.39
   3 -12   2    1.28    0.31
   3 -12   2    0.68    0.22
  -4  12  -2   13.78    0.79
  -4  12  -2   13.61    0.81
  -4  12  -2   14.92    1.06
  -4  12  -2   15.02    0.78
   4 -12   2   14.21    0.59
   4 -12   2   13.82    0.86
   4 -12   2   14.72    0.88
  -5  12  -2   -0.04    0.17
  -5  12  -2    0.56    0.24
  -5  12  -2   -0.02    0.25
  -5  12  -2    0.00    0.15
   5 -12   2    0.10    0.12
   5 -12   2   -0.26    0.17
   5 -12   2    0.12    0.24
  -6  12  -2   26.48    1.28
  -6  12  -2   28.17    1.56
  -6  12  -2   27.48    1.29
   6 -12   2   28.07    0.97
   6 -12   2   26.73    1.30
   6 -12   2   28.56    1.34
  -7  12  -2    4.69    0.62
  -7  12  -2    4.31    0.74
  -7  12  -2    6.22    0.71
   7 -12   2    6.33    0.74
   7 -12   2    5.42    0.40
   7 -12   2    5.58    0.67
  -8  12  -2    6.65    0.80
  -8  12  -2    4.84    0.63
   8 -12   2    5.18    0.72
   8 -12   2    5.61    0.71
   8 -12   2    6.95    0.46
  -9  12  -2    1.30    0.41
  -9  12  -2    1.42    0.40
   9 -12   2    1.54    0.29
   9 -12   2    1.63    0.50
   9 -12   2    1.59    0.43
  11  11  -2    0.08    0.30
  11  11  -2   -0.21    0.26
 -11 -11   2    0.02    0.13
 -11 -11   2    0.07    0.31
 -11 -11   2    0.20    0.30
  10  11  -2    0.58    0.34
  10  11  -2    0.50    0.28
 -10 -11   2   -0.11    0.12
 -10 -11   2    0.43    0.34
 -10 -11   2    0.06    0.29
 -10 -11   2    0.45    0.31
   9  11  -2    1.08    0.39
   9  11  -2    0.95    0.39
  -9 -11   2    1.35    0.42
  -9 -11   2    1.34    0.40
  -9 -11   2    1.20    0.22
  -9 -11   2    0.09    0.23
  -9 -11   2    0.74    0.36
   8  11  -2    4.94    0.69
   8  11  -2    4.55    0.51
   8  11  -2    4.20    0.60
  -8 -11   2    4.40    0.62
  -8 -11   2    3.17    0.47
  -8 -11   2    3.73    0.34
  -8 -11   2    3.46    0.54
  -8 -11   2    4.24    0.59
   7  11  -2   -0.15    0.18
   7  11  -2    0.44    0.20
  -7 -11   2    0.25    0.12
  -7 -11   2   -0.03    0.18
  -7 -11   2    0.28    0.20
  -7 -11   2    0.07    0.20
  -7 -11   2    0.61    0.29
   6  11  -2   46.16    1.85
   6  11  -2   42.76    1.58
   6  11  -2   44.98    1.72
  -6 -11   2   42.87    1.55
  -6 -11   2   43.14    1.32
  -6 -11   2   47.32    1.74
  -6 -11   2   46.46    1.75
  -6 -11   2   43.52    1.64
   5  11  -2    0.34    0.20
   5  11  -2    0.57    0.22
   5  11  -2    0.46    0.26
  -5 -11   2    0.52    0.22
  -5 -11   2    0.48    0.13
  -5 -11   2    0.43    0.22
  -5 -11   2    0.71    0.21
  -5 -11   2    0.65    0.23
  -5 -11   2    0.41    0.35
   4  11  -2   28.53    1.23
   4  11  -2   32.04    1.22
   4  11  -2   32.01    1.10
   4  11  -2   29.72    1.41
  -4 -11   2   29.77    0.94
  -4 -11   2   28.36    1.61
  -4 -11   2   31.56    1.27
  -4 -11   2   29.03    1.09
  -4 -11   2   28.56    1.19
  -4 -11   2   31.75    1.27
   3  11  -2    0.40    0.25
   3  11  -2    0.15    0.17
   3  11  -2    0.50    0.20
   3  11  -2    0.60    0.17
  -3 -11   2    0.63    0.17
  -3 -11   2    0.35    0.11
  -3 -11   2    0.23    0.19
  -3 -11   2    0.83    0.35
  -3 -11   2    0.32    0.18
  -3 -11   2    0.55    0.21
   2  11  -2    0.94    0.24
   2  11  -2    1.20    0.23
   2  11  -2    1.82    0.42
   2  11  -2    1.08    0.27
  -2 -11   2    1.44    0.29
  -2 -11   2    0.91    0.37
  -2 -11   2    1.35    0.22
  -2 -11   2    1.09    0.26
  -2 -11   2    0.86    0.14
  -2 -11   2    1.22    0.28
   1  11  -2    0.05    0.16
   1  11  -2    0.01    0.12
   1  11  -2    0.03    0.13
   1  11  -2    0.12    0.13
  -1 -11   2    0.10    0.14
  -1 -11   2    0.04    0.15
  -1 -11   2   -0.02    0.13
  -1 -11   2   -0.01    0.24
  -1 -11   2   -0.06    0.11
  -1 -11   2    0.10    0.09
   0  11  -2   26.30    1.04
   0  11  -2   25.71    1.05
   0  11  -2   26.37    1.33
   0  11  -2   25.15    0.90
   0  11  -2   29.91    1.07
   0 -11   2   26.53    0.82
   0 -11   2   24.86    1.08
   0 -11   2   25.91    1.45
   0 -11   2   25.96    0.92
   0 -11   2   24.04    1.02
   0 -11   2   27.35    1.09
  -1  11  -2    0.44    0.18
  -1  11  -2    0.36    0.24
  -1  11  -2    0.25    0.15
  -1  11  -2    0.41    0.15
  -1  11  -2    0.50    0.19
   1 -11   2    0.38    0.12
   1 -11   2    0.57    0.21
   1 -11   2    0.30    0.17
   1 -11   2    0.52    0.21
   1 -11   2    0.24    0.30
   1 -11   2    0.30    0.15
  -2  11  -2   39.18    1.74
  -2  11  -2   39.29    1.31
  -2  11  -2   39.74    1.44
  -2  11  -2   41.88    1.38
  -2  11  -2   39.85    1.41
   2 -11   2   42.45    1.49
   2 -11   2   39.54    1.18
   2 -11   2   40.26    1.93
   2 -11   2   39.22    1.31
   2 -11   2   40.76    1.39
   2 -11   2   40.82    1.50
  -3  11  -2    1.10    0.35
  -3  11  -2    0.87    0.24
  -3  11  -2    1.27    0.25
  -3  11  -2    1.04    0.26
   3 -11   2    1.24    0.24
   3 -11   2    0.92    0.27
   3 -11   2    1.30    0.18
   3 -11   2    1.21    0.30
   3 -11   2    1.06    0.44
   3 -11   2    1.12    0.24
  -4  11  -2   33.14    1.22
  -4  11  -2   33.20    1.30
  -4  11  -2   33.15    1.60
  -4  11  -2   31.57    1.30
   4 -11   2   33.99    1.04
   4 -11   2   32.44    1.20
   4 -11   2   31.99    1.34
   4 -11   2   32.24    1.34
   4 -11   2   33.49    1.82
  -5  11  -2    3.74    0.50
  -5  11  -2    2.99    0.44
  -5  11  -2    3.79    0.42
  -5  11  -2    3.70    0.62
   5 -11   2    3.02    0.48
   5 -11   2    3.08    0.29
   5 -11   2    3.15    0.41
   5 -11   2    3.60    0.49
  -6  11  -2    5.05    0.57
  -6  11  -2    3.27    0.50
  -6  11  -2    3.84    0.65
   6 -11   2    3.89    0.48
   6 -11   2    3.47    0.53
   6 -11   2    3.58    0.52
   6 -11   2    3.15    0.30
  -7  11  -2    0.00    0.24
  -7  11  -2   -0.01    0.19
  -7  11  -2    0.16    0.21
   7 -11   2    0.14    0.29
   7 -11   2    0.22    0.22
   7 -11   2    0.25    0.14
   7 -11   2    0.30    0.23
  -8  11  -2    0.00    0.21
  -8  11  -2    0.18    0.25
   8 -11   2    0.05    0.23
   8 -11   2    0.00    0.27
   8 -11   2    0.15    0.15
   8 -11   2    0.21    0.26
  -9  11  -2    0.21    0.24
  -9  11  -2   -0.05    0.22
   9 -11   2   -0.14    0.23
   9 -11   2    0.05    0.29
   9 -11   2   -0.01    0.32
   9 -11   2    0.09    0.16
 -10  11  -2    8.77    0.96
 -10  11  -2    9.35    0.89
  10 -11   2    9.52    0.99
  10 -11   2    9.36    0.56
  10 -11   2    8.17    0.90
  11  10  -2    1.65    0.44
  11  10  -2    1.18    0.44
 -11 -10   2    2.30    0.48
 -11 -10   2    1.48    0.26
 -11 -10   2    1.51    0.46
 -11 -10   2    1.67    0.44
  10  10  -2   20.10    1.19
  10  10  -2   17.19    1.05
 -10 -10   2   17.62    1.11
 -10 -10   2   19.08    1.12
 -10 -10   2   17.64    0.75
 -10 -10   2   17.98    1.05
   9  10  -2    0.51    0.28
   9  10  -2   -0.18    0.21
  -9 -10   2    0.37    0.25
  -9 -10   2    0.48    0.27
  -9 -10   2    0.24    0.14
  -9 -10   2    0.28    0.25
   8  10  -2   14.10    0.91
   8  10  -2   13.13    0.74
   8  10  -2   12.66    0.86
  -8 -10   2   13.18    0.58
  -8 -10   2   13.52    0.81
  -8 -10   2   14.53    0.88
  -8 -10   2   13.21    0.89
  -8 -10   2   11.78    0.84
   7  10  -2    1.56    0.31
   7  10  -2    1.78    0.38
  -7 -10   2    1.79    0.37
  -7 -10   2    1.63    0.21
  -7 -10   2    1.61    0.36
  -7 -10   2    1.55    0.32
  -7 -10   2    1.06    0.31
   6  10  -2    1.03    0.25
   6  10  -2    0.91    0.28
   6  10  -2    0.93    0.30
  -6 -10   2    1.09    0.31
  -6 -10   2    0.63    0.24
  -6 -10   2    1.23    0.46
  -6 -10   2    1.06    0.17
  -6 -10   2    0.86    0.27
  -6 -10   2    0.72    0.23
   5  10  -2    1.02    0.27
   5  10  -2    0.77    0.23
   5  10  -2    1.23    0.27
   5  10  -2    0.63    0.25
  -5 -10   2    1.22    0.43
  -5 -10   2    0.40    0.21
  -5 -10   2    0.22    0.16
  -5 -10   2    0.41    0.20
  -5 -10   2    1.09    0.29
  -5 -10   2    0.60    0.13
   4  10  -2   11.71    0.79
   4  10  -2   11.74    0.69
   4  10  -2   11.44    0.64
   4  10  -2   10.67    0.54
  -4 -10   2   10.75    0.63
  -4 -10   2   11.12    0.45
  -4 -10   2   11.13    0.93
  -4 -10   2   10.85    0.65
  -4 -10   2   10.71    0.56
  -4 -10   2    9.87    0.65
   3  10  -2    4.02    0.38
   3  10  -2    3.69    0.56
   3  10  -2    4.12    0.44
   3  10  -2    4.71    0.41
  -3 -10   2    4.14    0.45
  -3 -10   2    4.14    0.68
  -3 -10   2    4.18    0.33
  -3 -10   2    4.48    0.26
  -3 -10   2    3.68    0.44
  -3 -10   2    3.72    0.42
   2  10  -2  128.19    3.50
   2  10  -2  125.03    3.81
   2  10  -2  127.21    3.42
   2  10  -2  130.39    3.54
  -2 -10   2  121.92    3.51
  -2 -10   2  132.23    4.04
  -2 -10   2  125.06    3.34
  -2 -10   2  131.33    3.50
  -2 -10   2  124.54    3.53
  -2 -10   2  126.63    3.21
  -2 -10   2  124.13    3.54
   1  10  -2    0.53    0.16
   1  10  -2    0.42    0.17
   1  10  -2    0.16    0.19
   1  10  -2    0.34    0.17
  -1 -10   2    0.44    0.17
  -1 -10   2    0.62    0.16
  -1 -10   2    0.29    0.16
  -1 -10   2    0.50    0.17
  -1 -10   2    0.16    0.25
  -1 -10   2    0.44    0.19
  -1 -10   2    0.26    0.09
   0  10  -2   21.92    0.79
   0  10  -2   22.84    0.90
   0  10  -2   22.87    0.91
   0  10  -2   21.98    1.15
   0  10  -2   22.85    0.92
   0 -10   2   21.25    0.89
   0 -10   2   21.83    0.71
   0 -10   2   22.30    0.80
   0 -10   2   21.81    0.95
   0 -10   2   24.20    0.96
   0 -10   2   22.88    0.91
   0 -10   2   25.28    1.33
  -1  10  -2    1.27    0.23
  -1  10  -2    1.03    0.20
  -1  10  -2    1.04    0.23
  -1  10  -2    0.97    0.22
  -1  10  -2    0.52    0.25
   1 -10   2    0.95    0.14
   1 -10   2    1.07    0.20
   1 -10   2    1.24    0.23
   1 -10   2    1.07    0.25
   1 -10   2    0.92    0.24
   1 -10   2    1.03    0.22
   1 -10   2    0.60    0.33
  -2  10  -2   12.90    0.89
  -2  10  -2   14.39    0.68
  -2  10  -2   13.87    0.61
  -2  10  -2   14.42    0.66
  -2  10  -2   13.21    0.69
   2 -10   2   14.29    0.75
   2 -10   2   13.10    0.72
   2 -10   2   12.83    0.64
   2 -10   2   14.65    1.05
   2 -10   2   14.52    0.52
   2 -10   2   14.14    0.62
  -3  10  -2    0.26    0.13
  -3  10  -2    0.16    0.14
  -3  10  -2    0.22    0.15
  -3  10  -2    0.26    0.21
   3 -10   2    0.32    0.15
   3 -10   2   -0.10    0.14
   3 -10   2    0.08    0.26
   3 -10   2    0.46    0.21
   3 -10   2    0.30    0.14
   3 -10   2    0.36    0.11
  -4  10  -2    1.33    0.28
  -4  10  -2    1.96    0.41
  -4  10  -2    1.11    0.26
  -4  10  -2    1.37    0.25
   4 -10   2    1.40    0.31
   4 -10   2    1.09    0.22
   4 -10   2    1.67    0.52
   4 -10   2    1.34    0.31
   4 -10   2    1.38    0.26
   4 -10   2    1.17    0.17
  -5  10  -2    0.21    0.19
  -5  10  -2    0.47    0.17
  -5  10  -2    0.83    0.32
  -5  10  -2    0.44    0.22
   5 -10   2    0.62    0.14
   5 -10   2    0.15    0.16
   5 -10   2    0.34    0.22
   5 -10   2    1.03    0.44
   5 -10   2    0.69    0.27
  -6  10  -2   58.84    2.01
  -6  10  -2   59.01    2.29
  -6  10  -2   55.38    2.02
   6 -10   2   60.97    2.06
   6 -10   2   59.62    2.06
   6 -10   2   58.28    1.66
   6 -10   2   54.75    1.90
  -7  10  -2    1.08    0.41
  -7  10  -2    1.48    0.34
  -7  10  -2    1.22    0.34
   7 -10   2    1.60    0.34
   7 -10   2    0.75    0.30
   7 -10   2    0.78    0.18
   7 -10   2    0.92    0.32
  -8  10  -2   15.39    0.99
  -8  10  -2   15.11    0.91
   8 -10   2   15.48    0.98
   8 -10   2   15.47    0.67
   8 -10   2   17.09    1.02
  -9  10  -2    0.85    0.36
  -9  10  -2    2.03    0.42
   9 -10   2    2.15    0.44
   9 -10   2    0.45    0.32
   9 -10   2    1.52    0.26
   9 -10   2    1.54    0.43
 -10  10  -2    7.65    0.80
 -10  10  -2    6.89    0.84
  10 -10   2    7.25    0.49
  10 -10   2    7.60    0.81
  10 -10   2    8.38    0.95
  10 -10   2    8.24    0.89
  11   9  -2    0.24    0.31
 -11  -9   2   -0.14    0.25
 -11  -9   2   -0.03    0.13
 -11  -9   2    0.37    0.28
 -11  -9   2   -0.31    0.21
  10   9  -2    0.93    0.36
  10   9  -2    0.54    0.30
 -10  -9   2    0.60    0.31
 -10  -9   2    0.74    0.30
 -10  -9   2    0.39    0.17
 -10  -9   2    0.92    0.36
   9   9  -2    1.10    0.32
   9   9  -2    1.12    0.35
  -9  -9   2    0.02    0.11
  -9  -9   2    0.64    0.31
  -9  -9   2    0.67    0.28
  -9  -9   2    0.52    0.25
   8   9  -2    5.55    0.47
   8   9  -2    6.86    0.73
   8   9  -2    5.92    0.65
  -8  -9   2    7.29    0.75
  -8  -9   2    6.54    0.66
  -8  -9   2    6.08    0.61
  -8  -9   2    5.88    0.66
  -8  -9   2    5.59    0.35
   7   9  -2    1.37    0.27
   7   9  -2    1.02    0.29
  -7  -9   2    0.91    0.16
  -7  -9   2    1.12    0.27
  -7  -9   2    1.01    0.31
  -7  -9   2    1.63    0.36
  -7  -9   2    1.29    0.33
   6   9  -2   45.17    1.50
   6   9  -2   44.09    1.69
   6   9  -2   42.78    1.59
  -6  -9   2   44.63    1.56
  -6  -9   2   43.86    1.28
  -6  -9   2   42.28    1.50
  -6  -9   2   42.00    1.59
  -6  -9   2   46.73    2.09
  -6  -9   2   44.86    1.65
   5   9  -2    0.15    0.14
   5   9  -2    0.23    0.11
   5   9  -2    0.11    0.18
   5   9  -2    0.24    0.17
  -5  -9   2   -0.05    0.07
  -5  -9   2    0.09    0.13
  -5  -9   2   -0.03    0.21
  -5  -9   2    0.10    0.15
  -5  -9   2    0.15    0.16
  -5  -9   2    0.49    0.17
   4   9  -2   41.24    1.59
   4   9  -2   39.20    1.43
   4   9  -2   38.54    1.25
   4   9  -2   39.96    1.36
  -4  -9   2   40.59    1.31
  -4  -9   2   40.40    1.80
  -4  -9   2   38.11    1.13
  -4  -9   2   41.20    1.45
  -4  -9   2   40.30    1.43
  -4  -9   2   39.80    1.38
   3   9  -2    1.16    0.24
   3   9  -2    0.91    0.29
   3   9  -2    1.11    0.20
   3   9  -2    1.34    0.24
  -3  -9   2    1.36    0.26
  -3  -9   2    1.34    0.42
  -3  -9   2    1.05    0.24
  -3  -9   2    1.52    0.22
  -3  -9   2    1.17    0.15
  -3  -9   2    1.28    0.26
  -3  -9   2    1.00    0.23
   2   9  -2   33.68    1.12
   2   9  -2   35.13    1.18
   2   9  -2   32.89    1.39
   2   9  -2   32.03    1.19
  -2  -9   2   33.62    0.96
  -2  -9   2   32.65    1.06
  -2  -9   2   31.57    1.19
  -2  -9   2   33.06    1.17
  -2  -9   2   34.24    1.22
  -2  -9   2   33.96    1.22
  -2  -9   2   35.30    1.55
   1   9  -2    0.12    0.16
   1   9  -2    0.10    0.12
   1   9  -2    0.16    0.08
   1   9  -2    0.15    0.12
   1   9  -2   -0.01    0.09
  -1  -9   2    0.52    0.26
  -1  -9   2    0.16    0.13
  -1  -9   2    0.28    0.13
  -1  -9   2    0.43    0.17
  -1  -9   2    0.43    0.10
  -1  -9   2    0.31    0.12
  -1  -9   2    0.00    0.11
   0   9  -2    9.88    0.53
   0   9  -2   10.19    0.72
   0   9  -2   10.39    0.53
   0   9  -2    9.71    0.52
   0   9  -2   11.20    0.47
   0  -9   2   10.67    0.47
   0  -9   2    9.76    0.53
   0  -9   2    9.83    0.53
   0  -9   2   10.74    0.81
   0  -9   2    9.68    0.57
   0  -9   2   10.67    0.40
   0  -9   2   11.02    0.57
  -1   9  -2    0.37    0.20
  -1   9  -2    0.53    0.16
  -1   9  -2    0.55    0.16
  -1   9  -2    0.45    0.14
  -1   9  -2    0.41    0.13
   1  -9   2    0.14    0.15
   1  -9   2    0.45    0.14
   1  -9   2    0.52    0.29
   1  -9   2    0.31    0.14
   1  -9   2    0.48    0.11
   1  -9   2    0.50    0.18
   1  -9   2    0.35    0.14
  -2   9  -2   68.83    2.03
  -2   9  -2   67.87    1.97
  -2   9  -2   69.91    2.33
  -2   9  -2   66.17    1.89
  -2   9  -2   66.50    1.96
   2  -9   2   65.40    1.96
   2  -9   2   65.02    2.06
   2  -9   2   66.29    2.04
   2  -9   2   65.25    1.90
   2  -9   2   70.36    2.54
   2  -9   2   67.29    1.90
   2  -9   2   65.72    1.77
  -3   9  -2   -0.06    0.13
  -3   9  -2    0.04    0.10
  -3   9  -2    0.06    0.11
  -3   9  -2    0.18    0.10
  -3   9  -2    0.23    0.14
   3  -9   2   -0.06    0.10
   3  -9   2    0.13    0.16
   3  -9   2    0.07    0.14
   3  -9   2    0.14    0.24
   3  -9   2    0.01    0.07
   3  -9   2    0.25    0.14
  -4   9  -2   62.36    1.86
  -4   9  -2   64.96    2.01
  -4   9  -2   67.40    2.31
  -4   9  -2   62.07    1.99
   4  -9   2   62.06    2.50
   4  -9   2   62.91    1.72
   4  -9   2   64.78    2.03
   4  -9   2   60.86    1.89
   4  -9   2   62.76    1.88
   4  -9   2   62.84    2.04
  -5   9  -2    2.07    0.43
  -5   9  -2    1.58    0.31
  -5   9  -2    1.80    0.25
  -5   9  -2    2.25    0.34
   5  -9   2    1.81    0.29
   5  -9   2    1.61    0.29
   5  -9   2    1.89    0.34
   5  -9   2    2.00    0.21
   5  -9   2    1.63    0.33
   5  -9   2    2.00    0.52
  -6   9  -2   11.01    0.68
  -6   9  -2    9.54    0.68
  -6   9  -2   10.25    0.81
   6  -9   2   10.73    1.52
   6  -9   2   10.20    0.70
   6  -9   2   11.33    0.73
   6  -9   2   10.79    0.48
   6  -9   2   10.37    0.64
  -7   9  -2    0.04    0.21
  -7   9  -2    0.14    0.19
  -7   9  -2   -0.04    0.14
   7  -9   2    0.43    0.23
   7  -9   2   -0.08    0.09
   7  -9   2    0.17    0.21
   7  -9   2    0.01    0.16
  -8   9  -2    0.21    0.23
  -8   9  -2    0.02    0.19
   8  -9   2    0.03    0.12
   8  -9   2    0.09    0.23
   8  -9   2   -0.01    0.23
   8  -9   2    0.25    0.30
  -9   9  -2    0.94    0.30
  -9   9  -2    0.75    0.34
   9  -9   2    0.80    0.34
   9  -9   2    1.28    0.23
   9  -9   2    0.95    0.33
   9  -9   2    0.66    0.33
 -10   9  -2   10.18    0.77
 -10   9  -2    9.63    0.98
  10  -9   2    8.80    0.91
  10  -9   2    8.10    0.86
  10  -9   2    9.87    0.55
  10  -9   2    9.94    0.82
 -11   9  -2    0.20    0.30
  11  -9   2    0.05    0.32
  11  -9   2    0.33    0.18
  11  -9   2    0.42    0.35
  11  -9   2    0.30    0.33
  12   8  -2    0.85    0.38
  12   8  -2    0.81    0.39
 -12  -8   2    1.63    0.28
 -12  -8   2    1.24    0.42
 -12  -8   2    1.14    0.39
 -12  -8   2    1.19    0.44
  11   8  -2    0.55    0.35
  11   8  -2    0.75    0.35
 -11  -8   2    0.15    0.27
 -11  -8   2    0.52    0.31
 -11  -8   2    0.37    0.18
 -11  -8   2    0.35    0.28
  10   8  -2   20.45    1.10
  10   8  -2   20.78    1.19
 -10  -8   2   24.21    1.24
 -10  -8   2   22.54    0.84
 -10  -8   2   21.70    1.16
 -10  -8   2   22.01    1.17
   9   8  -2    0.05    0.21
   9   8  -2    0.61    0.29
  -9  -8   2    0.51    0.28
  -9  -8   2    0.17    0.22
  -9  -8   2    0.45    0.24
  -9  -8   2    0.46    0.15
   8   8  -2   29.66    1.27
   8   8  -2   30.36    1.34
   8   8  -2   30.44    1.36
  -8  -8   2   31.66    1.34
  -8  -8   2   29.57    0.97
  -8  -8   2   29.56    1.32
  -8  -8   2   29.62    1.28
  -8  -8   2   29.71    1.26
   7   8  -2    0.32    0.16
   7   8  -2    0.66    0.24
  -7  -8   2    0.40    0.12
  -7  -8   2    0.64    0.27
  -7  -8   2    0.49    0.22
  -7  -8   2    0.25    0.17
  -7  -8   2    0.25    0.31
  -7  -8   2    0.33    0.19
   6   8  -2    7.46    0.58
   6   8  -2    5.86    0.43
   6   8  -2    6.14    0.49
  -6  -8   2    6.44    0.86
  -6  -8   2    5.80    0.48
  -6  -8   2    6.87    0.34
  -6  -8   2    6.83    0.48
  -6  -8   2    6.59    0.52
  -6  -8   2    6.58    0.51
   5   8  -2    4.69    0.31
   5   8  -2    4.22    0.36
   5   8  -2    4.75    0.49
   5   8  -2    5.08    0.57
  -5  -8   2    4.86    0.26
  -5  -8   2    3.78    0.44
  -5  -8   2    4.32    0.66
  -5  -8   2    4.22    0.36
  -5  -8   2    4.05    0.44
  -5  -8   2    4.50    0.46
   4   8  -2    0.33    0.16
   4   8  -2    0.25    0.13
   4   8  -2    0.44    0.13
   4   8  -2    0.35    0.18
  -4  -8   2    0.40    0.25
  -4  -8   2    0.43    0.10
  -4  -8   2    0.31    0.17
  -4  -8   2    0.62    0.21
  -4  -8   2    0.71    0.20
  -4  -8   2    0.57    0.16
  -4  -8   2    0.67    0.20
   3   8  -2    0.14    0.15
   3   8  -2    0.05    0.09
   3   8  -2   -0.04    0.09
   3   8  -2    0.10    0.13
  -3  -8   2   -0.14    0.09
  -3  -8   2    0.11    0.11
  -3  -8   2    0.00    0.11
  -3  -8   2    0.05    0.06
  -3  -8   2    0.07    0.16
  -3  -8   2    0.01    0.08
  -3  -8   2   -0.09    0.10
   2   8  -2  146.85    3.88
   2   8  -2  139.03    3.80
   2   8  -2  145.31    3.65
   2   8  -2  150.63    4.17
  -2  -8   2  151.82    3.88
  -2  -8   2  149.63    4.32
  -2  -8   2  147.26    3.93
  -2  -8   2  151.14    3.77
  -2  -8   2  142.76    3.92
  -2  -8   2  147.27    3.65
  -2  -8   2  149.65    3.93
   1   8  -2    0.66    0.12
   1   8  -2    0.50    0.14
   1   8  -2    0.53    0.15
   1   8  -2    0.26    0.18
  -1  -8   2    0.70    0.18
  -1  -8   2    0.40    0.12
  -1  -8   2    0.70    0.17
  -1  -8   2    0.53    0.10
  -1  -8   2    0.45    0.23
  -1  -8   2    0.44    0.15
  -1  -8   2    0.55    0.16
   0   8  -2   88.38    2.45
   0   8  -2   91.67    2.47
   0   8  -2   88.77    2.35
   0   8  -2   85.47    2.72
   0  -8   2   88.50    2.48
   0  -8   2   89.28    2.88
   0  -8   2   88.15    2.52
   0  -8   2   90.27    2.26
   0  -8   2   87.54    2.47
   0  -8   2   88.84    2.34
   0  -8   2   87.83    2.45
  -1   8  -2    0.03    0.13
  -1   8  -2    0.06    0.09
  -1   8  -2    0.00    0.08
  -1   8  -2    0.06    0.08
   1  -8   2    0.16    0.11
   1  -8   2    0.00    0.09
   1  -8   2    0.09    0.09
   1  -8   2    0.05    0.06
   1  -8   2   -0.13    0.13
   1  -8   2    0.10    0.11
   1  -8   2    0.11    0.09
  -2   8  -2   44.36    1.45
  -2   8  -2   42.16    1.66
  -2   8  -2   46.15    1.43
  -2   8  -2   46.11    1.41
   2  -8   2   47.49    1.49
   2  -8   2   46.73    1.86
   2  -8   2   45.75    1.36
   2  -8   2   47.59    1.26
   2  -8   2   45.00    1.41
   2  -8   2   45.81    1.51
   2  -8   2   46.12    1.35
  -3   8  -2    2.71    0.43
  -3   8  -2    2.66    0.29
  -3   8  -2    3.21    0.23
  -3   8  -2    3.76    0.40
  -3   8  -2    4.28    0.42
   3  -8   2    2.72    0.30
   3  -8   2    2.76    0.35
   3  -8   2    3.66    0.30
   3  -8   2    3.76    0.22
   3  -8   2    3.63    0.40
   3  -8   2    3.71    0.60
   3  -8   2    3.07    0.24
  -4   8  -2    1.31    0.34
  -4   8  -2    0.75    0.19
  -4   8  -2    1.38    0.22
  -4   8  -2    1.28    0.25
   4  -8   2    1.44    0.27
   4  -8   2    1.10    0.25
   4  -8   2    1.17    0.22
   4  -8   2    1.57    0.42
   4  -8   2    1.51    0.23
   4  -8   2    1.30    0.16
  -5   8  -2    4.14    0.55
  -5   8  -2    3.56    0.29
  -5   8  -2    4.15    0.43
  -5   8  -2    4.47    0.50
   5  -8   2    4.11    0.46
   5  -8   2    3.91    0.26
   5  -8   2    3.34    0.62
   5  -8   2    3.59    0.44
   5  -8   2    3.71    0.37
   5  -8   2    4.19    0.42
  -6   8  -2   22.78    1.05
  -6   8  -2   23.62    1.00
  -6   8  -2   22.35    1.15
   6  -8   2   21.62    0.76
   6  -8   2   22.81    1.04
   6  -8   2   24.29    1.47
   6  -8   2   23.09    1.05
   6  -8   2   21.44    0.96
  -7   8  -2    0.07    0.18
  -7   8  -2    0.45    0.25
  -7   8  -2    0.11    0.17
   7  -8   2    0.18    0.11
   7  -8   2    0.43    0.24
   7  -8   2    0.58    0.25
   7  -8   2    0.43    0.21
  -8   8  -2   35.09    1.38
  -8   8  -2   34.38    1.49
   8  -8   2   33.51    1.45
   8  -8   2   34.63    1.47
   8  -8   2   33.76    1.40
   8  -8   2   31.95    1.09
  -9   8  -2    2.30    0.46
  -9   8  -2    2.44    0.42
   9  -8   2    1.54    0.39
   9  -8   2    1.89    0.40
   9  -8   2    2.47    0.29
   9  -8   2    2.28    0.46
 -10   8  -2   14.90    1.04
 -10   8  -2   17.15    0.97
  10  -8   2   15.76    0.70
  10  -8   2   14.51    0.97
  10  -8   2   16.60    1.05
  10  -8   2   14.93    1.02
 -11   8  -2    0.03    0.26
  11  -8   2    0.20    0.32
  11  -8   2   -0.09    0.13
  11  -8   2   -0.14    0.25
  11  -8   2    0.04    0.28
  12   7  -2    8.39    0.89
  12   7  -2    9.42    0.83
 -12  -7   2    9.49    0.55
 -12  -7   2    7.81    0.85
 -12  -7   2    9.13    0.96
  11   7  -2   -0.01    0.25
  11   7  -2   -0.02    0.25
 -11  -7   2    0.20    0.27
 -11  -7   2    0.37    0.32
 -11  -7   2   -0.12    0.22
 -11  -7   2    0.08    0.14
  10   7  -2   12.18    0.81
  10   7  -2   12.94    0.90
 -10  -7   2   14.49    0.92
 -10  -7   2   14.46    0.92
 -10  -7   2   14.00    0.61
 -10  -7   2   13.55    0.90
   9   7  -2    0.10    0.20
   9   7  -2   -0.07    0.18
  -9  -7   2    0.01    0.18
  -9  -7   2    0.01    0.11
  -9  -7   2    0.13    0.20
  -9  -7   2   -0.10    0.17
   8   7  -2    2.45    0.42
   8   7  -2    1.83    0.34
  -8  -7   2    2.90    0.45
  -8  -7   2    2.90    0.42
  -8  -7   2    3.17    0.44
  -8  -7   2    3.31    0.46
  -8  -7   2    2.46    0.25
   7   7  -2    1.17    0.22
   7   7  -2    1.27    0.29
  -7  -7   2    1.37    0.30
  -7  -7   2    0.88    0.15
  -7  -7   2    0.94    0.25
  -7  -7   2    1.47    0.29
  -7  -7   2    0.98    0.26
  -7  -7   2    1.42    0.44
   6   7  -2   46.37    1.49
   6   7  -2   48.50    1.67
   6   7  -2   45.39    1.59
  -6  -7   2   46.04    1.58
  -6  -7   2   48.46    2.05
  -6  -7   2   46.05    1.63
  -6  -7   2   47.68    1.56
  -6  -7   2   47.73    1.33
  -6  -7   2   48.90    1.63
   5   7  -2    1.78    0.30
   5   7  -2    2.22    0.24
   5   7  -2    1.67    0.25
   5   7  -2    2.28    0.36
  -5  -7   2    1.98    0.31
  -5  -7   2    1.64    0.17
  -5  -7   2    1.92    0.43
  -5  -7   2    1.94    0.32
  -5  -7   2    1.54    0.25
  -5  -7   2    1.59    0.26
  -5  -7   2    1.99    0.30
   4   7  -2   63.79    2.11
   4   7  -2   65.84    2.01
   4   7  -2   66.49    1.85
   4   7  -2   64.05    1.92
  -4  -7   2   69.10    1.98
  -4  -7   2   67.88    2.03
  -4  -7   2   67.06    2.37
  -4  -7   2   66.30    1.74
  -4  -7   2   69.20    2.04
  -4  -7   2   69.31    2.03
  -4  -7   2   65.24    1.91
   3   7  -2    0.05    0.08
   3   7  -2   -0.11    0.08
   3   7  -2    0.00    0.05
   3   7  -2   -0.06    0.08
  -3  -7   2    0.02    0.09
  -3  -7   2   -0.09    0.08
  -3  -7   2    0.20    0.09
  -3  -7   2    0.13    0.17
  -3  -7   2    0.05    0.11
  -3  -7   2    0.09    0.06
  -3  -7   2   -0.16    0.07
   2   7  -2   53.60    1.57
   2   7  -2   51.18    1.52
   2   7  -2   54.56    1.80
   2   7  -2   50.74    1.39
  -2  -7   2   55.79    1.63
  -2  -7   2   53.94    1.49
  -2  -7   2   52.09    1.61
  -2  -7   2   52.90    1.90
  -2  -7   2   52.32    1.57
  -2  -7   2   52.60    1.61
   1   7  -2   -0.10    0.07
   1   7  -2    0.00    0.07
   1   7  -2    0.05    0.06
   1   7  -2   -0.01    0.06
  -1  -7   2    0.10    0.09
  -1  -7   2   -0.04    0.11
  -1  -7   2   -0.05    0.06
  -1  -7   2   -0.05    0.07
  -1  -7   2   -0.04    0.08
  -1  -7   2   -0.01    0.07
   0   7  -2    0.87    0.17
   0   7  -2    0.98    0.15
   0   7  -2    0.78    0.22
   0   7  -2    0.83    0.16
   0  -7   2    0.76    0.16
   0  -7   2    1.06    0.29
   0  -7   2    1.40    0.20
   0  -7   2    1.26    0.21
   0  -7   2    0.91    0.14
  -1   7  -2    3.13    0.24
  -1   7  -2    3.43    0.43
  -1   7  -2    3.12    0.26
  -1   7  -2    2.79    0.29
   1  -7   2    3.31    0.24
   1  -7   2    3.19    0.22
   1  -7   2    2.95    0.32
   1  -7   2    3.51    0.50
   1  -7   2    2.80    0.31
   1  -7   2    2.83    0.28
  -2   7  -2   27.43    1.15
  -2   7  -2   26.84    0.96
  -2   7  -2   28.06    0.95
  -2   7  -2   28.51    0.93
   2  -7   2   28.50    1.01
   2  -7   2   27.93    0.88
   2  -7   2   27.26    1.28
   2  -7   2   26.44    0.88
   2  -7   2   26.57    0.93
   2  -7   2   27.50    0.97
  -3   7  -2    2.63    0.30
  -3   7  -2    1.85    0.22
  -3   7  -2    2.14    0.35
  -3   7  -2    2.18    0.27
   3  -7   2    2.35    0.17
   3  -7   2    1.96    0.41
   3  -7   2    2.41    0.19
   3  -7   2    1.84    0.22
   3  -7   2    1.94    0.28
   3  -7   2    1.78    0.23
   3  -7   2    2.03    0.28
  -4   7  -2   97.52    2.68
  -4   7  -2   95.30    2.71
  -4   7  -2   94.88    2.54
  -4   7  -2   91.77    2.88
   4  -7   2   98.37    3.19
   4  -7   2   95.02    2.61
   4  -7   2   94.22    2.63
   4  -7   2   92.81    2.43
   4  -7   2   96.25    2.70
   4  -7   2   96.18    2.74
  -5   7  -2    4.14    0.42
  -5   7  -2    4.41    0.35
  -5   7  -2    4.86    0.42
  -5   7  -2    3.93    0.50
  -5   7  -2    4.02    0.28
   5  -7   2    4.07    0.33
   5  -7   2    4.09    0.45
   5  -7   2    4.45    0.26
   5  -7   2    3.81    0.62
   5  -7   2    4.12    0.44
   5  -7   2    4.14    0.36
  -6   7  -2   28.51    1.18
  -6   7  -2   29.96    1.12
  -6   7  -2   27.87    1.25
  -6   7  -2   28.73    1.11
   6  -7   2   27.46    1.02
   6  -7   2   27.18    0.87
   6  -7   2   30.82    1.18
   6  -7   2   27.14    1.15
   6  -7   2   25.61    1.49
   6  -7   2   26.90    1.10
  -7   7  -2    0.12    0.17
  -7   7  -2    0.39    0.19
  -7   7  -2    0.25    0.20
   7  -7   2    0.46    0.21
   7  -7   2    0.25    0.18
   7  -7   2    0.19    0.33
   7  -7   2    0.51    0.23
   7  -7   2    0.44    0.13
  -8   7  -2    1.36    0.29
  -8   7  -2    1.74    0.35
  -8   7  -2    0.81    0.29
   8  -7   2    1.20    0.30
   8  -7   2    1.88    0.38
   8  -7   2    1.83    0.23
   8  -7   2    2.11    0.41
  -9   7  -2    3.08    0.43
  -9   7  -2    3.18    0.53
  -9   7  -2    1.76    0.38
   9  -7   2    3.45    0.54
   9  -7   2    2.55    0.45
   9  -7   2    2.71    0.29
   9  -7   2    1.99    0.42
 -10   7  -2    3.93    0.60
 -10   7  -2    5.38    0.65
  10  -7   2    4.39    0.39
  10  -7   2    4.66    0.63
  10  -7   2    4.78    0.66
  10  -7   2    5.27    0.69
 -11   7  -2    1.48    0.43
 -11   7  -2    1.84    0.45
  11  -7   2    1.06    0.41
  11  -7   2    2.62    0.52
  11  -7   2    1.30    0.42
  11  -7   2    1.44    0.25
 -12   7  -2    8.84    0.99
 -12   7  -2   11.38    0.93
  12  -7   2    9.67    0.58
  12  -7   2    8.60    0.92
  12  -7   2   10.31    1.06
  12  -7   2    9.70    0.97
  12   6  -2    1.49    0.41
  12   6  -2    0.90    0.38
 -12  -6   2    1.05    0.23
 -12  -6   2    1.08    0.38
 -12  -6   2    1.31    0.41
  11   6  -2    0.03    0.25
  11   6  -2   -0.12    0.22
 -11  -6   2    0.43    0.26
 -11  -6   2    0.49    0.27
 -11  -6   2    0.06    0.13
 -11  -6   2   -0.02    0.22
  10   6  -2   13.66    0.91
 -10  -6   2   14.93    0.93
 -10  -6   2   14.27    0.63
 -10  -6   2   14.93    0.95
 -10  -6   2   16.69    0.95
   9   6  -2    0.06    0.16
   9   6  -2    0.00    0.18
  -9  -6   2   -0.12    0.15
  -9  -6   2   -0.07    0.18
  -9  -6   2   -0.10    0.18
  -9  -6   2   -0.07    0.08
   8   6  -2   38.01    1.96
   8   6  -2   36.42    1.38
   8   6  -2   37.54    1.47
  -8  -6   2   39.80    1.49
  -8  -6   2   37.16    1.13
  -8  -6   2   38.09    1.43
  -8  -6   2   36.87    1.45
  -8  -6   2   37.09    2.01
  -8  -6   2   38.20    1.44
   7   6  -2    0.17    0.12
   7   6  -2    0.06    0.16
   7   6  -2    0.11    0.14
  -7  -6   2   -0.01    0.14
  -7  -6   2   -0.06    0.12
  -7  -6   2    0.43    0.19
  -7  -6   2    0.08    0.21
  -7  -6   2    0.18    0.15
  -7  -6   2    0.00    0.08
   6   6  -2   24.78    1.08
   6   6  -2   30.40    1.11
   6   6  -2   27.66    0.98
   6   6  -2   28.21    0.90
  -6  -6   2   29.50    1.09
  -6  -6   2   26.92    1.10
  -6  -6   2   29.28    0.86
  -6  -6   2   27.52    1.44
  -6  -6   2   28.74    1.11
  -6  -6   2   28.65    1.08
   5   6  -2    2.07    0.25
   5   6  -2    2.32    0.34
   5   6  -2    2.22    0.29
   5   6  -2    2.51    0.26
   5   6  -2    2.02    0.22
  -5  -6   2    2.06    0.16
  -5  -6   2    1.96    0.18
  -5  -6   2    1.52    0.26
  -5  -6   2    1.75    0.27
  -5  -6   2    2.16    0.28
  -5  -6   2    1.96    0.29
  -5  -6   2    2.06    0.43
  -5  -6   2    1.67    0.26
   4   6  -2    0.84    0.21
   4   6  -2    0.98    0.18
   4   6  -2    0.68    0.18
   4   6  -2    1.05    0.12
   4   6  -2    0.98    0.15
  -4  -6   2    1.10    0.22
  -4  -6   2    1.01    0.18
  -4  -6   2    0.83    0.11
  -4  -6   2    0.72    0.17
  -4  -6   2    1.16    0.21
  -4  -6   2    1.04    0.29
  -4  -6   2    1.04    0.21
   3   6  -2    3.76    0.27
   3   6  -2    3.88    0.42
   3   6  -2    4.11    0.26
   3   6  -2    4.22    0.20
  -3  -6   2    4.45    0.31
  -3  -6   2    4.14    0.27
  -3  -6   2    4.14    0.31
  -3  -6   2    4.16    0.33
  -3  -6   2    4.03    0.32
  -3  -6   2    4.44    0.54
   2   6  -2   47.46    1.41
   2   6  -2   49.65    1.64
   2   6  -2   51.24    1.77
   2   6  -2   49.77    1.31
   2   6  -2   48.25    1.44
  -2  -6   2   48.43    1.74
  -2  -6   2   50.96    1.46
  -2  -6   2   50.89    1.50
  -2  -6   2   50.49    1.38
  -2  -6   2   49.90    1.50
  -2  -6   2   48.27    1.48
   1   6  -2    4.58    0.23
   1   6  -2    4.97    0.54
   1   6  -2    4.43    0.38
   1   6  -2    4.61    0.28
   1   6  -2    5.28    0.30
  -1  -6   2    4.77    0.31
  -1  -6   2    4.73    0.24
  -1  -6   2    4.51    0.50
  -1  -6   2    5.08    0.31
  -1  -6   2    4.63    0.31
  -1  -6   2    4.45    0.30
   0   6  -2   67.17    1.79
   0   6  -2   65.60    2.01
   0   6  -2   63.18    2.07
   0   6  -2   64.33    1.72
   0   6  -2   63.01    1.78
   0  -6   2   65.96    2.11
   0  -6   2   62.14    1.80
   0  -6   2   63.70    1.78
   0  -6   2   63.39    1.82
   0  -6   2   63.00    1.78
   0  -6   2   63.02    1.68
  -1   6  -2   11.17    0.46
  -1   6  -2   11.78    0.63
  -1   6  -2   11.00    0.67
  -1   6  -2   10.56    0.46
  -1   6  -2   10.73    0.48
   1  -6   2   10.66    0.48
   1  -6   2   10.96    0.69
   1  -6   2   10.97    0.42
   1  -6   2   12.08    0.51
   1  -6   2   10.04    0.50
   1  -6   2   10.59    0.45
  -2   6  -2  207.67    5.13
  -2   6  -2  204.69    5.19
  -2   6  -2  216.16    5.44
  -2   6  -2  205.68    5.18
   2  -6   2  199.73    5.09
   2  -6   2  203.57    5.07
   2  -6   2  203.45    5.16
   2  -6   2  201.73    5.18
   2  -6   2  205.10    5.58
   2  -6   2  202.74    5.22
  -3   6  -2    0.63    0.13
  -3   6  -2    0.42    0.17
  -3   6  -2    0.44    0.14
  -3   6  -2    0.33    0.12
   3  -6   2    0.31    0.14
   3  -6   2    0.26    0.11
   3  -6   2    0.50    0.15
   3  -6   2    0.40    0.09
   3  -6   2    0.57    0.24
   3  -6   2    0.20    0.10
  -4   6  -2    0.13    0.12
  -4   6  -2    0.50    0.14
  -4   6  -2    0.07    0.10
  -4   6  -2    0.05    0.09
  -4   6  -2    0.08    0.08
   4  -6   2    0.00    0.10
   4  -6   2    0.27    0.14
   4  -6   2   -0.02    0.16
   4  -6   2    0.13    0.10
   4  -6   2    0.07    0.06
   4  -6   2    0.21    0.13
  -5   6  -2   10.49    0.56
  -5   6  -2   10.55    0.44
  -5   6  -2   11.81    0.69
  -5   6  -2   10.27    0.55
  -5   6  -2   10.87    0.61
   5  -6   2   10.33    0.59
   5  -6   2   11.60    0.54
   5  -6   2   10.84    0.60
   5  -6   2   11.42    0.86
   5  -6   2   11.10    0.42
  -6   6  -2   15.44    0.78
  -6   6  -2   13.96    0.70
  -6   6  -2   14.89    0.70
  -6   6  -2   14.25    0.80
   6  -6   2   13.96    0.74
   6  -6   2   13.69    0.64
   6  -6   2   14.94    0.54
   6  -6   2   13.54    1.02
   6  -6   2   14.83    0.77
  -7   6  -2    4.42    0.50
  -7   6  -2    5.40    0.58
  -7   6  -2    4.66    0.47
  -7   6  -2    4.15    0.51
   7  -6   2    4.39    0.70
   7  -6   2    3.80    0.46
   7  -6   2    4.93    0.39
   7  -6   2    4.68    0.52
   7  -6   2    4.75    0.29
  -8   6  -2   31.79    1.32
  -8   6  -2   31.91    1.22
  -8   6  -2   28.92    1.31
   8  -6   2   30.41    1.31
   8  -6   2   33.58    1.36
   8  -6   2   30.53    1.00
  -9   6  -2    5.40    0.61
  -9   6  -2    6.66    0.54
  -9   6  -2    6.41    0.71
   9  -6   2    6.85    0.69
   9  -6   2    5.54    0.65
   9  -6   2    5.78    0.38
 -10   6  -2   20.32    1.18
 -10   6  -2   21.82    1.17
  10  -6   2   20.42    1.14
  10  -6   2   22.29    0.84
  10  -6   2   20.18    1.15
 -11   6  -2    0.52    0.29
 -11   6  -2    0.47    0.31
  11  -6   2    0.17    0.15
  11  -6   2   -0.15    0.26
  11  -6   2    0.76    0.35
 -12   6  -2    1.89    0.46
 -12   6  -2    0.90    0.39
  12  -6   2    1.60    0.48
  12  -6   2    1.55    0.46
  12  -6   2    0.86    0.42
  12  -6   2    0.73    0.22
  12   5  -2    7.33    0.83
  12   5  -2    6.62    0.75
 -12  -5   2    6.44    0.45
 -12  -5   2    7.13    0.83
 -12  -5   2    7.03    0.82
  11   5  -2    0.89    0.34
  11   5  -2    0.81    0.32
 -11  -5   2    1.18    0.40
 -11  -5   2    0.83    0.20
 -11  -5   2    0.43    0.28
  10   5  -2   24.10    1.21
  10   5  -2   22.47    1.15
 -10  -5   2   23.10    0.85
 -10  -5   2   23.85    1.18
 -10  -5   2   25.22    1.20
 -10  -5   2   24.84    1.23
   9   5  -2    0.22    0.20
   9   5  -2    0.14    0.20
  -9  -5   2    0.34    0.23
  -9  -5   2    0.29    0.23
  -9  -5   2    0.30    0.11
  -9  -5   2    0.19    0.21
   8   5  -2    0.23    0.31
   8   5  -2    0.48    0.19
   8   5  -2    0.53    0.22
  -8  -5   2    0.19    0.17
  -8  -5   2    0.31    0.19
  -8  -5   2    0.15    0.18
  -8  -5   2    0.25    0.11
   7   5  -2    0.06    0.09
   7   5  -2   -0.07    0.09
   7   5  -2    0.00    0.12
   7   5  -2    0.42    0.25
   7   5  -2   -0.07    0.13
  -7  -5   2    0.01    0.14
  -7  -5   2   -0.18    0.10
  -7  -5   2    0.05    0.07
  -7  -5   2   -0.08    0.12
  -7  -5   2   -0.04    0.20
  -7  -5   2    0.22    0.15
   6   5  -2    7.81    0.41
   6   5  -2    6.64    0.48
   6   5  -2    8.03    0.48
   6   5  -2    6.84    0.36
  -6  -5   2    7.70    0.33
  -6  -5   2    7.23    0.37
  -6  -5   2    8.37    0.49
  -6  -5   2    7.90    0.50
  -6  -5   2    8.02    0.51
  -6  -5   2    7.16    0.81
  -6  -5   2    7.32    0.47
   5   5  -2    0.38    0.15
   5   5  -2    0.79    0.15
   5   5  -2    0.82    0.19
   5   5  -2    0.89    0.14
  -5  -5   2    0.71    0.26
  -5  -5   2    1.08    0.13
  -5  -5   2    0.82    0.19
  -5  -5   2    0.78    0.18
  -5  -5   2    0.77    0.19
  -5  -5   2    0.77    0.17
  -5  -5   2    0.66    0.12
  -5  -5   2    0.91    0.20
   4   5  -2  108.12    2.78
   4   5  -2  103.55    2.83
   4   5  -2  107.75    3.02
  -4  -5   2  107.69    2.92
  -4  -5   2  112.42    2.90
  -4  -5   2  109.62    2.73
  -4  -5   2  101.89    2.91
  -4  -5   2  110.46    3.27
  -4  -5   2  106.81    2.86
  -4  -5   2  110.93    2.94
   3   5  -2    0.41    0.20
   3   5  -2    0.28    0.13
   3   5  -2    0.23    0.10
   3   5  -2    0.21    0.08
   3   5  -2    0.36    0.07
  -3  -5   2    0.03    0.07
  -3  -5   2    0.26    0.10
  -3  -5   2    0.38    0.20
  -3  -5   2    0.12    0.10
  -3  -5   2    0.12    0.10
  -3  -5   2    0.34    0.11
   2   5  -2  113.27    3.21
   2   5  -2  111.88    2.88
   2   5  -2  109.42    3.09
   2   5  -2  114.69    2.80
   2   5  -2  112.28    2.91
  -2  -5   2  114.23    2.91
  -2  -5   2  115.20    2.97
  -2  -5   2  111.13    2.94
  -2  -5   2  111.06    2.84
  -2  -5   2  108.37    2.95
  -2  -5   2  113.10    3.20
   1   5  -2    0.29    0.09
   1   5  -2    0.20    0.13
   1   5  -2    0.26    0.07
   1   5  -2    0.27    0.13
   1   5  -2    0.14    0.07
  -1  -5   2    0.13    0.08
  -1  -5   2    0.20    0.07
  -1  -5   2    0.30    0.10
  -1  -5   2    0.18    0.08
  -1  -5   2    0.25    0.09
  -1  -5   2    0.28    0.14
   0   5  -2    5.18    0.29
   0   5  -2    6.67    0.46
   0   5  -2    5.54    0.27
   0   5  -2    5.83    0.30
   0   5  -2    5.61    0.39
   0  -5   2    5.45    0.30
   0  -5   2    4.86    0.30
   0  -5   2    5.48    0.32
   0  -5   2    5.50    0.24
   0  -5   2    5.58    0.44
   0  -5   2    5.63    0.30
  -1   5  -2    0.91    0.15
  -1   5  -2    0.73    0.18
  -1   5  -2    0.72    0.20
  -1   5  -2    0.83    0.13
  -1   5  -2    1.04    0.16
   1  -5   2    0.78    0.12
   1  -5   2    0.68    0.13
   1  -5   2    1.03    0.12
   1  -5   2    0.73    0.14
   1  -5   2    1.16    0.17
   1  -5   2    0.81    0.22
  -2   5  -2   11.39    0.49
  -2   5  -2   11.12    0.66
  -2   5  -2   11.86    0.61
  -2   5  -2   11.07    0.49
  -2   5  -2   12.01    0.46
   2  -5   2   13.18    0.72
   2  -5   2   11.72    0.52
   2  -5   2   11.74    0.45
   2  -5   2   11.99    0.43
   2  -5   2   11.92    0.50
   2  -5   2   11.36    0.48
  -3   5  -2    6.58    0.36
  -3   5  -2    6.54    0.31
  -3   5  -2    6.43    0.38
  -3   5  -2    7.27    0.47
  -3   5  -2    6.71    0.35
   3  -5   2    7.19    0.56
   3  -5   2    6.98    0.39
   3  -5   2    7.00    0.28
   3  -5   2    7.26    0.42
   3  -5   2    6.60    0.35
   3  -5   2    6.80    0.36
  -4   5  -2   85.20    2.42
  -4   5  -2   85.79    2.36
  -4   5  -2   84.83    2.22
  -4   5  -2   89.37    2.37
  -4   5  -2   87.14    2.52
   4  -5   2   84.95    2.33
   4  -5   2   84.01    2.38
   4  -5   2   87.14    2.80
   4  -5   2   84.55    2.42
   4  -5   2   88.09    2.18
   4  -5   2   82.10    2.13
  -5   5  -2   12.01    0.59
  -5   5  -2   12.58    0.58
  -5   5  -2   12.19    0.45
  -5   5  -2   11.87    0.66
  -5   5  -2   13.13    0.64
   5  -5   2   13.02    0.89
   5  -5   2   12.04    0.61
   5  -5   2   13.48    0.65
   5  -5   2   12.44    0.56
   5  -5   2   12.49    0.45
  -6   5  -2   48.62    1.66
  -6   5  -2   47.51    1.58
  -6   5  -2   50.13    1.54
  -6   5  -2   46.72    1.32
  -6   5  -2   48.18    1.63
   6  -5   2   45.51    1.99
   6  -5   2   46.53    1.49
   6  -5   2   46.65    1.61
   6  -5   2   49.22    1.61
   6  -5   2   48.88    1.34
  -7   5  -2    7.42    0.55
  -7   5  -2    6.25    0.45
  -7   5  -2    6.08    0.32
  -7   5  -2    6.00    0.49
  -7   5  -2    6.47    0.51
   7  -5   2    6.50    0.52
   7  -5   2    6.17    0.51
   7  -5   2    5.97    0.82
   7  -5   2    6.04    0.33
   7  -5   2    6.65    0.45
  -8   5  -2    1.67    0.21
  -8   5  -2    2.22    0.39
  -8   5  -2    1.93    0.36
  -8   5  -2    1.60    0.28
   8  -5   2    1.37    0.33
   8  -5   2    1.53    0.21
   8  -5   2    1.40    0.32
  -9   5  -2    0.13    0.11
  -9   5  -2    0.01    0.18
  -9   5  -2   -0.08    0.18
  -9   5  -2    0.03    0.17
   9  -5   2    0.10    0.11
   9  -5   2    0.16    0.22
   9  -5   2    0.38    0.23
 -10   5  -2    0.64    0.17
 -10   5  -2    0.07    0.23
 -10   5  -2    0.97    0.34
  10  -5   2    0.19    0.15
  10  -5   2    0.39    0.27
  10  -5   2    0.33    0.27
 -11   5  -2    2.71    0.54
 -11   5  -2    2.80    0.53
 -11   5  -2    2.49    0.29
  11  -5   2    3.04    0.33
  11  -5   2    4.30    0.61
  11  -5   2    2.38    0.51
 -12   5  -2    9.11    0.95
 -12   5  -2   11.29    0.92
  12  -5   2    8.60    0.90
  12  -5   2    9.55    0.99
  12  -5   2    9.07    0.56
  13   4  -2    0.24    0.31
  13   4  -2    0.15    0.30
 -13  -4   2   -0.24    0.29
 -13  -4   2   -0.10    0.12
 -13  -4   2   -0.01    0.26
  12   4  -2    0.34    0.26
  12   4  -2    0.36    0.33
 -12  -4   2   -0.10    0.24
 -12  -4   2    0.37    0.31
 -12  -4   2    0.37    0.17
  11   4  -2    0.39    0.26
  11   4  -2    0.51    0.29
 -11  -4   2    0.16    0.13
 -11  -4   2   -0.21    0.21
 -11  -4   2    0.56    0.28
  10   4  -2   12.98    0.80
  10   4  -2   11.76    0.82
 -10  -4   2   11.12    0.81
 -10  -4   2   12.79    0.83
 -10  -4   2   10.19    0.75
 -10  -4   2   11.17    0.53
   9   4  -2    0.33    0.21
   9   4  -2    0.43    0.19
   9   4  -2    0.43    0.23
  -9  -4   2    0.52    0.23
  -9  -4   2    0.17    0.20
  -9  -4   2    0.29    0.22
  -9  -4   2    0.27    0.11
   8   4  -2   38.70    1.33
   8   4  -2   35.97    1.40
   8   4  -2   39.76    1.90
  -8  -4   2   41.48    1.49
  -8  -4   2   38.08    1.14
  -8  -4   2   38.23    1.42
  -8  -4   2   37.69    1.27
  -8  -4   2   37.88    1.43
   7   4  -2    1.56    0.25
   7   4  -2    1.97    0.31
   7   4  -2    2.07    0.24
   7   4  -2    2.54    0.33
   7   4  -2    1.51    0.43
  -7  -4   2    1.61    0.18
  -7  -4   2    1.52    0.28
  -7  -4   2    1.58    0.28
  -7  -4   2    1.41    0.27
  -7  -4   2    1.97    0.26
  -7  -4   2    1.66    0.29
   6   4  -2   44.10    1.41
   6   4  -2   44.78    1.31
   6   4  -2   45.34    1.47
  -6  -4   2   42.95    1.27
  -6  -4   2   43.52    1.45
  -6  -4   2   43.61    1.43
  -6  -4   2   46.66    1.86
  -6  -4   2   43.30    1.31
  -6  -4   2   43.86    1.21
  -6  -4   2   45.54    1.47
  -6  -4   2   42.86    1.45
   5   4  -2    2.49    0.28
   5   4  -2    2.43    0.31
   5   4  -2    2.64    0.22
  -5  -4   2    2.47    0.20
  -5  -4   2    2.34    0.28
  -5  -4   2    2.53    0.20
  -5  -4   2    2.44    0.16
  -5  -4   2    2.77    0.30
  -5  -4   2    2.70    0.32
  -5  -4   2    1.83    0.25
  -5  -4   2    3.13    0.34
  -5  -4   2    3.18    0.47
   4   4  -2    5.53    0.30
   4   4  -2    5.20    0.37
   4   4  -2    5.48    0.28
  -4  -4   2    4.64    0.33
  -4  -4   2    5.59    0.29
  -4  -4   2    5.86    0.27
  -4  -4   2    6.30    0.34
  -4  -4   2    4.87    0.32
  -4  -4   2    5.58    0.49
  -4  -4   2    5.33    0.34
  -4  -4   2    5.62    0.35
  -4  -4   2    5.54    0.31
   3   4  -2    2.19    0.18
   3   4  -2    2.49    0.35
   3   4  -2    2.36    0.17
   3   4  -2    2.20    0.28
  -3  -4   2    2.75    0.28
  -3  -4   2    2.48    0.22
  -3  -4   2    2.55    0.16
  -3  -4   2    2.54    0.20
  -3  -4   2    2.21    0.19
  -3  -4   2    2.75    0.23
  -3  -4   2    2.45    0.35
  -3  -4   2    2.47    0.21
   2   4  -2   53.13    1.37
   2   4  -2   51.76    1.60
   2   4  -2   48.54    1.44
   2   4  -2   53.23    1.43
   2   4  -2   54.87    1.70
  -2  -4   2   52.37    1.50
  -2  -4   2   53.70    1.41
  -2  -4   2   51.42    1.50
  -2  -4   2   53.90    1.69
  -2  -4   2   52.10    1.49
  -2  -4   2   55.74    1.46
  -2  -4   2   53.74    1.46
   1   4  -2    4.99    0.38
   1   4  -2    5.00    0.34
   1   4  -2    4.96    0.26
   1   4  -2    5.32    0.23
   1   4  -2    5.02    0.26
  -1  -4   2    5.09    0.21
  -1  -4   2    4.86    0.28
  -1  -4   2    4.84    0.27
  -1  -4   2    4.72    0.28
  -1  -4   2    5.06    0.37
  -1  -4   2    5.27    0.26
   0   4  -2   37.69    1.06
   0   4  -2   37.69    1.03
   0   4  -2   36.26    1.19
   0   4  -2   37.83    1.25
   0   4  -2   35.67    1.05
   0  -4   2   36.57    1.24
   0  -4   2   37.57    1.06
   0  -4   2   35.40    1.08
   0  -4   2   36.45    1.09
   0  -4   2   37.52    1.00
   0  -4   2   36.39    1.05
  -1   4  -2   26.25    0.79
  -1   4  -2   25.66    0.76
  -1   4  -2   26.12    0.80
  -1   4  -2   25.29    0.96
  -1   4  -2   25.45    0.92
   1  -4   2   24.92    0.71
   1  -4   2   25.25    0.78
   1  -4   2   24.66    0.97
   1  -4   2   24.02    0.79
   1  -4   2   25.21    0.75
   1  -4   2   24.58    0.81
  -2   4  -2   95.41    2.49
  -2   4  -2   99.26    2.70
  -2   4  -2   95.00    2.80
  -2   4  -2   95.56    2.48
  -2   4  -2   97.22    2.56
  -2   4  -2   97.32    2.55
   2  -4   2  103.11    2.46
   2  -4   2   95.85    2.82
   2  -4   2   99.00    2.55
   2  -4   2   98.51    2.55
   2  -4   2   97.59    2.59
   2  -4   2   96.97    2.49
  -3   4  -2   28.69    0.82
  -3   4  -2   28.35    0.91
  -3   4  -2   27.73    0.89
  -3   4  -2   26.65    1.14
  -3   4  -2   30.43    0.96
  -3   4  -2   29.19    1.02
   3  -4   2   31.03    1.21
   3  -4   2   28.25    0.95
   3  -4   2   27.48    0.90
   3  -4   2   26.40    0.91
   3  -4   2   28.14    0.78
  -4   4  -2   17.93    0.67
  -4   4  -2   18.38    0.57
  -4   4  -2   17.30    0.75
  -4   4  -2   18.92    0.74
  -4   4  -2   17.53    0.69
   4  -4   2   18.07    0.71
   4  -4   2   19.03    0.68
   4  -4   2   18.44    0.96
   4  -4   2   17.98    0.73
  -5   4  -2    1.38    0.23
  -5   4  -2    1.19    0.19
  -5   4  -2    1.53    0.13
  -5   4  -2    1.45    0.24
  -5   4  -2    1.47    0.14
  -5   4  -2    1.42    0.24
   5  -4   2    1.35    0.24
   5  -4   2    1.48    0.35
   5  -4   2    1.68    0.23
   5  -4   2    1.14    0.21
  -6   4  -2    0.41    0.10
  -6   4  -2    0.33    0.13
  -6   4  -2    0.59    0.17
  -6   4  -2    0.49    0.17
  -6   4  -2    0.31    0.16
   6  -4   2    0.33    0.16
   6  -4   2    0.36    0.24
   6  -4   2    0.51    0.16
   6  -4   2    0.52    0.19
  -7   4  -2    3.95    0.25
  -7   4  -2    4.46    0.49
  -7   4  -2    3.87    0.38
  -7   4  -2    4.38    0.44
  -7   4  -2    2.82    0.39
   7  -4   2    4.85    0.51
   7  -4   2    5.32    0.40
   7  -4   2    3.81    0.45
   7  -4   2    3.44    0.64
  -8   4  -2   51.15    1.62
  -8   4  -2   49.03    1.44
  -8   4  -2   47.47    1.77
  -8   4  -2   50.52    1.80
   8  -4   2   51.99    1.79
   8  -4   2   50.76    1.66
   8  -4   2   52.59    1.82
   8  -4   2   50.97    2.30
  -9   4  -2   10.32    0.76
  -9   4  -2   13.22    0.82
  -9   4  -2   12.79    0.54
   9  -4   2   14.29    0.84
   9  -4   2   12.20    0.80
 -10   4  -2   18.38    0.72
 -10   4  -2   18.42    1.04
 -10   4  -2   17.43    1.04
  10  -4   2   19.73    1.08
  10  -4   2   17.99    1.03
 -11   4  -2    2.24    0.29
 -11   4  -2    2.30    0.48
 -11   4  -2    3.07    0.55
  11  -4   2    2.43    0.49
  11  -4   2    2.41    0.51
  11  -4   2    2.85    0.31
 -12   4  -2    4.40    0.66
 -12   4  -2    5.98    0.80
 -12   4  -2    4.08    0.40
  12  -4   2    5.37    0.74
  12  -4   2    6.01    0.46
  12  -4   2    5.36    0.71
  13   3  -2    1.84    0.47
  13   3  -2    0.68    0.37
 -13  -3   2    0.74    0.40
 -13  -3   2    1.48    0.44
 -13  -3   2    0.73    0.21
  12   3  -2    8.02    0.85
 -12  -3   2    8.44    0.88
 -12  -3   2    7.73    0.48
 -12  -3   2    7.79    0.88
  11   3  -2    1.94    0.41
  11   3  -2    1.59    0.37
 -11  -3   2    1.25    0.36
 -11  -3   2    1.94    0.26
 -11  -3   2    1.64    0.43
  10   3  -2   22.96    1.12
  10   3  -2   22.27    1.08
 -10  -3   2   21.11    1.14
 -10  -3   2   21.57    0.80
 -10  -3   2   22.24    1.11
   9   3  -2    0.06    0.17
   9   3  -2    0.11    0.17
  -9  -3   2    0.42    0.12
  -9  -3   2    0.27    0.19
  -9  -3   2   -0.05    0.16
  -9  -3   2    0.23    0.17
  -9  -3   2    0.06    0.16
   8   3  -2    0.40    0.15
   8   3  -2    0.01    0.28
   8   3  -2    0.15    0.14
  -8  -3   2    0.35    0.19
  -8  -3   2    0.31    0.10
  -8  -3   2    0.44    0.16
  -8  -3   2    0.48    0.20
  -8  -3   2    0.63    0.20
   7   3  -2    0.09    0.13
   7   3  -2   -0.02    0.10
   7   3  -2    0.29    0.15
   7   3  -2    0.08    0.20
   7   3  -2    0.09    0.08
  -7  -3   2    0.12    0.11
  -7  -3   2    0.23    0.14
  -7  -3   2    0.01    0.11
  -7  -3   2    0.14    0.07
  -7  -3   2    0.17    0.09
  -7  -3   2   -0.03    0.12
  -7  -3   2    0.18    0.15
   6   3  -2    4.09    0.40
   6   3  -2    3.36    0.28
   6   3  -2    3.69    0.54
   6   3  -2    3.78    0.25
  -6  -3   2    3.77    0.26
  -6  -3   2    3.13    0.36
  -6  -3   2    3.83    0.25
  -6  -3   2    4.13    0.33
  -6  -3   2    3.21    0.20
  -6  -3   2    3.47    0.27
  -6  -3   2    3.39    0.38
  -6  -3   2    3.59    0.55
  -6  -3   2    3.09    0.34
   5   3  -2    0.26    0.11
   5   3  -2    0.02    0.07
   5   3  -2    0.04    0.07
  -5  -3   2    0.15    0.07
  -5  -3   2   -0.01    0.08
  -5  -3   2   -0.01    0.07
  -5  -3   2    0.01    0.08
  -5  -3   2    0.11    0.10
  -5  -3   2   -0.03    0.12
  -5  -3   2    0.04    0.08
  -5  -3   2    0.17    0.10
  -5  -3   2    0.16    0.07
  -5  -3   2    0.09    0.08
   4   3  -2   85.31    2.37
   4   3  -2   83.37    2.58
  -4  -3   2   88.06    2.29
  -4  -3   2   82.94    2.19
  -4  -3   2   85.82    2.29
  -4  -3   2   81.91    2.29
  -4  -3   2   84.02    2.59
  -4  -3   2   83.73    2.22
  -4  -3   2   80.24    2.28
  -4  -3   2   86.11    2.20
  -4  -3   2   86.97    2.28
   3   3  -2    4.34    0.38
   3   3  -2    4.68    0.32
  -3  -3   2    4.97    0.23
  -3  -3   2    4.76    0.28
  -3  -3   2    4.24    0.26
  -3  -3   2    5.10    0.27
  -3  -3   2    5.45    0.41
  -3  -3   2    5.28    0.30
  -3  -3   2    5.21    0.30
  -3  -3   2    4.96    0.24
  -3  -3   2    4.85    0.26
   2   3  -2   80.17    2.09
   2   3  -2   81.16    2.06
   2   3  -2   82.47    2.25
   2   3  -2   80.24    2.31
  -2  -3   2   81.56    2.31
  -2  -3   2   81.39    2.15
  -2  -3   2   80.72    2.14
  -2  -3   2   84.42    2.11
  -2  -3   2   80.03    2.08
  -2  -3   2   82.06    2.12
  -2  -3   2   81.81    2.15
  -2  -3   2   82.42    2.06
   1   3  -2    1.01    0.11
   1   3  -2    0.80    0.16
   1   3  -2    1.07    0.18
   1   3  -2    0.74    0.11
   1   3  -2    0.96    0.12
  -1  -3   2    0.79    0.12
  -1  -3   2    0.87    0.11
  -1  -3   2    0.74    0.12
  -1  -3   2    0.82    0.11
  -1  -3   2    0.79    0.16
  -1  -3   2    0.74    0.11
   0   3  -2   30.81    0.88
   0   3  -2   31.48    0.87
   0   3  -2   30.81    1.01
   0   3  -2   29.51    0.86
   0   3  -2   31.61    1.00
   0  -3   2   30.61    0.87
   0  -3   2   30.49    0.86
   0  -3   2   28.40    0.89
   0  -3   2   30.35    1.01
   0  -3   2   29.79    0.89
   0  -3   2   32.91    0.89
  -1   3  -2   16.90    0.64
  -1   3  -2   15.91    0.54
  -1   3  -2   16.50    0.67
  -1   3  -2   17.27    0.56
  -1   3  -2   16.91    0.52
   1  -3   2   16.47    0.56
   1  -3   2   16.41    0.49
   1  -3   2   17.19    0.52
   1  -3   2   16.50    0.57
   1  -3   2   16.83    0.69
   1  -3   2   16.32    0.53
  -2   3  -2   24.94    0.78
  -2   3  -2   25.83    0.75
  -2   3  -2   25.86    0.81
  -2   3  -2   25.44    0.72
  -2   3  -2   25.63    0.87
  -2   3  -2   24.39    0.95
   2  -3   2   24.81    0.71
   2  -3   2   25.65    0.78
   2  -3   2   24.06    0.96
   2  -3   2   26.20    0.82
   2  -3   2   25.47    0.79
  -3   3  -2    1.17    0.19
  -3   3  -2    1.22    0.16
  -3   3  -2    1.68    0.29
  -3   3  -2    1.42    0.11
  -3   3  -2    1.17    0.18
  -3   3  -2    1.16    0.15
   3  -3   2    1.22    0.17
   3  -3   2    1.36    0.27
   3  -3   2    1.27    0.10
   3  -3   2    1.43    0.18
   3  -3   2    0.94    0.16
  -4   3  -2  113.19    2.85
  -4   3  -2  106.21    2.69
  -4   3  -2  108.60    2.93
  -4   3  -2  109.56    2.89
   4  -3   2  107.03    2.92
   4  -3   2  109.89    2.87
   4  -3   2  108.93    3.25
   4  -3   2  110.17    2.90
  -5   3  -2    6.13    0.40
  -5   3  -2    5.14    0.32
  -5   3  -2    6.01    0.26
  -5   3  -2    5.96    0.38
  -5   3  -2    5.56    0.38
   5  -3   2    5.70    0.39
   5  -3   2    5.54    0.38
   5  -3   2    5.97    0.66
   5  -3   2    5.60    0.35
  -6   3  -2   63.65    1.98
  -6   3  -2   63.88    1.72
  -6   3  -2   67.84    1.88
  -6   3  -2   67.06    2.01
  -6   3  -2   67.24    1.95
   6  -3   2   62.95    1.91
   6  -3   2   64.70    2.01
   6  -3   2   66.43    2.41
   6  -3   2   65.72    1.98
  -7   3  -2    9.57    0.49
  -7   3  -2    9.84    0.60
  -7   3  -2    9.13    0.39
  -7   3  -2    9.26    0.58
   7  -3   2   10.21    0.55
   7  -3   2    9.28    0.59
   7  -3   2    8.80    0.95
   7  -3   2    9.06    0.58
  -8   3  -2    6.81    0.44
  -8   3  -2    6.19    0.53
  -8   3  -2    6.74    0.35
  -8   3  -2    6.03    0.60
   8  -3   2    7.72    0.99
   8  -3   2    7.83    0.59
   8  -3   2    7.65    0.58
   8  -3   2    7.56    0.51
  -9   3  -2    5.14    0.60
  -9   3  -2    4.12    0.53
  -9   3  -2    4.67    0.31
   9  -3   2    5.17    0.46
   9  -3   2    5.22    0.58
   9  -3   2    4.93    0.57
 -10   3  -2    0.52    0.15
 -10   3  -2    0.23    0.23
 -10   3  -2    0.38    0.25
  10  -3   2    0.17    0.22
  10  -3   2    0.53    0.29
 -11   3  -2    2.14    0.27
 -11   3  -2    2.40    0.47
 -11   3  -2    2.04    0.44
  11  -3   2    2.57    0.49
  11  -3   2    3.21    0.57
 -12   3  -2    8.95    0.91
 -12   3  -2    9.74    0.99
 -12   3  -2   11.05    0.59
  12  -3   2   11.91    0.95
  12  -3   2   11.22    0.92
  13   2  -2    0.11    0.26
  13   2  -2    0.13    0.32
 -13  -2   2    0.04    0.15
 -13  -2   2   -0.01    0.28
  12   2  -2    0.20    0.31
  12   2  -2    0.49    0.30
 -12  -2   2    0.30    0.16
 -12  -2   2    0.83    0.32
 -12  -2   2    0.47    0.32
  11   2  -2    0.14    0.24
  11   2  -2    0.70    0.34
 -11  -2   2   -0.16    0.23
 -11  -2   2   -0.19    0.19
 -11  -2   2    0.04    0.12
  10   2  -2    2.79    0.46
  10   2  -2    3.16    0.44
 -10  -2   2    2.94    0.29
 -10  -2   2    2.96    0.47
 -10  -2   2    3.34    0.44
 -10  -2   2    2.88    0.48
   9   2  -2    1.91    0.35
   9   2  -2    2.74    0.38
  -9  -2   2    2.05    0.33
  -9  -2   2    2.73    0.26
  -9  -2   2    2.14    0.39
  -9  -2   2    3.04    0.44
   8   2  -2   50.93    1.74
   8   2  -2   51.60    1.57
   8   2  -2   53.01    2.23
   8   2  -2   51.78    1.70
  -8  -2   2   51.97    1.44
  -8  -2   2   48.73    1.76
  -8  -2   2   50.13    1.71
  -8  -2   2   52.63    1.74
  -8  -2   2   51.45    1.64
   7   2  -2    1.40    0.25
   7   2  -2    1.82    0.27
   7   2  -2    1.27    0.17
   7   2  -2    2.26    0.51
   7   2  -2    1.95    0.25
  -7  -2   2    1.58    0.27
  -7  -2   2    2.07    0.27
  -7  -2   2    1.86    0.30
  -7  -2   2    0.96    0.24
  -7  -2   2    1.74    0.21
  -7  -2   2    1.51    0.16
  -7  -2   2    1.51    0.19
   6   2  -2   45.14    1.40
   6   2  -2   47.32    1.50
   6   2  -2   45.67    1.47
   6   2  -2   45.65    1.85
  -6  -2   2   46.40    1.42
  -6  -2   2   48.38    1.53
  -6  -2   2   48.81    1.29
  -6  -2   2   46.43    1.49
  -6  -2   2   50.06    1.54
  -6  -2   2   47.70    1.35
  -6  -2   2   47.02    1.49
  -6  -2   2   48.90    1.37
  -6  -2   2   47.94    1.48
   5   2  -2   13.83    0.81
   5   2  -2   13.64    0.61
  -5  -2   2   13.62    0.54
  -5  -2   2   12.62    0.58
  -5  -2   2   14.23    0.63
  -5  -2   2   13.72    0.51
  -5  -2   2   12.81    0.50
  -5  -2   2   14.02    0.58
  -5  -2   2   13.46    0.58
  -5  -2   2   14.08    0.59
  -5  -2   2   13.93    0.56
   4   2  -2    8.30    0.43
   4   2  -2    8.02    0.55
  -4  -2   2    7.47    0.38
  -4  -2   2    8.01    0.35
  -4  -2   2    7.95    0.44
  -4  -2   2    8.43    0.41
  -4  -2   2    9.41    0.41
  -4  -2   2    7.19    0.53
  -4  -2   2    7.91    0.36
  -4  -2   2    8.45    0.35
  -4  -2   2    8.93    0.39
  -4  -2   2    8.17    0.39
   3   2  -2    4.08    0.28
   3   2  -2    4.47    0.36
  -3  -2   2    4.22    0.22
  -3  -2   2    4.26    0.23
  -3  -2   2    4.31    0.25
  -3  -2   2    4.05    0.24
  -3  -2   2    4.31    0.35
  -3  -2   2    4.89    0.31
  -3  -2   2    4.36    0.25
  -3  -2   2    4.06    0.24
  -3  -2   2    3.89    0.21
  -3  -2   2    4.14    0.25
   2   2  -2    0.56    0.12
   2   2  -2    0.18    0.09
  -2  -2   2    0.27    0.07
  -2  -2   2    0.30    0.07
  -2  -2   2    0.15    0.07
  -2  -2   2    0.13    0.07
  -2  -2   2    0.31    0.07
  -2  -2   2    0.27    0.07
  -2  -2   2    0.41    0.09
  -2  -2   2    0.17    0.10
  -2  -2   2    0.22    0.07
   1   2  -2    0.17    0.08
   1   2  -2    0.17    0.05
   1   2  -2    0.10    0.08
   1   2  -2    0.14    0.05
  -1  -2   2    0.11    0.06
  -1  -2   2    0.15    0.06
  -1  -2   2    0.19    0.06
  -1  -2   2    0.12    0.05
  -1  -2   2    0.18    0.05
  -1  -2   2    0.13    0.08
  -1  -2   2    0.23    0.07
   0   2  -2  513.41   12.77
   0   2  -2  518.09   12.72
   0   2  -2  504.02   12.64
   0   2  -2  519.08   12.61
   0  -2   2  522.06   12.88
   0  -2   2  522.44   12.61
   0  -2   2  568.63   12.84
   0  -2   2  514.30   12.76
   0  -2   2  520.63   12.62
  -1   2  -2    2.92    0.18
  -1   2  -2    2.95    0.15
  -1   2  -2    2.83    0.17
  -1   2  -2    3.51    0.22
  -1   2  -2    2.70    0.23
   1  -2   2    3.45    0.17
   1  -2   2    3.25    0.19
   1  -2   2    3.02    0.15
   1  -2   2    3.27    0.19
   1  -2   2    3.17    0.16
   1  -2   2    2.75    0.23
  -2   2  -2   64.22    1.69
  -2   2  -2   65.01    1.63
  -2   2  -2   65.52    1.70
  -2   2  -2   65.36    1.77
  -2   2  -2   65.48    1.90
  -2   2  -2   65.73    1.74
   2  -2   2   66.49    1.71
   2  -2   2   63.12    1.89
   2  -2   2   65.15    1.65
   2  -2   2   65.53    1.73
   2  -2   2   64.30    1.74
  -3   2  -2   49.43    1.42
  -3   2  -2   49.27    1.40
  -3   2  -2   50.44    1.43
  -3   2  -2   52.17    1.65
  -3   2  -2   49.85    1.36
  -3   2  -2   50.44    1.29
   3  -2   2   51.02    1.41
   3  -2   2   50.89    1.44
   3  -2   2   48.90    1.63
   3  -2   2   49.42    1.29
   3  -2   2   49.92    1.40
  -4   2  -2    5.91    0.29
  -4   2  -2    5.50    0.48
  -4   2  -2    6.81    0.37
  -4   2  -2    6.14    0.34
  -4   2  -2    5.75    0.32
   4  -2   2    6.57    0.37
   4  -2   2    6.12    0.35
   4  -2   2    5.81    0.23
   4  -2   2    5.59    0.48
   4  -2   2    5.81    0.33
  -5   2  -2    2.36    0.28
  -5   2  -2    2.50    0.24
  -5   2  -2    2.85    0.17
  -5   2  -2    3.14    0.25
  -5   2  -2    2.51    0.29
   5  -2   2    2.68    0.15
   5  -2   2    2.51    0.27
   5  -2   2    3.43    0.28
   5  -2   2    2.43    0.29
   5  -2   2    2.88    0.44
  -6   2  -2    3.23    0.35
  -6   2  -2    3.09    0.20
  -6   2  -2    2.64    0.27
  -6   2  -2    2.80    0.27
  -6   2  -2    3.08    0.35
   6  -2   2    2.85    0.34
   6  -2   2    2.39    0.31
   6  -2   2    2.80    0.51
   6  -2   2    2.90    0.32
  -7   2  -2    0.33    0.16
  -7   2  -2    0.22    0.12
  -7   2  -2    0.46    0.10
  -7   2  -2    0.35    0.17
   7  -2   2    0.72    0.34
   7  -2   2    0.32    0.15
   7  -2   2   -0.04    0.11
   7  -2   2    0.22    0.15
  -8   2  -2   32.69    1.00
  -8   2  -2   32.15    1.09
  -8   2  -2   32.14    1.27
  -8   2  -2   31.60    1.29
   8  -2   2   34.41    1.75
   8  -2   2   33.47    1.32
   8  -2   2   32.63    1.22
   8  -2   2   32.85    1.29
  -9   2  -2    6.50    0.57
  -9   2  -2    6.50    0.66
  -9   2  -2    7.19    0.38
   9  -2   2    8.69    0.65
   9  -2   2    7.04    0.54
   9  -2   2    6.47    0.65
 -10   2  -2   25.22    1.26
 -10   2  -2   25.59    1.21
 -10   2  -2   24.02    0.88
  10  -2   2   26.49    1.47
  10  -2   2   23.76    1.21
  10  -2   2   27.48    1.28
 -11   2  -2    6.74    0.43
 -11   2  -2    6.57    0.76
 -11   2  -2    6.96    0.74
  11  -2   2    6.30    0.74
  11  -2   2    6.89    0.77
 -12   2  -2    7.82    0.49
 -12   2  -2    7.87    0.84
 -12   2  -2    8.27    0.89
  12  -2   2    8.85    0.95
  12  -2   2    7.19    0.83
 -13   2  -2    0.22    0.32
 -13   2  -2    0.28    0.18
 -13   2  -2    0.48    0.32
  13  -2   2    0.47    0.38
  13  -2   2    0.30    0.33
  13   1  -2    0.73    0.39
  13   1  -2    0.92    0.38
 -13  -1   2    0.41    0.36
 -13  -1   2    0.35    0.18
  12   1  -2   15.31    1.06
  12   1  -2   17.25    1.05
 -12  -1   2   14.09    0.67
 -12  -1   2   13.77    1.03
  11   1  -2    1.61    0.41
  11   1  -2    0.94    0.34
 -11  -1   2    1.07    0.39
 -11  -1   2    1.07    0.21
 -11  -1   2    1.12    0.33
 -11  -1   2    1.25    0.37
  10   1  -2   21.42    0.98
  10   1  -2   17.98    0.98
 -10  -1   2   16.77    1.00
 -10  -1   2   18.11    0.98
 -10  -1   2   18.67    0.93
 -10  -1   2   17.50    0.69
   9   1  -2    0.30    0.17
   9   1  -2    0.45    0.22
  -9  -1   2    0.33    0.18
  -9  -1   2    0.05    0.17
  -9  -1   2    0.54    0.24
  -9  -1   2    0.40    0.12
   8   1  -2    2.58    0.37
   8   1  -2    3.21    0.37
   8   1  -2    2.85    0.61
  -8  -1   2    3.06    0.41
  -8  -1   2    3.33    0.32
  -8  -1   2    3.42    0.40
  -8  -1   2    3.56    0.46
  -8  -1   2    2.72    0.24
   7   1  -2    0.93    0.32
   7   1  -2    0.77    0.15
   7   1  -2    0.63    0.18
   7   1  -2    0.46    0.17
  -7  -1   2    0.74    0.22
  -7  -1   2    0.76    0.20
  -7  -1   2    0.61    0.13
  -7  -1   2    0.88    0.21
  -7  -1   2    0.82    0.22
  -7  -1   2    0.92    0.13
  -7  -1   2    0.84    0.16
  -7  -1   2    1.03    0.22
   6   1  -2    3.59    0.56
   6   1  -2    3.09    0.27
   6   1  -2    3.95    0.26
  -6  -1   2    3.71    0.38
  -6  -1   2    3.67    0.23
  -6  -1   2    3.53    0.35
  -6  -1   2    3.73    0.29
  -6  -1   2    4.49    0.36
  -6  -1   2    3.82    0.33
  -6  -1   2    3.38    0.21
  -6  -1   2    3.61    0.26
   5   1  -2    3.03    0.46
   5   1  -2    2.44    0.25
  -5  -1   2    2.56    0.28
  -5  -1   2    2.45    0.21
  -5  -1   2    2.37    0.20
  -5  -1   2    2.41    0.28
  -5  -1   2    2.68    0.27
  -5  -1   2    2.48    0.19
  -5  -1   2    2.26    0.26
  -5  -1   2    2.05    0.26
  -5  -1   2    2.30    0.22
   4   1  -2  215.31    5.70
   4   1  -2  214.96    5.70
  -4  -1   2  215.53    5.39
  -4  -1   2  213.76    5.39
  -4  -1   2  216.37    5.42
  -4  -1   2  218.46    5.32
  -4  -1   2  220.26    5.35
  -4  -1   2  212.56    5.36
  -4  -1   2  221.14    5.48
  -4  -1   2  220.30    5.33
  -4  -1   2  212.90    5.37
   3   1  -2    4.99    0.37
   3   1  -2    4.43    0.35
  -3  -1   2    5.50    0.26
  -3  -1   2    4.77    0.25
  -3  -1   2    4.65    0.23
  -3  -1   2    5.43    0.26
  -3  -1   2    5.08    0.38
  -3  -1   2    5.05    0.27
  -3  -1   2    4.96    0.25
  -3  -1   2    5.17    0.31
  -3  -1   2    4.90    0.24
  -3  -1   2    4.80    0.25
   2   1  -2   15.58    0.62
  -2  -1   2   15.82    0.50
  -2  -1   2   16.99    0.53
  -2  -1   2   17.43    0.51
  -2  -1   2   15.88    0.51
  -2  -1   2   15.68    0.59
  -2  -1   2   16.51    0.51
  -2  -1   2   17.78    0.53
  -2  -1   2   17.51    0.52
  -2  -1   2   15.74    0.51
  -2  -1   2   16.41    0.63
   1   1  -2    1.61    0.16
  -1  -1   2    1.62    0.11
  -1  -1   2    1.57    0.11
  -1  -1   2    2.00    0.17
  -1  -1   2    1.67    0.13
  -1  -1   2    1.90    0.12
  -1  -1   2    1.47    0.15
  -1  -1   2    1.66    0.12
   0   1  -2   60.04    1.54
   0   1  -2   57.13    1.46
   0   1  -2   53.38    1.45
   0   1  -2   57.49    1.54
   0  -1   2   57.44    1.46
   0  -1   2   57.74    1.46
   0  -1   2   59.05    1.47
  -1   1  -2   26.84    0.72
  -1   1  -2   25.54    0.79
  -1   1  -2   24.65    0.73
  -1   1  -2   26.50    0.77
   1  -1   2   25.11    0.74
   1  -1   2   27.09    0.74
   1  -1   2   25.10    0.70
   1  -1   2   25.27    0.79
   1  -1   2   26.72    0.77
   1  -1   2   26.61    0.71
  -2   1  -2    0.75    0.11
  -2   1  -2    0.92    0.18
  -2   1  -2    0.37    0.09
  -2   1  -2    0.36    0.07
  -2   1  -2    0.65    0.10
   2  -1   2    0.87    0.12
   2  -1   2    0.37    0.07
   2  -1   2    0.89    0.18
   2  -1   2    0.58    0.10
   2  -1   2    0.74    0.11
   2  -1   2    0.56    0.09
  -3   1  -2    0.05    0.05
  -3   1  -2    0.03    0.06
  -3   1  -2    0.10    0.06
  -3   1  -2    0.06    0.05
  -3   1  -2    0.14    0.07
  -3   1  -2    0.26    0.13
   3  -1   2    0.00    0.09
   3  -1   2    0.08    0.06
   3  -1   2    0.12    0.06
   3  -1   2    0.09    0.06
   3  -1   2    0.04    0.04
  -4   1  -2   94.52    2.37
  -4   1  -2   94.11    2.40
  -4   1  -2   93.68    2.48
  -4   1  -2   91.64    2.46
  -4   1  -2   90.59    2.48
   4  -1   2   92.43    2.50
   4  -1   2   91.62    2.77
   4  -1   2   93.70    2.33
   4  -1   2   93.49    2.48
  -5   1  -2    0.21    0.08
  -5   1  -2    0.34    0.09
  -5   1  -2    0.14    0.10
  -5   1  -2    0.25    0.11
  -5   1  -2    0.15    0.10
   5  -1   2    0.14    0.17
   5  -1   2    0.08    0.09
   5  -1   2    0.18    0.10
   5  -1   2    0.26    0.07
  -6   1  -2   96.48    2.50
  -6   1  -2   92.76    2.68
  -6   1  -2   95.53    2.42
  -6   1  -2   93.75    2.64
  -6   1  -2   95.89    2.48
  -6   1  -2   95.62    2.66
   6  -1   2   95.79    2.42
   6  -1   2   94.69    3.10
   6  -1   2   94.18    2.64
   6  -1   2   95.57    2.70
  -7   1  -2    0.12    0.13
  -7   1  -2    0.15    0.15
  -7   1  -2    0.30    0.09
  -7   1  -2    0.10    0.12
  -7   1  -2    0.16    0.10
   7  -1   2    0.39    0.17
   7  -1   2    0.24    0.17
   7  -1   2    0.49    0.17
   7  -1   2    0.08    0.21
  -8   1  -2   22.17    0.97
  -8   1  -2   20.16    0.72
  -8   1  -2   21.73    0.96
  -8   1  -2   22.49    1.02
   8  -1   2   22.47    1.38
   8  -1   2   21.47    0.97
   8  -1   2   20.85    0.99
   8  -1   2   24.02    0.97
  -9   1  -2    7.57    0.39
  -9   1  -2    7.24    0.57
  -9   1  -2    7.53    0.61
   9  -1   2    8.52    0.58
   9  -1   2    7.54    0.60
   9  -1   2    8.13    0.62
 -10   1  -2    0.80    0.18
 -10   1  -2    0.57    0.25
 -10   1  -2    1.31    0.36
  10  -1   2    0.74    0.30
  10  -1   2    0.82    0.26
  10  -1   2    1.07    0.34
 -11   1  -2    0.39    0.15
 -11   1  -2    0.42    0.26
 -11   1  -2    0.54    0.31
  11  -1   2    0.12    0.27
  11  -1   2    0.30    0.32
 -12   1  -2   12.82    0.99
 -12   1  -2   10.37    0.84
 -12   1  -2   11.79    0.60
  12  -1   2   12.26    0.96
  12  -1   2    9.82    0.97
 -13   1  -2    1.96    0.30
 -13   1  -2    1.24    0.44
 -13   1  -2    1.38    0.43
  13  -1   2    1.18    0.44
  13  -1   2    1.62    0.51
  13   0  -2    0.84    0.39
  13   0  -2    0.61    0.32
 -13   0   2    0.30    0.32
 -13   0   2    0.16    0.17
  12   0  -2    0.33    0.28
  12   0  -2    0.74    0.37
 -12   0   2    0.93    0.35
 -12   0   2    0.83    0.37
 -12   0   2    0.65    0.20
  11   0  -2    0.38    0.28
  11   0  -2   -0.06    0.23
 -11   0   2    0.02    0.23
 -11   0   2   -0.03    0.12
 -11   0   2    0.26    0.26
  10   0  -2    3.77    0.51
  10   0  -2    3.33    0.50
 -10   0   2    2.92    0.29
 -10   0   2    2.88    0.46
 -10   0   2    3.71    0.54
 -10   0   2    3.44    0.48
   9   0  -2    0.14    0.18
   9   0  -2    0.11    0.16
  -9   0   2    0.14    0.09
  -9   0   2    0.27    0.20
  -9   0   2    0.42    0.23
  -9   0   2    0.14    0.17
   8   0  -2   46.01    1.51
   8   0  -2   48.29    2.09
   8   0  -2   44.69    1.58
  -8   0   2   47.28    1.44
  -8   0   2   45.40    1.55
  -8   0   2   47.82    1.67
  -8   0   2   44.60    1.30
  -8   0   2   45.17    1.59
   7   0  -2   14.35    0.64
   7   0  -2   13.99    0.55
   7   0  -2   15.74    1.01
   7   0  -2   13.89    0.68
  -7   0   2   14.54    0.68
  -7   0   2   13.79    0.69
  -7   0   2   13.94    0.59
  -7   0   2   13.76    0.50
  -7   0   2   16.03    0.76
  -7   0   2   13.26    0.67
   6   0  -2   87.00    2.44
   6   0  -2   88.52    2.34
   6   0  -2   88.99    2.51
   6   0  -2   91.32    2.94
  -6   0   2   91.05    2.50
  -6   0   2   90.90    2.29
  -6   0   2   89.16    2.40
  -6   0   2   89.83    2.49
  -6   0   2   89.35    2.56
  -6   0   2   91.32    2.55
  -6   0   2   86.77    2.32
  -6   0   2   91.37    2.51
[truncated: 2,012,387 more chars]
