# Supplementary material for: Bis(2,4-dioxo­pentan-3-ido-κ2 O,O′)dioxidomolyb­denum(VI): a redetermination
Source: IUCrdata. 2021 Aug 6;6(Pt 8):x210778. doi: 10.1107/S2414314621007781 (PMC9462362; doi:10.1107/S2414314621007781)
Supplement: Supplementary file 2 [file x-06-x210778-Isup2.hkl]

data_I                                                                          
_shelx_title ' ot366_a.res in P-1'                                              
_shelx_refln_list_code          4                                               
_shelx_F_calc_maximum      263.53                                               
_exptl_crystal_F_000       656.00                                               
_reflns_d_resolution_high  0.5991                                               
                                                                                
loop_                                                                           
 _space_group_symop_operation_xyz                                               
 'x, y, z'                                                                      
 '-x, -y, -z'                                                                   
                                                                                
_cell_length_a     8.0111                                                       
_cell_length_b    12.4143                                                       
_cell_length_c    12.6847                                                       
_cell_angle_alpha  75.649                                                       
_cell_angle_beta   89.272                                                       
_cell_angle_gamma  87.072                                                       
                                                                                
_shelx_F_squared_multiplier     1.000                                           
                                                                                
loop_                                                                           
 _refln_index_h                                                                 
 _refln_index_k                                                                 
 _refln_index_l                                                                 
 _refln_F_squared_calc                                                          
 _refln_F_squared_meas                                                          
 _refln_F_squared_sigma                                                         
 _refln_observed_status                                                         
   1   0   0         91.09        104.03         3.04 o                         
   2   0   0      12861.75      12536.77        93.02 o                         
   3   0   0         12.88         15.66         1.39 o                         
   4   0   0        136.69        153.25         4.39 o                         
   5   0   0         52.87         52.67         2.94 o                         
   6   0   0       4435.66       4357.55        39.83 o                         
   7   0   0        259.01        258.61         9.14 o                         
   8   0   0       7873.13       7789.48        84.47 o                         
   9   0   0        329.20        326.06        12.82 o                         
  10   0   0       1628.65       1647.98        28.20 o                         
  11   0   0         64.77         63.41        10.57 o                         
  12   0   0        317.15        301.12        17.37 o                         
  13   0   0          2.22         -0.11        11.38 o                         
 -13   1   0         22.84         33.38         9.98 o                         
 -12   1   0        710.71        760.96        24.77 o                         
 -11   1   0         68.50         68.77         9.13 o                         
 -10   1   0         14.01         12.56         5.63 o                         
  -9   1   0          2.35         -3.12         3.12 o                         
  -8   1   0        152.85        148.00         7.91 o                         
  -7   1   0          0.92         -0.76         2.37 o                         
  -6   1   0       2289.94       2243.19        23.42 o                         
  -5   1   0        136.26        134.92         4.89 o                         
  -4   1   0       9262.69       8683.69        74.64 o                         
  -3   1   0         63.04         61.45         3.01 o                         
  -2   1   0      14521.79      13975.15       108.42 o                         
  -1   1   0          4.74          3.28         1.50 o                         
   0   1   0        316.72        317.92         7.31 o                         
   1   1   0          0.80         16.39         1.83 o                         
   2   1   0       9163.51       9131.47        71.72 o                         
   3   1   0        193.62        198.28         3.41 o                         
   4   1   0      13811.94      13830.37        99.81 o                         
   5   1   0        302.93        304.79         5.71 o                         
   6   1   0       4911.41       4698.57        38.36 o                         
   7   1   0          0.67          0.79         2.63 o                         
   8   1   0          1.02         43.87         5.39 o                         
   9   1   0          2.44          6.99         3.93 o                         
  10   1   0        351.54        374.01        14.84 o                         
  11   1   0        232.24        244.01        16.70 o                         
  12   1   0        753.21        782.25        29.24 o                         
  13   1   0         60.35         63.75        10.98 o                         
 -13   2   0          0.26          2.67         7.20 o                         
 -12   2   0        242.58        230.09        15.56 o                         
 -11   2   0         30.98         29.11         7.44 o                         
 -10   2   0        572.28        577.12        23.81 o                         
  -9   2   0        186.42        190.24        10.35 o                         
  -8   2   0       5990.90       5945.33        62.73 o                         
  -7   2   0        220.98        217.27         7.70 o                         
  -6   2   0       6185.16       6151.33        57.72 o                         
  -5   2   0         75.77         72.48         3.61 o                         
  -4   2   0       1522.24       1549.61        18.49 o                         
  -3   2   0         13.72         18.39         1.83 o                         
  -2   2   0       4812.30       5513.00        45.24 o                         
  -1   2   0         14.83         16.46         1.61 o                         
   0   2   0      56435.09      54567.80       591.97 o                         
   1   2   0         22.18         29.13         3.26 o                         
   2   2   0      69445.71      65585.94       869.29 o                         
   3   2   0        272.38        268.14         4.43 o                         
   4   2   0      17926.17      18521.09       132.21 o                         
   5   2   0          5.17          4.53         1.46 o                         
   6   2   0       1395.58       1265.77        14.35 o                         
   7   2   0        139.88        136.07         6.23 o                         
   8   2   0       3458.20       3400.60        43.71 o                         
   9   2   0        294.82        310.63        12.54 o                         
  10   2   0       2889.77       2791.06        42.57 o                         
  11   2   0        245.33        250.23        15.62 o                         
  12   2   0        414.85        406.99        19.04 o                         
  13   2   0          0.09          4.02         7.08 o                         
 -13   3   0        116.40        128.43        11.09 o                         
 -12   3   0       1338.04       1401.54        34.02 o                         
 -11   3   0         52.18         39.60         7.87 o                         
 -10   3   0          1.52          4.45         4.76 o                         
  -9   3   0         47.66         53.08         6.29 o                         
  -8   3   0          7.11          0.94         4.14 o                         
  -7   3   0         34.51         40.06         3.95 o                         
  -6   3   0       3731.36       3543.10        36.91 o                         
  -5   3   0        125.94        112.29         4.28 o                         
  -4   3   0       2659.24       2276.72        23.34 o                         
  -3   3   0        108.46        100.35         3.72 o                         
  -2   3   0      11166.40      10779.39        85.70 o                         
  -1   3   0          0.28          2.33         1.45 o                         
   0   3   0       2583.17       2349.64        19.81 o                         
   1   3   0          5.56          5.93         1.14 o                         
   2   3   0       5526.63       5266.64        41.70 o                         
   3   3   0         85.05         85.82         3.07 o                         
   4   3   0      12131.91      11462.28        87.99 o                         
   5   3   0        429.61        423.14         6.73 o                         
   6   3   0       8004.51       8193.96        63.56 o                         
   7   3   0        212.66        212.50         7.92 o                         
   8   3   0        906.66        861.31        15.33 o                         
   9   3   0          2.30          2.19         3.69 o                         
  10   3   0        709.85        789.84        21.87 o                         
  11   3   0        195.89        207.48        14.36 o                         
  12   3   0        651.34        669.48        24.96 o                         
  13   3   0        127.69        127.24        14.11 o                         
 -12   4   0          0.01          2.47         5.42 o                         
 -11   4   0         24.71         19.28         7.11 o                         
 -10   4   0        389.84        369.98        16.34 o                         
  -9   4   0        179.45        169.34         9.99 o                         
  -8   4   0       2540.63       2510.66        35.84 o                         
  -7   4   0         88.62         90.01         5.50 o                         
  -6   4   0       2810.49       2810.41        31.24 o                         
  -5   4   0         55.63         53.65         3.48 o                         
  -4   4   0       2458.72       2278.65        24.62 o                         
  -3   4   0         20.71         25.99         2.33 o                         
  -2   4   0         34.43         46.78         3.21 o                         
  -1   4   0         44.71         51.04         2.29 o                         
   0   4   0        782.14        588.83         8.47 o                         
   1   4   0          6.22          7.65         1.32 o                         
   2   4   0       3340.18       3006.81        26.15 o                         
   3   4   0        305.37        314.82         6.76 o                         
   4   4   0      17685.56      17964.26       141.10 o                         
   5   4   0         15.97         18.49         2.03 o                         
   6   4   0         85.67        100.23         4.35 o                         
   7   4   0         26.57         21.20         3.42 o                         
   8   4   0        832.63        869.97        16.32 o                         
   9   4   0        180.50        167.22         9.38 o                         
  10   4   0       2489.53       2445.77        43.15 o                         
  11   4   0        234.17        228.44        14.49 o                         
  12   4   0        620.95        624.54        27.28 o                         
  13   4   0         32.31         37.64         9.53 o                         
 -12   5   0       1638.88       1717.58        33.67 o                         
 -11   5   0        245.46        262.58        13.56 o                         
 -10   5   0        773.59        784.55        19.48 o                         
  -9   5   0         18.53         10.49         4.82 o                         
  -8   5   0          4.58         11.83         3.55 o                         
  -7   5   0        275.73        258.09         8.50 o                         
  -6   5   0       8190.09       8002.78        69.78 o                         
  -5   5   0        162.31        149.33         4.92 o                         
  -4   5   0       4942.35       4516.74        40.99 o                         
  -3   5   0         68.69         68.91         3.53 o                         
  -2   5   0       7711.49       7106.81        56.73 o                         
  -1   5   0          7.71         10.95         1.61 o                         
   0   5   0        689.59        638.93         8.86 o                         
   1   5   0         18.84         18.79         1.90 o                         
   2   5   0       2488.97       2516.41        24.54 o                         
   3   5   0         36.23         38.00         2.74 o                         
   4   5   0       6237.51       6031.16        51.81 o                         
   5   5   0        134.05        127.38         4.24 o                         
   6   5   0       9094.17       9052.70        73.32 o                         
   7   5   0        370.09        364.42        10.16 o                         
   8   5   0       4469.77       4417.91        54.06 o                         
   9   5   0         96.55         96.06         7.83 o                         
  10   5   0        140.72        172.48        13.08 o                         
  11   5   0         24.50         31.56         7.53 o                         
  12   5   0        617.40        619.06        32.00 o                         
  13   5   0         93.94         92.76        11.77 o                         
 -12   6   0         22.26         39.09         9.83 o                         
 -11   6   0          2.65          0.33         5.86 o                         
 -10   6   0        157.75        143.27        14.17 o                         
  -9   6   0        158.86        166.16        14.26 o                         
  -8   6   0       2103.58       2060.82        30.08 o                         
  -7   6   0         89.96         91.71         7.18 o                         
  -6   6   0       1670.73       1641.78        22.50 o                         
  -5   6   0          2.78          4.60         2.08 o                         
  -4   6   0        226.91        230.88         7.13 o                         
  -3   6   0          1.98          1.81         1.48 o                         
  -2   6   0       1608.71       1578.76        16.90 o                         
  -1   6   0          0.38          3.15         1.82 o                         
   0   6   0        842.31        718.23         8.80 o                         
   1   6   0          1.07          3.98         1.40 o                         
   2   6   0       2792.07       2348.46        24.11 o                         
   3   6   0         75.33         82.41         5.36 o                         
   4   6   0        603.38        602.83         9.50 o                         
   5   6   0         14.08         15.96         2.33 o                         
   6   6   0         39.27         69.95         4.70 o                         
   7   6   0          1.99         -0.52         2.64 o                         
   8   6   0         64.32         84.64        10.13 o                         
   9   6   0        114.97        113.51         8.64 o                         
  10   6   0       2048.44       2132.09        37.16 o                         
  11   6   0        126.49        123.92        11.45 o                         
  12   6   0        544.72        582.92        33.17 o                         
 -12   7   0        862.55        870.77        27.78 o                         
 -11   7   0        166.84        141.92        16.29 o                         
 -10   7   0       2203.21       2285.37        37.20 o                         
  -9   7   0        348.79        366.11        16.08 o                         
  -8   7   0       1184.27       1199.81        22.74 o                         
  -7   7   0         12.87         10.45         3.70 o                         
  -6   7   0       2607.01       2505.35        30.93 o                         
  -5   7   0        311.45        279.37         8.43 o                         
  -4   7   0      10436.95      10052.35        84.74 o                         
  -3   7   0        200.74        176.36         5.17 o                         
  -2   7   0      19696.68      18898.57       149.83 o                         
  -1   7   0          2.60          0.52         1.58 o                         
   0   7   0       1500.98       1457.58        15.28 o                         
   1   7   0         11.20         10.42         2.27 o                         
   2   7   0        492.32        479.41         9.10 o                         
   3   7   0          0.42          2.94         1.69 o                         
   4   7   0       3772.07       3660.17        35.18 o                         
   5   7   0         44.94         57.90         3.78 o                         
   6   7   0       4548.66       4613.89        44.94 o                         
   7   7   0        230.79        222.19         8.70 o                         
   8   7   0       4379.79       4277.28        56.63 o                         
   9   7   0         56.15         49.44         6.55 o                         
  10   7   0        626.64        580.29        17.21 o                         
  11   7   0          9.82          5.75         5.75 o                         
  12   7   0        113.18        139.81        12.60 o                         
 -11   8   0          1.13         -6.35         6.64 o                         
 -10   8   0        159.19        146.95        14.12 o                         
  -9   8   0         81.34         90.26         8.87 o                         
  -8   8   0       1355.92       1381.37        27.18 o                         
  -7   8   0        157.77        167.30         9.43 o                         
  -6   8   0       4234.31       4204.71        49.20 o                         
  -5   8   0         26.95         32.87         3.80 o                         
  -4   8   0        834.61        836.71        13.14 o                         
  -3   8   0         83.59         83.14         4.16 o                         
  -2   8   0       6439.10       6192.50        51.93 o                         
  -1   8   0         33.95         29.44         2.74 o                         
   0   8   0       2976.81       2835.05        26.59 o                         
   1   8   0         22.48         22.36         3.00 o                         
   2   8   0       9349.31       8901.76        75.18 o                         
   3   8   0         24.11         19.94         3.18 o                         
   4   8   0        842.00        727.22        11.61 o                         
   5   8   0          0.06         -2.05         2.05 o                         
   6   8   0        165.77        124.70         6.59 o                         
   7   8   0          0.46         -2.79         2.79 o                         
   8   8   0        325.42        348.48        13.78 o                         
   9   8   0         84.11         85.42         7.89 o                         
  10   8   0       1224.11       1211.20        38.48 o                         
  11   8   0         46.06         54.70        12.26 o                         
  12   8   0        639.89        703.92        28.62 o                         
 -11   9   0        103.50        105.55        12.15 o                         
 -10   9   0       2133.26       2194.23        39.99 o                         
  -9   9   0        157.57        171.04        11.77 o                         
  -8   9   0       1686.83       1720.80        31.87 o                         
  -7   9   0         49.29         43.86         6.00 o                         
  -6   9   0        172.78        146.48         8.46 o                         
  -5   9   0          0.04         -2.29         2.70 o                         
  -4   9   0       2545.13       2462.13        31.17 o                         
  -3   9   0        304.98        302.49         7.37 o                         
  -2   9   0      18201.55      17718.45       136.15 o                         
  -1   9   0         15.90         16.08         2.28 o                         
   0   9   0       8325.18       7960.04        61.83 o                         
   1   9   0          2.00          0.64         1.85 o                         
   2   9   0        716.03        719.19        11.68 o                         
   3   9   0          5.37          5.17         2.34 o                         
   4   9   0       2218.54       2099.65        28.95 o                         
   5   9   0          0.08         -2.28         2.28 o                         
   6   9   0       3155.48       3103.04        36.29 o                         
   7   9   0        132.59        140.42         8.03 o                         
   8   9   0       1709.12       1689.11        30.57 o                         
   9   9   0         40.02         38.83         6.71 o                         
  10   9   0        926.38        934.69        23.69 o                         
  11   9   0          5.19          5.30         5.96 o                         
  12   9   0         23.18         14.92         7.61 o                         
 -11  10   0          8.67          9.69         7.69 o                         
 -10  10   0         66.52         55.33         9.10 o                         
  -9  10   0         19.35         12.70         6.71 o                         
  -8  10   0       1027.38       1047.16        24.42 o                         
  -7  10   0        132.55        141.40        10.29 o                         
  -6  10   0       2793.86       2756.37        39.07 o                         
  -5  10   0        127.91        125.18         7.12 o                         
  -4  10   0       5689.77       5682.91        57.72 o                         
  -3  10   0          1.77          0.00         2.98 o                         
  -2  10   0        266.96        262.49         7.49 o                         
  -1  10   0         79.87         83.46         5.29 o                         
   0  10   0       6251.42       6095.77        52.60 o                         
   1  10   0          7.45          3.20         2.46 o                         
   2  10   0       9292.07       9154.14        79.26 o                         
   3  10   0         69.89         75.79         4.97 o                         
   4  10   0       3040.53       2932.97        31.96 o                         
   5  10   0         65.62         67.05         5.49 o                         
   6  10   0        310.10        315.47        10.95 o                         
   7  10   0          7.16          4.61         3.89 o                         
   8  10   0        897.72        905.25        21.78 o                         
   9  10   0        193.11        201.27        12.60 o                         
  10  10   0        789.96        780.61        22.27 o                         
  11  10   0         20.64         20.52         7.01 o                         
 -10  11   0        948.12        958.85        26.60 o                         
  -9  11   0        106.77        103.30        11.53 o                         
  -8  11   0       1077.76       1081.24        25.72 o                         
  -7  11   0          6.08          3.40         5.21 o                         
  -6  11   0        899.23        930.71        24.50 o                         
  -5  11   0         10.64         13.10         4.06 o                         
  -4  11   0        120.08        130.06         7.45 o                         
  -3  11   0         12.05          6.41         3.32 o                         
  -2  11   0       2925.67       2870.73        29.89 o                         
  -1  11   0         49.37         46.16         3.95 o                         
   0  11   0       5890.32       5796.17        51.40 o                         
   1  11   0         14.83         18.11         3.45 o                         
   2  11   0       4039.10       3906.14        39.86 o                         
   3  11   0         20.56         19.17         3.44 o                         
   4  11   0        393.17        368.98         9.82 o                         
   5  11   0         43.54         40.57         4.87 o                         
   6  11   0       1709.26       1692.85        27.57 o                         
   7  11   0         45.66         46.32         5.70 o                         
   8  11   0        931.33        919.03        22.61 o                         
   9  11   0         33.53         27.16         6.77 o                         
  10  11   0        639.73        738.70        25.51 o                         
  11  11   0         12.06          7.73         6.82 o                         
 -10  12   0         16.63          2.87         7.27 o                         
  -9  12   0          4.34          5.62         7.19 o                         
  -8  12   0        948.90        965.39        24.84 o                         
  -7  12   0         52.81         43.58         7.36 o                         
  -6  12   0       1252.40       1288.21        25.55 o                         
  -5  12   0        100.11        103.46         7.68 o                         
  -4  12   0       3102.36       3156.47        39.81 o                         
  -3  12   0          8.05          7.55         3.86 o                         
  -2  12   0       2259.59       2240.12        25.83 o                         
  -1  12   0          0.54         -0.99         2.53 o                         
   0  12   0       1156.01       1162.19        19.61 o                         
   1  12   0          3.53         10.23         3.35 o                         
   2  12   0       6471.06       6268.53        59.34 o                         
   3  12   0          6.48          3.68         3.49 o                         
   4  12   0       4698.22       4605.47        54.00 o                         
   5  12   0        136.43        138.52         8.16 o                         
   6  12   0       1362.16       1323.12        24.54 o                         
   7  12   0         70.56         64.32         6.91 o                         
   8  12   0        269.87        271.23        14.35 o                         
   9  12   0        124.26        114.87        10.57 o                         
  10  12   0        610.30        650.05        22.23 o                         
  11  12   0         52.32         57.45         9.28 o                         
  -9  13   0          2.22         -6.51         6.51 o                         
  -8  13   0        178.99        172.88        12.79 o                         
  -7  13   0         54.76         49.51         7.84 o                         
  -6  13   0        707.57        692.71        19.23 o                         
  -5  13   0          2.08         -0.43         4.23 o                         
  -4  13   0        141.76        147.65         8.92 o                         
  -3  13   0          0.36         -3.59         3.59 o                         
  -2  13   0        628.06        654.30        14.92 o                         
  -1  13   0          0.07         -1.82         2.88 o                         
   0  13   0        743.62        769.68        15.73 o                         
   1  13   0          1.52          2.16         3.07 o                         
   2  13   0       1980.66       1945.75        25.63 o                         
   3  13   0         16.45         10.72         3.85 o                         
   4  13   0          0.93          4.37         3.83 o                         
   5  13   0         19.78         22.10         5.09 o                         
   6  13   0       1281.49       1314.88        25.08 o                         
   7  13   0        190.17        196.83        10.80 o                         
   8  13   0        481.28        491.10        19.05 o                         
   9  13   0         35.87         25.22         9.88 o                         
  10  13   0        587.73        650.82        38.63 o                         
  -9  14   0         11.38          3.64         8.22 o                         
  -8  14   0        402.97        408.14        20.18 o                         
  -7  14   0         13.56         24.26         7.53 o                         
  -6  14   0       1094.70       1192.26        30.29 o                         
  -5  14   0         64.83         53.50         6.91 o                         
  -4  14   0       1550.29       1588.68        26.81 o                         
  -3  14   0         10.15          1.33         4.17 o                         
  -2  14   0       1336.78       1376.67        25.33 o                         
  -1  14   0          9.26          6.05         3.94 o                         
   0  14   0          0.06         -2.13         3.73 o                         
   1  14   0         12.73         11.53         3.93 o                         
   2  14   0        790.72        787.64        16.15 o                         
   3  14   0          2.42          1.62         3.50 o                         
   4  14   0       4597.87       4544.25        53.82 o                         
   5  14   0          2.15         -0.40         4.45 o                         
   6  14   0       1997.78       1914.87        32.60 o                         
   7  14   0         77.90         76.13         8.16 o                         
   8  14   0          5.72          8.48        13.03 o                         
   9  14   0          0.30         -6.19         6.62 o                         
  10  14   0        190.37        188.26        14.97 o                         
  -8  15   0        162.03        175.18        14.76 o                         
  -7  15   0          0.16          0.19         7.58 o                         
  -6  15   0         30.93         20.02         7.90 o                         
  -5  15   0          0.03         -1.16         5.37 o                         
  -4  15   0        119.14        128.65         9.96 o                         
  -3  15   0          1.33         -5.20         5.20 o                         
  -2  15   0       1179.73       1222.50        26.73 o                         
  -1  15   0          4.30         -1.99         4.34 o                         
   0  15   0        922.29        930.94        19.27 o                         
   1  15   0          8.65          7.08         4.90 o                         
   2  15   0        180.37        198.40        12.85 o                         
   3  15   0          2.35          2.25         4.47 o                         
   4  15   0         49.23         56.23         7.36 o                         
   5  15   0         29.44         36.46         6.76 o                         
   6  15   0       1067.06       1116.34        24.79 o                         
   7  15   0         66.31         57.46         7.83 o                         
   8  15   0        872.08        951.70        28.12 o                         
   9  15   0        112.08        102.38        11.89 o                         
  -7  16   0          6.65          9.35        11.35 o                         
  -6  16   0        625.27        681.10        24.93 o                         
  -5  16   0         10.95          1.35         9.09 o                         
  -4  16   0       1431.90       1528.57        33.14 o                         
  -3  16   0         25.40         21.12         6.52 o                         
  -2  16   0       1154.36       1263.74        29.16 o                         
  -1  16   0          0.91         -1.63         5.31 o                         
   0  16   0         22.67         28.29         6.62 o                         
   1  16   0         11.42          8.62         4.81 o                         
   2  16   0         51.96         59.99         7.08 o                         
   3  16   0         13.79          9.72         5.19 o                         
   4  16   0       1639.94       1719.64        33.50 o                         
   5  16   0         16.70          5.96         5.93 o                         
   6  16   0       1199.93       1205.57        26.71 o                         
   7  16   0          2.93          1.81         6.18 o                         
   8  16   0        351.37        308.47        18.08 o                         
  -6  17   0         78.06         67.95        11.92 o                         
  -5  17   0         62.45         70.24        12.42 o                         
  -4  17   0         88.87        100.88        11.07 o                         
  -3  17   0          7.56          3.77         7.25 o                         
  -2  17   0       1198.80       1216.06        30.17 o                         
  -1  17   0          0.36          1.34         6.12 o                         
   0  17   0       2143.67       2220.75        37.07 o                         
   1  17   0         23.59         20.25         6.08 o                         
   2  17   0        324.54        308.63        13.63 o                         
   3  17   0          5.01          7.77         5.80 o                         
   4  17   0         83.72         80.84         9.06 o                         
   5  17   0          4.90         -5.69         5.69 o                         
   6  17   0        366.29        384.64        16.83 o                         
   7  17   0          3.16         -6.05         6.05 o                         
  -5  18   0          3.79         20.43         9.38 o                         
  -4  18   0        779.94        856.84        26.62 o                         
  -3  18   0          0.09         -7.02         7.02 o                         
  -2  18   0       1021.07       1068.76        29.03 o                         
  -1  18   0          1.91         -0.25         6.61 o                         
   0  18   0         70.51         99.50        11.01 o                         
   1  18   0          5.11         -1.29         6.11 o                         
   2  18   0         58.72         71.98        10.39 o                         
   3  18   0          0.11         -2.56         6.10 o                         
   4  18   0        895.23        940.49        25.61 o                         
   5  18   0          8.65          4.06         6.49 o                         
   6  18   0        261.76        264.41        14.77 o                         
  -3  19   0         59.43         61.76        10.70 o                         
  -2  19   0        633.34        704.30        33.58 o                         
  -1  19   0         10.54          3.87         7.32 o                         
   0  19   0       1761.08       1933.81        40.97 o                         
   1  19   0          3.86          4.20         8.01 o                         
   2  19   0        858.19        942.72        41.47 o                         
   3  19   0         12.33          4.71         7.68 o                         
   4  19   0        318.81        356.19        17.09 o                         
   0  20   0        145.26        165.72        14.03 o                         
   1  20   0          0.15          2.63         8.12 o                         
  -4 -19   1          0.44         -6.55         6.55 o                         
  -3 -19   1        895.21        953.66        26.63 o                         
  -2 -19   1          6.87          0.85         7.10 o                         
  -1 -19   1         43.76         40.35         8.50 o                         
   0 -19   1          0.52         11.50         7.75 o                         
   1 -19   1          1.09         -2.39         7.22 o                         
   2 -19   1         75.07         99.23        14.22 o                         
   3 -19   1        299.24        327.10        18.92 o                         
  -6 -18   1          9.92          2.15         7.37 o                         
  -5 -18   1         88.10         88.75        10.54 o                         
  -4 -18   1         21.00         10.15         7.45 o                         
  -3 -18   1         57.11         46.64         9.39 o                         
  -2 -18   1          3.80          0.40         9.61 o                         
  -1 -18   1       1030.78       1084.01        26.54 o                         
   0 -18   1          9.13          7.37         7.19 o                         
   1 -18   1       1911.23       1951.61        40.47 o                         
   2 -18   1         25.84         24.74         8.40 o                         
   3 -18   1        444.80        482.09        21.71 o                         
   4 -18   1         68.86         81.40        16.33 o                         
  -7 -17   1         36.24         30.08         7.80 o                         
  -6 -17   1          2.85         -5.68         5.68 o                         
  -5 -17   1        377.50        353.15        17.43 o                         
  -4 -17   1          7.06          4.65         6.23 o                         
  -3 -17   1        539.40        586.52        19.36 o                         
  -2 -17   1          9.20         13.78         5.58 o                         
  -1 -17   1        182.62        182.33        11.03 o                         
   0 -17   1         21.85         25.23         8.93 o                         
   1 -17   1         47.20         51.73         8.63 o                         
   2 -17   1          0.36         -2.70         6.35 o                         
   3 -17   1        456.60        482.68        21.65 o                         
   4 -17   1        129.65        152.02        16.05 o                         
   5 -17   1        603.29        635.82        27.25 o                         
   6 -17   1         55.28         30.72        16.08 o                         
  -8 -16   1        124.82        105.27        11.64 o                         
  -7 -16   1        912.99        919.50        27.69 o                         
  -6 -16   1         73.70         69.21         9.53 o                         
  -5 -16   1        149.92        132.39        10.91 o                         
  -4 -16   1          4.37          3.33         5.52 o                         
  -3 -16   1          1.24         -3.93         4.72 o                         
  -2 -16   1         14.12          8.82         5.00 o                         
  -1 -16   1        962.74        970.91        20.84 o                         
   0 -16   1         13.57          9.90         5.24 o                         
   1 -16   1       1757.79       1850.02        35.24 o                         
   2 -16   1        106.34        108.71        10.25 o                         
   3 -16   1        890.95        986.30        25.43 o                         
   4 -16   1          0.72         -0.25         6.77 o                         
   5 -16   1        399.80        455.88        22.64 o                         
   6 -16   1         35.15         54.38         9.78 o                         
   7 -16   1        339.53        341.67        19.22 o                         
  -9 -15   1          2.48         11.97        13.20 o                         
  -8 -15   1          0.91         -3.54         6.04 o                         
  -7 -15   1        268.36        295.10        15.08 o                         
  -6 -15   1        179.50        201.05        15.31 o                         
  -5 -15   1       1803.06       1792.05        32.47 o                         
  -4 -15   1          3.62          3.79         5.21 o                         
  -3 -15   1        771.33        815.70        18.53 o                         
  -2 -15   1          1.08          0.57         4.14 o                         
  -1 -15   1        387.30        399.63        14.18 o                         
   0 -15   1          0.49         -3.99         3.99 o                         
   1 -15   1        173.35        174.28        10.62 o                         
   2 -15   1          0.06         -4.41         5.02 o                         
   3 -15   1        649.26        649.55        19.94 o                         
   4 -15   1         14.91         19.49         6.96 o                         
   5 -15   1       1469.59       1569.44        31.56 o                         
   6 -15   1         67.47         64.93        10.10 o                         
   7 -15   1        567.85        606.58        30.13 o                         
   8 -15   1         56.02         38.68         9.75 o                         
  -9 -14   1        744.05        798.36        29.79 o                         
  -8 -14   1          5.98          2.88         5.95 o                         
  -7 -14   1       1877.24       2009.48        44.22 o                         
  -6 -14   1         62.90         64.18         8.25 o                         
  -5 -14   1        658.22        648.77        18.17 o                         
  -4 -14   1        126.87        120.61         9.21 o                         
  -3 -14   1         23.47         16.20         4.63 o                         
  -2 -14   1          0.84         -3.92         3.92 o                         
  -1 -14   1       1053.29       1078.27        20.38 o                         
   0 -14   1          2.59          1.64         3.93 o                         
   1 -14   1       1661.16       1722.21        26.99 o                         
   2 -14   1        163.09        167.37        10.91 o                         
   3 -14   1       1191.38       1205.73        24.07 o                         
   4 -14   1          1.50         -4.54         4.54 o                         
   5 -14   1        449.76        458.86        16.86 o                         
   6 -14   1          2.25         -5.81         5.81 o                         
   7 -14   1         76.49         73.89        10.75 o                         
   8 -14   1         39.81         30.66         8.95 o                         
 -10 -13   1         51.04         49.25        11.17 o                         
  -9 -13   1        614.16        644.05        25.41 o                         
  -8 -13   1         90.24         93.82         9.15 o                         
  -7 -13   1        140.07        148.27        10.30 o                         
  -6 -13   1         37.35         41.95         7.03 o                         
  -5 -13   1       3268.45       3242.99        43.21 o                         
  -4 -13   1        283.59        278.13        16.56 o                         
  -3 -13   1       3469.55       3435.79        42.36 o                         
  -2 -13   1        123.96        118.65         7.50 o                         
  -1 -13   1       3768.73       3728.81        43.10 o                         
   0 -13   1          4.98          6.12         3.69 o                         
   1 -13   1        535.93        512.99        18.93 o                         
   2 -13   1         28.67         25.94         4.43 o                         
   3 -13   1        585.31        595.06        17.18 o                         
   4 -13   1         41.09         34.23         5.77 o                         
   5 -13   1       1975.39       2016.82        31.42 o                         
   6 -13   1         28.29         20.27         6.40 o                         
   7 -13   1       1682.89       1747.13        35.41 o                         
   8 -13   1        139.26        141.51        19.01 o                         
   9 -13   1        101.77         85.70        18.49 o                         
 -10 -12   1          2.12          1.54         5.87 o                         
  -9 -12   1        254.69        248.15        14.29 o                         
  -8 -12   1        105.77        114.59         9.15 o                         
  -7 -12   1       2442.29       2565.24        38.32 o                         
  -6 -12   1          5.53          2.13         4.43 o                         
  -5 -12   1       1929.79       1925.42        28.75 o                         
  -4 -12   1         16.58         20.77         3.99 o                         
  -3 -12   1        233.39        225.99         8.91 o                         
  -2 -12   1        287.17        254.76         9.13 o                         
  -1 -12   1       1094.75       1074.46        17.01 o                         
   0 -12   1         89.75         92.18         6.61 o                         
   1 -12   1       1788.83       1791.51        22.13 o                         
   2 -12   1        151.82        164.32         7.16 o                         
   3 -12   1       1686.59       1677.55        24.75 o                         
   4 -12   1         29.00         15.83         4.49 o                         
   5 -12   1        270.29        283.50        11.86 o                         
   6 -12   1         76.01         67.64         7.58 o                         
   7 -12   1        119.97        112.60         9.73 o                         
   8 -12   1          6.46         -5.88         5.88 o                         
   9 -12   1        140.26        121.92        14.23 o                         
  10 -12   1        181.69        179.76        14.47 o                         
 -11 -11   1        544.88        530.03        26.64 o                         
 -10 -11   1        115.79        100.36        11.16 o                         
  -9 -11   1       2244.52       2335.17        40.73 o                         
  -8 -11   1        137.36        129.62         9.18 o                         
  -7 -11   1        147.75        148.84         9.47 o                         
  -6 -11   1         29.39         27.19         4.88 o                         
  -5 -11   1       1371.88       1353.71        21.58 o                         
  -4 -11   1          5.09          5.48         2.90 o                         
  -3 -11   1       4232.69       4188.36        42.70 o                         
  -2 -11   1        541.98        490.90        10.85 o                         
  -1 -11   1      13835.13      13629.32       114.38 o                         
   0 -11   1        124.14        123.09         5.74 o                         
   1 -11   1        283.55        272.98         7.99 o                         
   2 -11   1         45.81         39.01         3.87 o                         
   3 -11   1        567.85        542.99        12.84 o                         
   4 -11   1        128.89        105.59         6.78 o                         
   5 -11   1       2685.05       2741.24        35.96 o                         
   6 -11   1         35.48         26.69         5.76 o                         
   7 -11   1       2077.13       2080.62        34.51 o                         
   8 -11   1        250.77        257.44        14.33 o                         
   9 -11   1        523.91        538.45        20.58 o                         
  10 -11   1         12.73         -3.15         6.72 o                         
 -11 -10   1          0.59          4.23         6.44 o                         
 -10 -10   1         14.08         10.42         6.20 o                         
  -9 -10   1         23.27         18.41         6.72 o                         
  -8 -10   1         64.97         53.31         6.77 o                         
  -7 -10   1       1893.11       1868.01        29.71 o                         
  -6 -10   1        256.58        249.03         9.92 o                         
  -5 -10   1       2355.72       2388.13        30.29 o                         
  -4 -10   1         47.19         41.42         4.03 o                         
  -3 -10   1       1134.45       1062.96        15.95 o                         
  -2 -10   1         72.29         72.76         6.71 o                         
  -1 -10   1        956.51        937.94        14.71 o                         
   0 -10   1         37.80         25.34         3.17 o                         
   1 -10   1       3825.72       3793.47        36.08 o                         
   2 -10   1          3.13          3.67         2.42 o                         
   3 -10   1       3326.42       3262.89        38.02 o                         
   4 -10   1        176.05        179.51        11.39 o                         
   5 -10   1        223.59        230.77         9.50 o                         
   6 -10   1          0.51         -2.72         3.87 o                         
   7 -10   1        128.68        132.63         9.17 o                         
   8 -10   1        148.07        132.05        10.37 o                         
   9 -10   1        879.40        921.38        24.09 o                         
  10 -10   1         57.30         52.59         8.81 o                         
  11 -10   1        366.45        362.16        20.16 o                         
 -12  -9   1         56.14         59.48        11.97 o                         
 -11  -9   1        420.82        459.31        20.54 o                         
 -10  -9   1        129.45        117.82        10.10 o                         
  -9  -9   1       2268.54       2358.43        39.46 o                         
  -8  -9   1        161.61        169.03        14.64 o                         
  -7  -9   1        758.14        741.38        16.62 o                         
  -6  -9   1         18.69         21.97         3.94 o                         
  -5  -9   1          1.45          7.36         3.51 o                         
  -4  -9   1        183.35        162.40         6.53 o                         
  -3  -9   1       2366.98       2264.57        25.49 o                         
  -2  -9   1          0.00         -0.42         2.16 o                         
  -1  -9   1      12215.52      11816.74        93.29 o                         
   0  -9   1         57.06         53.57         3.61 o                         
   1  -9   1       5708.79       5595.98        48.44 o                         
   2  -9   1        216.99        191.51         6.34 o                         
   3  -9   1        341.59        313.11         7.55 o                         
   4  -9   1        418.36        431.69         9.81 o                         
   5  -9   1       3592.99       3473.34        39.40 o                         
   6  -9   1         26.15         31.15         5.04 o                         
   7  -9   1       2529.88       2518.14        37.16 o                         
   8  -9   1        104.01        100.47         9.04 o                         
   9  -9   1       1187.04       1246.75        27.71 o                         
  10  -9   1        129.88        122.43        11.13 o                         
  11  -9   1         16.54         20.08         7.93 o                         
 -12  -8   1          2.39         -4.07         6.29 o                         
 -11  -8   1          0.96          3.65         5.70 o                         
 -10  -8   1         68.55         44.52         7.48 o                         
  -9  -8   1         60.31         60.49         7.30 o                         
  -8  -8   1         23.98         21.62         5.01 o                         
  -7  -8   1       2532.84       2406.80        30.62 o                         
  -6  -8   1         74.48         70.59         5.29 o                         
  -5  -8   1       1438.84       1505.11        22.63 o                         
  -4  -8   1        211.54        194.41         7.58 o                         
  -3  -8   1       1899.80       1801.76        20.96 o                         
  -2  -8   1          1.79         -0.66         1.42 o                         
  -1  -8   1        175.65        156.65         5.33 o                         
   0  -8   1         12.25         10.19         1.92 o                         
   1  -8   1       6949.38       6787.80        53.62 o                         
   2  -8   1        134.39        144.24         5.25 o                         
   3  -8   1       8915.42       8502.02        69.46 o                         
   4  -8   1         12.74         14.43         2.80 o                         
   5  -8   1       1789.03       1716.76        22.76 o                         
   6  -8   1        177.93        182.89        12.09 o                         
   7  -8   1          5.09          9.35         4.10 o                         
   8  -8   1         36.92         33.07         6.33 o                         
   9  -8   1       2014.28       2010.59        35.85 o                         
  10  -8   1        276.13        301.94        15.12 o                         
  11  -8   1        861.36        869.29        26.92 o                         
 -12  -7   1         18.97         29.40         8.00 o                         
 -11  -7   1        514.66        518.16        19.69 o                         
 -10  -7   1         86.99         93.66         8.90 o                         
  -9  -7   1       1606.28       1653.93        30.22 o                         
  -8  -7   1         50.21         60.76         7.76 o                         
  -7  -7   1        591.00        610.58        12.98 o                         
  -6  -7   1         12.78         17.11         3.20 o                         
  -5  -7   1        251.30        264.76         7.30 o                         
  -4  -7   1        159.36        154.66         5.72 o                         
  -3  -7   1       2037.58       1909.97        20.21 o                         
  -2  -7   1          0.45          1.44         1.45 o                         
  -1  -7   1       2729.15       2477.12        23.91 o                         
   0  -7   1        220.16        206.62         6.99 o                         
   1  -7   1       9080.06       8900.25        70.80 o                         
   2  -7   1         82.22         88.93         4.14 o                         
   3  -7   1       2798.98       2602.17        25.27 o                         
   4  -7   1        773.54        655.71        11.07 o                         
   5  -7   1        951.21        969.12        14.62 o                         
   6  -7   1        445.69        424.26        11.14 o                         
   7  -7   1       2430.53       2414.70        34.36 o                         
   8  -7   1         41.21         29.09         5.23 o                         
   9  -7   1       2376.73       2369.26        36.69 o                         
  10  -7   1         23.44         30.36         6.63 o                         
  11  -7   1        136.63        132.41        11.50 o                         
  12  -7   1          5.70          1.14         6.97 o                         
 -12  -6   1         76.91         83.52        11.13 o                         
 -11  -6   1         90.86         87.89        10.94 o                         
 -10  -6   1          1.00          2.84         4.93 o                         
  -9  -6   1        207.43        229.58        11.84 o                         
  -8  -6   1        664.73        701.27        21.96 o                         
  -7  -6   1       5061.30       4767.34        49.28 o                         
  -6  -6   1        189.21        180.26         7.14 o                         
  -5  -6   1       3509.95       3539.03        37.28 o                         
  -4  -6   1         20.37         20.50         2.03 o                         
  -3  -6   1       3190.47       2992.77        34.81 o                         
  -2  -6   1        112.19        102.96         4.35 o                         
  -1  -6   1          8.73         11.44         1.73 o                         
   0  -6   1         10.14          5.68         1.57 o                         
   1  -6   1       5095.57       4951.47        41.94 o                         
   2  -6   1        224.14        225.65         5.52 o                         
   3  -6   1      12346.36      11910.76        97.17 o                         
   4  -6   1         10.24         20.28         2.45 o                         
   5  -6   1       6726.07       6538.08        55.66 o                         
   6  -6   1          2.82          4.30         2.73 o                         
   7  -6   1       1713.99       1660.56        35.08 o                         
   8  -6   1         38.18         31.66         5.31 o                         
   9  -6   1       1028.64       1046.06        23.45 o                         
  10  -6   1         53.11         57.00         8.52 o                         
  11  -6   1       1277.01       1289.14        29.71 o                         
  12  -6   1        179.55        180.03        19.03 o                         
 -13  -5   1         35.29         40.62        11.22 o                         
 -12  -5   1         34.42         35.52         8.31 o                         
 -11  -5   1        937.72        947.58        26.00 o                         
 -10  -5   1        153.04        169.13        11.11 o                         
  -9  -5   1       1782.66       1777.35        30.49 o                         
  -8  -5   1          9.86          3.96         3.69 o                         
  -7  -5   1        889.56        835.66        14.04 o                         
  -6  -5   1        114.14        103.67         4.72 o                         
  -5  -5   1         25.36         25.71         2.38 o                         
  -4  -5   1          1.43          3.53         1.55 o                         
  -3  -5   1       7211.57       7128.07        55.01 o                         
  -2  -5   1          7.54         12.30         1.90 o                         
  -1  -5   1        100.55         53.81         3.54 o                         
   0  -5   1          1.93         10.20         1.56 o                         
   1  -5   1       7014.93       6509.55        52.27 o                         
   2  -5   1        162.85        150.52         4.82 o                         
   3  -5   1        909.94        852.81         9.91 o                         
   4  -5   1         34.18         34.72         2.84 o                         
   5  -5   1         48.82         66.83         3.60 o                         
   6  -5   1        532.94        499.65         9.78 o                         
   7  -5   1       1070.32       1085.06        16.35 o                         
   8  -5   1        540.33        531.22        13.13 o                         
   9  -5   1       2619.15       2611.59        36.35 o                         
  10  -5   1          3.65          2.64         4.40 o                         
  11  -5   1        415.06        416.82        16.38 o                         
  12  -5   1          3.16         -4.90         5.75 o                         
 -13  -4   1        696.21        757.34        26.05 o                         
 -12  -4   1        110.70         98.08        12.51 o                         
 -11  -4   1       1379.53       1472.99        33.11 o                         
 -10  -4   1        178.43        184.12        12.26 o                         
  -9  -4   1         15.25         26.51         6.38 o                         
  -8  -4   1         44.53         43.40         4.75 o                         
  -7  -4   1       4185.39       4093.13        42.01 o                         
  -6  -4   1        830.51        980.80        12.20 o                         
  -5  -4   1      10887.92      10828.82        80.47 o                         
  -4  -4   1       1400.54       1421.19        15.97 o                         
  -3  -4   1      14123.50      13939.66       105.66 o                         
  -2  -4   1        228.91        224.99         5.86 o                         
  -1  -4   1        253.41        205.13         4.80 o                         
   0  -4   1        394.93        391.99         5.88 o                         
   1  -4   1       1573.57       1523.83        15.73 o                         
   2  -4   1         97.25         98.71         3.28 o                         
   3  -4   1       9153.48       8910.21        73.78 o                         
   4  -4   1         19.01          5.21         1.78 o                         
   5  -4   1       7955.44       7719.58        65.87 o                         
   6  -4   1        586.60        621.61        11.69 o                         
   7  -4   1       3425.21       3421.11        37.83 o                         
   8  -4   1        302.85        282.88        18.54 o                         
   9  -4   1         39.79         45.65         6.12 o                         
  10  -4   1        105.67        107.47        10.00 o                         
  11  -4   1        645.40        680.26        35.26 o                         
  12  -4   1        146.72        150.13        15.93 o                         
 -13  -3   1          7.66         22.83         8.08 o                         
 -12  -3   1         18.72         28.18         8.24 o                         
 -11  -3   1        789.87        841.34        44.72 o                         
 -10  -3   1        364.81        368.49        22.69 o                         
  -9  -3   1       2627.46       2689.41        39.82 o                         
  -8  -3   1        312.55        287.30         9.33 o                         
  -7  -3   1       2983.72       2846.37        32.18 o                         
  -6  -3   1         30.68         46.67         2.94 o                         
  -5  -3   1        298.14        292.97         7.30 o                         
  -4  -3   1        862.66        907.56        10.68 o                         
  -3  -3   1      15964.89      15909.12       113.93 o                         
  -2  -3   1        562.58        604.94         8.00 o                         
  -1  -3   1       5550.10       4913.33        40.81 o                         
   0  -3   1        341.41        334.85         5.17 o                         
   1  -3   1      10954.94      10413.88        82.19 o                         
   2  -3   1        471.87        523.86         7.83 o                         
   3  -3   1        427.98        529.31         8.05 o                         
   4  -3   1          6.37         11.71         1.93 o                         
   5  -3   1        123.71        134.00         4.51 o                         
   6  -3   1         67.70         76.11         4.64 o                         
   7  -3   1       1488.72       1424.57        19.98 o                         
   8  -3   1        739.05        732.54        15.23 o                         
   9  -3   1       1569.21       1577.11        31.45 o                         
  10  -3   1         91.89         79.68        10.19 o                         
  11  -3   1        526.68        548.34        21.29 o                         
  12  -3   1         88.72         91.95        12.39 o                         
  13  -3   1         20.35         19.98         7.29 o                         
 -13  -2   1        495.54        484.77        24.04 o                         
 -12  -2   1        305.62        324.15        21.08 o                         
 -11  -2   1       2660.15       2823.51        49.04 o                         
 -10  -2   1         89.87         79.41         8.64 o                         
  -9  -2   1        470.45        508.42        14.66 o                         
  -8  -2   1          0.26          2.51         2.76 o                         
  -7  -2   1        193.63        222.54         6.55 o                         
  -6  -2   1         61.79         80.21         3.75 o                         
  -5  -2   1      12353.29      12282.31        86.65 o                         
  -4  -2   1       3309.50       3569.14        28.43 o                         
  -3  -2   1      28245.09      28305.60       207.35 o                         
  -2  -2   1       1049.84       1110.54        10.97 o                         
  -1  -2   1       7263.60       6860.01        74.45 o                         
   0  -2   1        495.49        478.08         9.10 o                         
   1  -2   1        478.41        483.06         6.51 o                         
   2  -2   1       2244.73       2352.19        22.39 o                         
   3  -2   1       7516.58       7292.76        63.79 o                         
   4  -2   1        123.53        157.36         5.49 o                         
   5  -2   1       6426.44       6314.00        57.93 o                         
   6  -2   1        372.72        352.93         8.13 o                         
   7  -2   1       1731.65       1703.94        22.06 o                         
   8  -2   1         76.06         82.92         9.67 o                         
   9  -2   1        505.51        517.40        15.13 o                         
  10  -2   1        130.57        102.52         9.70 o                         
  11  -2   1        147.63        167.55        12.56 o                         
  12  -2   1        426.29        424.77        29.54 o                         
  13  -2   1        569.16        587.18        24.21 o                         
 -13  -1   1         80.33         87.06        11.99 o                         
 -12  -1   1          0.00         -5.46         6.91 o                         
 -11  -1   1        255.05        261.19        13.93 o                         
 -10  -1   1        104.20        101.09         8.84 o                         
  -9  -1   1       2436.72       2407.60        36.64 o                         
  -8  -1   1        725.52        682.63        15.42 o                         
  -7  -1   1       4614.99       4626.38        43.35 o                         
  -6  -1   1        542.21        550.07         8.18 o                         
  -5  -1   1       3011.47       2870.56        27.48 o                         
  -4  -1   1        223.50        259.26         4.64 o                         
  -3  -1   1       3791.13       3835.83        30.51 o                         
  -2  -1   1       3792.83       3996.16        30.32 o                         
  -1  -1   1      26239.32      25546.17       207.51 o                         
   0  -1   1         34.87         55.46         7.20 o                         
   1  -1   1      34039.30      34380.87       749.98 o                         
   2  -1   1         15.16         30.18         1.84 o                         
   3  -1   1         50.48         23.04         1.92 o                         
   4  -1   1        426.92        437.58         7.15 o                         
   5  -1   1        385.39        410.94        10.10 o                         
   6  -1   1         22.30         23.28         2.45 o                         
   7  -1   1       4187.66       4078.93        44.69 o                         
   8  -1   1        775.13        755.55        14.56 o                         
   9  -1   1       1652.26       1636.68        28.81 o                         
  10  -1   1         51.85         59.63         7.21 o                         
  11  -1   1        704.21        707.41        22.15 o                         
  12  -1   1        302.23        317.74        17.99 o                         
  13  -1   1         15.96         24.20         8.30 o                         
 -13   0   1        371.66        387.32        21.46 o                         
 -12   0   1         83.11         66.90         9.60 o                         
 -11   0   1       1771.04       1902.05        38.16 o                         
 -10   0   1        382.33        379.32        14.09 o                         
  -9   0   1        406.03        458.97        14.22 o                         
  -8   0   1         41.06         42.06         4.36 o                         
  -7   0   1       1068.29       1057.43        15.91 o                         
  -6   0   1         51.08         58.92         3.25 o                         
  -5   0   1       4354.48       4131.41        35.41 o                         
  -4   0   1          0.18          1.98         1.12 o                         
  -3   0   1      15370.52      14939.38       106.31 o                         
  -2   0   1       3242.62       3212.59        25.98 o                         
  -1   0   1       9374.27       9288.76       114.48 o                         
   0   0   1          4.13          9.10         2.78 o                         
   1   0   1       3497.09       3705.90        56.88 o                         
   2   0   1        285.92        295.54         4.53 o                         
   3   0   1       6655.05       6562.71        50.95 o                         
   4   0   1        296.10        290.57         5.56 o                         
   5   0   1       7429.03       6943.97        60.92 o                         
   6   0   1         37.72         42.17         3.27 o                         
   7   0   1        976.90        961.45        15.88 o                         
   8   0   1          3.83          1.13         3.42 o                         
   9   0   1        344.92        350.83        17.80 o                         
  10   0   1        113.29        116.15         8.51 o                         
  11   0   1        308.45        349.84        16.86 o                         
  12   0   1        222.05        222.65        16.52 o                         
  13   0   1        262.08        260.78        21.83 o                         
 -13   1   1        191.31        226.84        16.93 o                         
 -12   1   1          5.55         -6.02         6.02 o                         
 -11   1   1         48.26         39.17         7.72 o                         
 -10   1   1         50.18         34.88         6.45 o                         
  -9   1   1       2389.91       2368.47        34.00 o                         
  -8   1   1         64.38         61.22         4.98 o                         
  -7   1   1       3753.10       3712.47        38.96 o                         
  -6   1   1        988.45        960.41        11.90 o                         
  -5   1   1       4650.59       4561.76        50.88 o                         
  -4   1   1        436.22        454.10         6.62 o                         
  -3   1   1       1014.80       1075.63        12.78 o                         
  -2   1   1       1215.89       1270.73        12.74 o                         
  -1   1   1      29367.05      29947.74       577.99 o                         
   0   1   1          1.82          9.33         1.60 o                         
   1   1   1      35761.54      34747.81       886.62 o                         
   2   1   1       5502.49       5791.47        52.50 o                         
   3   1   1      16258.15      15872.76       131.58 o                         
   4   1   1        170.82        181.83         4.93 o                         
   5   1   1        275.27        277.93         6.45 o                         
   6   1   1        404.05        438.85         8.51 o                         
   7   1   1       5096.71       5043.53        52.83 o                         
   8   1   1        450.50        440.88        18.91 o                         
   9   1   1       2527.77       2544.35        38.53 o                         
  10   1   1         97.73         99.39         8.54 o                         
  11   1   1       1849.37       1904.56        32.43 o                         
  12   1   1        136.45        115.79        12.24 o                         
  13   1   1         45.00         43.78        12.62 o                         
 -13   2   1        335.39        331.74        25.32 o                         
 -12   2   1          0.35          8.37         6.34 o                         
 -11   2   1       1396.04       1438.65        32.61 o                         
 -10   2   1          5.81          9.77         5.35 o                         
  -9   2   1        138.94        143.96        11.48 o                         
  -8   2   1         68.20         61.57         5.40 o                         
  -7   2   1        193.93        194.55         7.39 o                         
  -6   2   1         28.84         35.30         2.94 o                         
  -5   2   1       1499.86       1407.93        16.42 o                         
  -4   2   1         30.09         25.75         2.27 o                         
  -3   2   1       3008.06       2658.57        24.69 o                         
  -2   2   1        575.77        521.37         7.36 o                         
  -1   2   1       8656.18       8203.38        88.97 o                         
   0   2   1        197.38        190.68         6.13 o                         
   1   2   1       1664.89       1617.25        24.55 o                         
   2   2   1         10.04         13.00         1.31 o                         
   3   2   1       3308.21       3241.10        27.17 o                         
   4   2   1          9.75         12.66         2.00 o                         
   5   2   1      10259.00       9818.97        92.98 o                         
   6   2   1        773.10        812.74        14.18 o                         
   7   2   1       2492.46       2536.06        30.87 o                         
   8   2   1         12.40         11.06         3.49 o                         
   9   2   1        473.50        474.10        14.37 o                         
  10   2   1          8.32          5.37         4.86 o                         
  11   2   1        426.98        433.19        18.73 o                         
  12   2   1          0.36          1.61         5.33 o                         
  13   2   1        384.41        332.01        20.66 o                         
 -13   3   1        267.71        283.92        17.77 o                         
 -12   3   1         17.36         20.22         7.52 o                         
 -11   3   1          7.08         16.18         6.73 o                         
 -10   3   1        161.78        141.89        11.06 o                         
  -9   3   1       2279.59       2265.95        35.71 o                         
  -8   3   1         28.33         15.99         3.94 o                         
  -7   3   1       3931.29       3920.59        41.38 o                         
  -6   3   1         28.84         25.16         2.51 o                         
  -5   3   1       4326.51       4199.54        38.39 o                         
  -4   3   1        809.55        886.27        11.77 o                         
  -3   3   1       6242.53       6384.50        53.70 o                         
  -2   3   1        759.57        826.41        10.08 o                         
  -1   3   1       9914.63       9741.06        86.06 o                         
   0   3   1        564.68        555.23         7.24 o                         
   1   3   1      14629.60      13930.60       114.26 o                         
   2   3   1        325.59        407.91         8.76 o                         
   3   3   1      34690.10      34851.44       234.72 o                         
   4   3   1       1087.73       1270.16        13.54 o                         
   5   3   1       4871.92       4829.92        38.66 o                         
   6   3   1         22.02         12.46         2.28 o                         
   7   3   1        686.75        642.81        12.17 o                         
   8   3   1         14.18         10.69         3.25 o                         
   9   3   1       2243.82       2219.15        34.86 o                         
  10   3   1        151.87        137.75        10.67 o                         
  11   3   1       2878.25       2915.67        50.71 o                         
  12   3   1         42.05         28.47         7.47 o                         
  13   3   1        292.49        287.04        18.13 o                         
 -12   4   1        156.60        141.94        10.81 o                         
 -11   4   1       1362.60       1445.93        33.23 o                         
 -10   4   1          6.32         -2.25         4.81 o                         
  -9   4   1       1092.15       1090.90        22.86 o                         
  -8   4   1        134.09        119.53         8.12 o                         
  -7   4   1         39.65         56.12         4.53 o                         
  -6   4   1          7.32          6.81         2.03 o                         
  -5   4   1       3412.97       3230.75        31.32 o                         
  -4   4   1         27.42         42.44         3.09 o                         
  -3   4   1       3674.71       3302.41        29.29 o                         
  -2   4   1         34.24         37.74         2.63 o                         
  -1   4   1       6332.87       5996.04        52.03 o                         
   0   4   1        322.85        320.10         5.85 o                         
   1   4   1        360.64        316.85         5.14 o                         
   2   4   1        457.94        462.55         6.87 o                         
   3   4   1         26.26         31.47         2.60 o                         
   4   4   1         67.35        100.27         4.07 o                         
   5   4   1       6855.85       6516.90        59.17 o                         
   6   4   1        379.46        356.76         7.22 o                         
   7   4   1       4971.50       4952.39        52.65 o                         
   8   4   1        252.20        251.93         8.84 o                         
   9   4   1       1168.44       1129.64        26.43 o                         
  10   4   1         25.00         27.23        10.11 o                         
  11   4   1         42.92         60.09         9.53 o                         
  12   4   1         43.65         45.87         9.44 o                         
  13   4   1        402.38        383.15        20.73 o                         
 -12   5   1         33.16         41.68         7.10 o                         
 -11   5   1        107.81        106.82         9.26 o                         
 -10   5   1         35.09         31.92         5.85 o                         
  -9   5   1        870.52        858.89        20.12 o                         
  -8   5   1        128.57        104.58         6.63 o                         
  -7   5   1       4341.04       4317.77        45.29 o                         
  -6   5   1          1.82          1.22         2.02 o                         
  -5   5   1       5146.50       5060.45        43.46 o                         
  -4   5   1        187.93        196.03         6.03 o                         
  -3   5   1       3103.29       3066.10        29.64 o                         
  -2   5   1          2.29          1.97         1.23 o                         
  -1   5   1        267.80        231.22         6.47 o                         
   0   5   1        135.12        153.52         3.96 o                         
   1   5   1        670.99        521.18         7.18 o                         
   2   5   1        186.03        177.20         4.65 o                         
   3   5   1      19836.22      19081.43       167.18 o                         
   4   5   1          7.14          5.07         1.37 o                         
   5   5   1       3914.22       3971.55        35.19 o                         
   6   5   1        544.40        565.07         9.61 o                         
   7   5   1        517.94        543.01        12.32 o                         
   8   5   1         45.40         62.44         9.87 o                         
   9   5   1        701.94        712.14        17.12 o                         
  10   5   1        101.25         86.33         9.61 o                         
  11   5   1       1977.05       1956.96        39.57 o                         
  12   5   1         59.34         61.15         9.50 o                         
  13   5   1        500.22        531.03        42.02 o                         
 -12   6   1        170.46        169.80        15.67 o                         
 -11   6   1       1303.42       1302.74        41.06 o                         
 -10   6   1        300.85        281.62        13.50 o                         
  -9   6   1       3039.01       3047.08        48.52 o                         
  -8   6   1         10.04          6.95         3.55 o                         
  -7   6   1         88.99         97.13         5.86 o                         
  -6   6   1        816.19        727.86        16.14 o                         
  -5   6   1       1061.57       1030.10        14.29 o                         
  -4   6   1        137.95        126.35         4.98 o                         
  -3   6   1      11555.14      11057.17       119.43 o                         
  -2   6   1         76.69         73.87         3.42 o                         
  -1   6   1      13836.21      12869.46       122.54 o                         
   0   6   1         70.91         72.04         3.54 o                         
   1   6   1         54.15         35.38         3.75 o                         
   2   6   1          0.39         -1.32         1.32 o                         
   3   6   1         32.18         49.89         3.32 o                         
   4   6   1          0.04          2.70         1.49 o                         
   5   6   1       2824.43       2769.45        30.27 o                         
   6   6   1        264.85        234.52         7.65 o                         
   7   6   1       4082.28       3945.03        48.60 o                         
   8   6   1        123.64        120.86         7.88 o                         
   9   6   1       1376.74       1407.89        25.07 o                         
  10   6   1         46.19         45.74         6.79 o                         
  11   6   1        107.24        113.02        10.91 o                         
  12   6   1         10.13         11.41        11.83 o                         
 -12   7   1         46.79         32.37        10.24 o                         
 -11   7   1        354.47        341.63        20.75 o                         
 -10   7   1         28.52         18.32         7.67 o                         
  -9   7   1         47.04         63.71        10.43 o                         
  -8   7   1         94.83        102.86         7.77 o                         
  -7   7   1       2457.72       2436.10        36.14 o                         
  -6   7   1          3.39          7.96         2.81 o                         
  -5   7   1       6124.96       6074.50        58.99 o                         
  -4   7   1          0.17          1.78         2.03 o                         
  -3   7   1       2414.69       2260.97        22.25 o                         
  -2   7   1          6.80          9.13         2.17 o                         
  -1   7   1        356.42        351.77         6.94 o                         
   0   7   1        255.00        222.62         4.92 o                         
   1   7   1        305.56        245.63         5.00 o                         
   2   7   1          6.68          9.17         2.00 o                         
   3   7   1       5647.94       5403.39        47.90 o                         
   4   7   1        317.24        318.29         7.08 o                         
   5   7   1       1183.44       1151.79        15.81 o                         
   6   7   1          0.82          4.61         2.54 o                         
   7   7   1        855.16        803.81        15.51 o                         
   8   7   1        141.44        149.19         9.30 o                         
   9   7   1        260.65        282.81        13.03 o                         
  10   7   1        403.46        396.86        15.23 o                         
  11   7   1        597.65        623.51        22.21 o                         
  12   7   1        133.74        156.33        13.76 o                         
 -12   8   1         68.64         51.90        15.88 o                         
 -11   8   1        674.29        652.74        24.84 o                         
 -10   8   1        202.39        223.42        13.66 o                         
  -9   8   1       3824.94       3886.38        55.88 o                         
  -8   8   1        321.79        334.01        17.01 o                         
  -7   8   1        668.27        668.01        16.16 o                         
  -6   8   1          4.90          0.51         2.96 o                         
  -5   8   1         81.76         82.41         5.51 o                         
  -4   8   1       1320.28       1226.33        17.87 o                         
  -3   8   1       5781.53       5428.06        46.57 o                         
  -2   8   1         60.79         57.62         3.44 o                         
  -1   8   1      14334.22      14010.19       102.89 o                         
   0   8   1         91.63        102.90         4.22 o                         
   1   8   1       3959.32       3623.06        32.31 o                         
   2   8   1         87.43         85.38         4.24 o                         
   3   8   1         11.34         14.27         2.40 o                         
   4   8   1        130.14        129.74         6.24 o                         
   5   8   1       1881.45       1834.23        23.51 o                         
   6   8   1        152.63        160.33         6.97 o                         
   7   8   1       2858.82       2793.32        35.69 o                         
   8   8   1        203.27        187.49        17.69 o                         
   9   8   1       1177.92       1153.77        24.76 o                         
  10   8   1         78.14         85.11         8.83 o                         
  11   8   1        239.71        239.67        14.37 o                         
  12   8   1          0.50         10.12         7.17 o                         
 -11   9   1        276.87        239.06        16.14 o                         
 -10   9   1         11.79          5.95         6.70 o                         
  -9   9   1         34.37         39.10         7.28 o                         
  -8   9   1        181.36        171.54        10.49 o                         
  -7   9   1        986.05        987.90        20.75 o                         
  -6   9   1         29.31         22.05         4.79 o                         
  -5   9   1       3433.33       3376.96        38.44 o                         
  -4   9   1          1.43          4.07         2.73 o                         
  -3   9   1       3163.84       3060.87        29.84 o                         
  -2   9   1        134.47        119.12         5.09 o                         
  -1   9   1        103.40        104.60         4.45 o                         
   0   9   1         14.88         11.15         2.02 o                         
   1   9   1       3734.24       3571.29        30.93 o                         
   2   9   1        233.60        213.70         8.09 o                         
   3   9   1       3363.99       3291.25        33.22 o                         
   4   9   1        359.01        344.66         8.40 o                         
   5   9   1        697.23        723.55        14.09 o                         
   6   9   1         15.66         23.91         3.88 o                         
   7   9   1        373.06        347.77        16.56 o                         
   8   9   1         28.61         20.19         5.70 o                         
   9   9   1        536.76        550.01        19.50 o                         
  10   9   1        142.88        125.68        10.42 o                         
  11   9   1        201.38        223.38        14.11 o                         
  12   9   1        283.76        274.06        17.42 o                         
 -11  10   1        220.85        226.89        14.87 o                         
 -10  10   1        116.51        111.60        10.89 o                         
  -9  10   1       1836.84       1959.97        36.48 o                         
  -8  10   1         32.75         30.43         6.35 o                         
  -7  10   1       1757.99       1788.07        30.92 o                         
  -6  10   1        369.09        366.90        12.16 o                         
  -5  10   1        490.52        482.23        14.99 o                         
  -4  10   1         60.10         70.43         5.60 o                         
  -3  10   1       1988.30       2023.33        29.16 o                         
  -2  10   1        395.78        363.74         8.13 o                         
  -1  10   1       4624.92       4595.60        39.42 o                         
   0  10   1          8.52          8.02         2.26 o                         
   1  10   1       8205.82       8069.74        70.56 o                         
   2  10   1         50.63         51.51         4.17 o                         
   3  10   1        549.92        527.39        10.49 o                         
   4  10   1         40.34         39.40         4.55 o                         
   5  10   1        763.16        776.69        16.45 o                         
   6  10   1         18.19         15.17         4.02 o                         
   7  10   1       2316.95       2329.51        34.00 o                         
   8  10   1         34.77         30.31         6.07 o                         
   9  10   1       1352.48       1347.98        28.48 o                         
  10  10   1        265.98        273.08        19.61 o                         
  11  10   1        339.80        343.95        16.50 o                         
 -10  11   1         85.84         83.19        10.30 o                         
  -9  11   1          2.22         -4.52         5.82 o                         
  -8  11   1          2.99         -2.50         5.37 o                         
  -7  11   1        639.79        645.89        18.03 o                         
  -6  11   1        194.17        183.75         9.88 o                         
  -5  11   1       2309.57       2300.18        31.69 o                         
  -4  11   1          7.60          8.34         3.57 o                         
  -3  11   1       1909.89       1862.97        25.36 o                         
  -2  11   1         27.24         17.22         2.87 o                         
  -1  11   1       1290.28       1263.78        21.27 o                         
   0  11   1         65.46         60.92         4.20 o                         
   1  11   1       2035.30       1999.03        24.05 o                         
   2  11   1        309.65        278.21         8.80 o                         
   3  11   1       4335.75       4173.96        42.09 o                         
   4  11   1        972.60        881.43        16.08 o                         
   5  11   1       2765.70       2760.28        34.11 o                         
   6  11   1        167.41        165.15         8.76 o                         
   7  11   1        397.03        397.40        13.28 o                         
   8  11   1          0.05         -4.35         4.35 o                         
   9  11   1        439.18        461.99        27.25 o                         
  10  11   1          6.18          1.63         6.03 o                         
  11  11   1        306.94        298.01        16.26 o                         
 -10  12   1         43.52         15.82         9.94 o                         
  -9  12   1        616.64        640.34        37.34 o                         
  -8  12   1          3.39          4.23         6.16 o                         
  -7  12   1       1308.49       1317.81        26.65 o                         
  -6  12   1         75.79         76.37         7.69 o                         
  -5  12   1        798.42        793.69        17.38 o                         
  -4  12   1         19.64         15.28         4.23 o                         
  -3  12   1        437.16        442.28        11.85 o                         
  -2  12   1          0.51         -0.79         2.59 o                         
  -1  12   1       1751.28       1773.16        21.56 o                         
   0  12   1        160.73        141.76         7.50 o                         
   1  12   1       6355.83       6202.68        58.34 o                         
   2  12   1         24.44         24.72         5.04 o                         
   3  12   1        951.17        944.75        15.83 o                         
   4  12   1          9.84          6.21         3.54 o                         
   5  12   1          0.33          7.93         5.28 o                         
   6  12   1         23.01         20.01         5.12 o                         
   7  12   1       1481.05       1498.78        27.37 o                         
   8  12   1         28.01         26.66         9.57 o                         
   9  12   1       1406.91       1390.80        30.25 o                         
  10  12   1        131.05        126.30        11.25 o                         
  11  12   1        385.98        418.68        22.09 o                         
  -9  13   1          4.53          8.69         7.34 o                         
  -8  13   1         35.41         19.59         7.37 o                         
  -7  13   1        427.03        406.72        16.55 o                         
  -6  13   1         72.21         65.44         7.96 o                         
  -5  13   1       2464.19       2477.30        35.31 o                         
  -4  13   1         22.99         20.62         4.82 o                         
  -3  13   1       2232.86       2248.71        31.55 o                         
  -2  13   1         90.21         84.91         6.79 o                         
  -1  13   1       1214.31       1171.13        18.33 o                         
   0  13   1         43.06         45.22         4.61 o                         
   1  13   1        193.91        206.16        10.46 o                         
   2  13   1        415.90        392.97        10.96 o                         
   3  13   1       1453.59       1412.07        21.46 o                         
   4  13   1          1.42         -1.18         3.58 o                         
   5  13   1       4000.88       4006.46        48.48 o                         
   6  13   1        337.81        326.70        12.72 o                         
   7  13   1       1098.08       1084.49        22.02 o                         
   8  13   1         42.39         29.53         7.15 o                         
   9  13   1          1.78          0.14         6.48 o                         
  10  13   1          0.06         -6.21         6.21 o                         
  -9  14   1        616.84        661.24        25.75 o                         
  -8  14   1          1.27         -2.50         6.50 o                         
  -7  14   1       1450.94       1539.50        31.05 o                         
  -6  14   1         19.70         22.75         6.38 o                         
  -5  14   1        137.13        150.07        10.18 o                         
  -4  14   1          0.07         -4.15         4.16 o                         
  -3  14   1          8.66         14.11         4.59 o                         
  -2  14   1        111.66        106.47         8.09 o                         
  -1  14   1        442.72        464.25        13.09 o                         
   0  14   1         26.96         24.30         4.45 o                         
   1  14   1       4352.19       4300.48        47.06 o                         
   2  14   1         18.55         21.34         4.38 o                         
   3  14   1        779.96        790.31        16.01 o                         
   4  14   1          0.91          1.29         4.22 o                         
   5  14   1        304.32        307.16        12.87 o                         
   6  14   1        179.34        204.92        11.03 o                         
   7  14   1        372.52        369.73        15.09 o                         
   8  14   1         18.39         16.18         6.49 o                         
   9  14   1       1071.16       1138.75        36.30 o                         
  10  14   1         83.05         84.62        10.61 o                         
  -8  15   1          2.59         -7.90         7.90 o                         
  -7  15   1         35.38         44.23         8.92 o                         
  -6  15   1          9.67         -2.78         6.03 o                         
  -5  15   1       1701.93       1782.83        30.19 o                         
  -4  15   1         40.31         35.37         6.26 o                         
  -3  15   1       2147.67       2241.43        35.97 o                         
  -2  15   1         16.39         17.58         5.61 o                         
  -1  15   1       1751.86       1808.95        28.40 o                         
   0  15   1          0.00         -3.62         3.62 o                         
   1  15   1          0.68          3.95         3.84 o                         
   2  15   1          3.44         -3.49         3.49 o                         
   3  15   1        477.01        503.90        17.31 o                         
   4  15   1          1.41         -4.28         4.28 o                         
   5  15   1       1736.60       1792.28        31.21 o                         
   6  15   1          5.46          6.70         5.44 o                         
   7  15   1        888.70        925.62        22.74 o                         
   8  15   1         88.16         82.27        10.67 o                         
   9  15   1        243.29        269.58        17.58 o                         
  -7  16   1       1958.82       2155.38        49.74 o                         
  -6  16   1          5.74          4.34         7.14 o                         
  -5  16   1        399.02        494.91        20.77 o                         
  -4  16   1         27.91         22.70         7.03 o                         
  -3  16   1         66.47         87.32        10.85 o                         
  -2  16   1        153.13        119.44        10.05 o                         
  -1  16   1        342.86        374.22        16.14 o                         
   0  16   1          7.71         12.19         5.29 o                         
   1  16   1       1502.14       1557.21        28.38 o                         
   2  16   1         43.33         39.83         6.01 o                         
   3  16   1        711.37        721.82        28.31 o                         
   4  16   1         90.52         98.23        11.79 o                         
   5  16   1        205.58        177.35        16.81 o                         
   6  16   1         62.64         66.42         8.59 o                         
   7  16   1         56.36         53.45         8.56 o                         
   8  16   1         56.86         69.30        11.23 o                         
  -6  17   1         26.91         15.78        12.39 o                         
  -5  17   1        794.50        852.14        26.37 o                         
  -4  17   1         10.88         18.82         8.07 o                         
  -3  17   1       1177.92       1276.61        31.10 o                         
  -2  17   1          0.03         -6.10         6.10 o                         
  -1  17   1       1243.20       1273.61        28.89 o                         
   0  17   1          1.13          4.79         5.23 o                         
   1  17   1        276.21        277.66        13.86 o                         
   2  17   1         16.69         13.95         6.02 o                         
   3  17   1        254.01        267.69        14.02 o                         
   4  17   1         46.73         62.55         8.21 o                         
   5  17   1        869.86        909.58        22.91 o                         
   6  17   1          0.37         -2.95         5.98 o                         
   7  17   1        413.78        422.82        26.22 o                         
  -5  18   1        919.80       1028.31        41.71 o                         
  -4  18   1        158.14        186.23        14.67 o                         
  -3  18   1        114.94        140.73        12.60 o                         
  -2  18   1          5.49         -3.75         6.77 o                         
  -1  18   1        838.16        887.36        26.65 o                         
   0  18   1         42.80         40.62         9.47 o                         
   1  18   1        954.67       1033.79        25.44 o                         
   2  18   1         49.01         49.37        10.63 o                         
   3  18   1        704.06        776.78        27.51 o                         
   4  18   1        172.37        159.13        11.72 o                         
   5  18   1         83.00         79.78        10.72 o                         
   6  18   1          5.07         -0.27         8.75 o                         
  -4  19   1          8.46          6.70         9.33 o                         
  -3  19   1        845.89        983.24        28.79 o                         
  -2  19   1          0.69          6.50         7.45 o                         
  -1  19   1        801.62        919.55        35.06 o                         
   0  19   1          0.03          0.43         7.38 o                         
   1  19   1        241.20        248.04        16.27 o                         
   2  19   1          2.65         -6.58         6.58 o                         
   3  19   1         86.51         90.07        11.95 o                         
   4  19   1         11.14          2.90         6.66 o                         
   5  19   1        439.40        442.61        18.93 o                         
  -1  20   1        100.95        107.70        12.37 o                         
   0  20   1          0.89         -6.65         7.37 o                         
   1  20   1        736.65        791.01        40.75 o                         
   2  20   1         22.65         19.87         9.00 o                         
  -3 -19   2         36.52         42.33         9.03 o                         
  -2 -19   2        286.88        293.70        17.78 o                         
  -1 -19   2          0.54         -4.62         6.76 o                         
   0 -19   2       1239.34       1307.99        33.10 o                         
   1 -19   2          4.21         -5.92         7.02 o                         
   2 -19   2        741.24        831.98        26.77 o                         
  -5 -18   2          0.37         -0.27         6.96 o                         
  -4 -18   2       1158.22       1288.95        30.56 o                         
  -3 -18   2         20.96         17.26         7.50 o                         
  -2 -18   2        671.21        754.21        21.88 o                         
  -1 -18   2         29.20         33.07         7.75 o                         
   0 -18   2        737.05        809.28        25.02 o                         
   1 -18   2          0.05          1.64         9.88 o                         
   2 -18   2        198.94        239.44        17.49 o                         
   3 -18   2         82.84        101.34        12.08 o                         
   4 -18   2       1015.96       1094.40        30.67 o                         
  -6 -17   2        669.87        719.09        23.89 o                         
  -5 -17   2         69.23         81.73        10.17 o                         
  -4 -17   2        139.51        141.76        11.75 o                         
  -3 -17   2          0.54         -3.60         5.70 o                         
  -2 -17   2        157.01        160.60        11.19 o                         
  -1 -17   2         16.36         10.19         6.04 o                         
   0 -17   2       1449.46       1506.90        31.04 o                         
   1 -17   2          8.76         -1.30         6.53 o                         
   2 -17   2       1648.74       1726.32        43.83 o                         
   3 -17   2          1.20         -5.39         6.97 o                         
   4 -17   2        392.31        428.77        27.82 o                         
   5 -17   2          1.37         15.11         9.39 o                         
  -8 -16   2         68.16         61.14         9.17 o                         
  -7 -16   2          0.30         -5.51         5.51 o                         
  -6 -16   2         33.60         44.14         8.51 o                         
  -5 -16   2          2.95          0.69         5.66 o                         
  -4 -16   2       1467.98       1554.05        30.44 o                         
  -3 -16   2          1.55          6.11         5.48 o                         
  -2 -16   2        711.10        768.91        18.90 o                         
  -1 -16   2         38.69         33.74         6.44 o                         
   0 -16   2        860.80        903.97        21.69 o                         
   1 -16   2          1.70          0.01         5.73 o                         
   2 -16   2          0.07         -1.33         5.82 o                         
   3 -16   2          1.26          3.15         6.13 o                         
   4 -16   2        395.11        420.43        22.34 o                         
   5 -16   2        358.11        359.22        25.34 o                         
   6 -16   2       1282.02       1418.08        35.04 o                         
  -8 -15   2        504.67        525.90        19.68 o                         
  -7 -15   2          1.10          2.88         6.46 o                         
  -6 -15   2        820.00        836.36        23.24 o                         
  -5 -15   2        203.68        207.46        12.40 o                         
  -4 -15   2        491.65        489.90        17.49 o                         
  -3 -15   2          0.03         -3.93         4.34 o                         
  -2 -15   2         16.59         17.57         7.05 o                         
  -1 -15   2         73.46         60.84         7.05 o                         
   0 -15   2        988.51        990.60        20.67 o                         
   1 -15   2        158.56        174.40        10.21 o                         
   2 -15   2       1899.21       2031.52        39.15 o                         
   3 -15   2         28.05         22.80         8.13 o                         
   4 -15   2       1467.73       1554.78        30.92 o                         
   5 -15   2         52.18         43.63         9.13 o                         
   6 -15   2         11.38          5.98         7.27 o                         
   7 -15   2        181.34        209.01        15.76 o                         
  -9 -14   2          1.49          2.01         7.00 o                         
  -8 -14   2        344.34        350.22        16.21 o                         
  -7 -14   2          4.10         -5.63         5.63 o                         
  -6 -14   2         58.58         53.94         8.13 o                         
  -5 -14   2         39.30         45.78         7.07 o                         
  -4 -14   2        879.79        888.54        20.80 o                         
  -3 -14   2          0.00         -2.27         3.77 o                         
  -2 -14   2       1354.72       1355.46        23.77 o                         
  -1 -14   2        105.71        105.75         7.82 o                         
   0 -14   2       1506.50       1519.08        25.27 o                         
   1 -14   2          5.62         -0.25         4.04 o                         
   2 -14   2        184.95        178.08        12.05 o                         
   3 -14   2         60.76         60.21         7.12 o                         
   4 -14   2        163.40        168.74        12.97 o                         
   5 -14   2        103.49        106.62        10.00 o                         
   6 -14   2        993.49       1025.89        26.58 o                         
   7 -14   2        506.32        551.59        43.64 o                         
   8 -14   2        677.10        704.06        27.36 o                         
 -10 -13   2        130.86        128.36        16.93 o                         
  -9 -13   2          6.40          3.19         6.99 o                         
  -8 -13   2        613.76        608.71        19.22 o                         
  -7 -13   2        112.26        123.00        10.13 o                         
  -6 -13   2       1889.10       1830.60        33.68 o                         
  -5 -13   2         34.50         34.42         6.98 o                         
  -4 -13   2        597.08        614.49        15.44 o                         
  -3 -13   2          5.02         -0.30         3.55 o                         
  -2 -13   2         35.66         28.27         4.85 o                         
  -1 -13   2          7.36          1.42         3.57 o                         
   0 -13   2        850.50        853.22        17.12 o                         
   1 -13   2        210.90        215.09        11.77 o                         
   2 -13   2       1581.48       1600.65        28.03 o                         
   3 -13   2        154.02        147.45         9.23 o                         
   4 -13   2       1973.99       2060.25        33.35 o                         
   5 -13   2        227.91        193.58        11.38 o                         
   6 -13   2        167.78        191.81        12.89 o                         
   7 -13   2          0.05         -3.75         6.30 o                         
   8 -13   2         78.37         70.39        10.70 o                         
   9 -13   2         85.16         69.66        10.47 o                         
 -10 -12   2        515.18        558.93        23.22 o                         
  -9 -12   2         25.64         24.51         7.03 o                         
  -8 -12   2        705.19        697.97        19.87 o                         
  -7 -12   2         43.17         33.23         6.69 o                         
  -6 -12   2         47.17         36.25         6.16 o                         
  -5 -12   2         81.41         80.69         7.43 o                         
  -4 -12   2       1260.88       1252.14        23.42 o                         
  -3 -12   2        136.93        128.30         7.54 o                         
  -2 -12   2       2069.18       2112.16        32.47 o                         
  -1 -12   2        179.14        171.11         8.36 o                         
   0 -12   2       1926.06       1985.87        27.15 o                         
   1 -12   2         26.39         23.85         3.97 o                         
   2 -12   2         50.87         52.89         4.92 o                         
   3 -12   2        102.60        107.98         7.42 o                         
   4 -12   2        956.82        990.25        20.75 o                         
   5 -12   2          1.55          3.23         4.64 o                         
   6 -12   2       1930.55       1916.32        35.44 o                         
   7 -12   2        367.56        379.70        19.19 o                         
   8 -12   2        421.06        426.52        28.57 o                         
   9 -12   2        105.78        104.21        11.99 o                         
 -11 -11   2          4.98          1.64         6.72 o                         
 -10 -11   2         26.27         15.60         8.07 o                         
  -9 -11   2         59.40         66.41         9.04 o                         
  -8 -11   2        286.92        278.78        12.90 o                         
  -7 -11   2         10.26         13.07         6.08 o                         
  -6 -11   2       3170.66       3085.04        41.40 o                         
  -5 -11   2         35.00         35.42         4.78 o                         
  -4 -11   2       2143.32       2098.57        32.11 o                         
  -3 -11   2         35.01         30.43         3.90 o                         
  -2 -11   2         78.98         79.64         5.26 o                         
  -1 -11   2          4.33          2.65         2.82 o                         
   0 -11   2       1926.60       1819.89        22.06 o                         
   1 -11   2         26.06         26.72         3.61 o                         
   2 -11   2       2748.31       2793.26        29.84 o                         
   3 -11   2         80.98         80.08         5.63 o                         
   4 -11   2       2280.11       2279.28        30.19 o                         
   5 -11   2        211.11        231.90        10.49 o                         
   6 -11   2        243.41        254.41        12.24 o                         
   7 -11   2         10.23         10.88         5.32 o                         
   8 -11   2          0.07          6.97         6.07 o                         
   9 -11   2          0.47          1.99         6.40 o                         
  10 -11   2        601.79        633.61        24.86 o                         
 -11 -10   2        127.59        113.09        11.06 o                         
 -10 -10   2       1205.76       1259.64        28.55 o                         
  -9 -10   2         19.18         18.01         6.04 o                         
  -8 -10   2        885.02        920.61        19.35 o                         
  -7 -10   2        111.28        110.17         8.00 o                         
  -6 -10   2         58.54         65.86         5.87 o                         
  -5 -10   2         61.12         49.04         7.10 o                         
  -4 -10   2        809.80        761.55        13.58 o                         
  -3 -10   2        305.64        290.78         8.73 o                         
  -2 -10   2       9212.02       8806.91        73.69 o                         
  -1 -10   2         30.47         26.77         3.27 o                         
   0 -10   2       1524.39       1562.99        18.06 o                         
   1 -10   2         69.64         70.35         4.32 o                         
   2 -10   2        923.19        965.30        14.20 o                         
   3 -10   2         16.70         16.34         3.29 o                         
   4 -10   2        102.98         91.16         5.78 o                         
   5 -10   2         33.28         33.66         5.57 o                         
   6 -10   2       4084.99       4030.97        51.79 o                         
   7 -10   2         77.24         76.33         7.59 o                         
   8 -10   2       1062.02       1086.38        27.30 o                         
   9 -10   2        109.15        102.94        15.37 o                         
  10 -10   2        520.91        524.81        20.88 o                         
 -11  -9   2          8.06         -0.51         7.51 o                         
 -10  -9   2         45.94         44.35         7.63 o                         
  -9  -9   2         35.90         36.82         9.97 o                         
  -8  -9   2        421.03        418.29        13.61 o                         
  -7  -9   2         73.32         79.67         6.75 o                         
  -6  -9   2       3048.03       3048.48        36.33 o                         
  -5  -9   2         17.22          9.01         2.83 o                         
  -4  -9   2       2835.51       2760.58        30.34 o                         
  -3  -9   2         83.87         84.54         4.81 o                         
  -2  -9   2       2408.05       2319.70        24.67 o                         
  -1  -9   2         15.38         14.35         2.97 o                         
   0  -9   2        711.79        719.55        10.60 o                         
   1  -9   2         33.34         29.34         3.00 o                         
   2  -9   2       4752.69       4639.62        40.13 o                         
   3  -9   2         10.83          5.34         2.37 o                         
   4  -9   2       4388.59       4386.22        43.70 o                         
   5  -9   2        136.06        129.81         6.66 o                         
   6  -9   2        717.17        732.87        16.84 o                         
   7  -9   2          0.06          3.97         3.97 o                         
   8  -9   2         13.74          5.67         5.40 o                         
   9  -9   2         52.62         68.04         8.56 o                         
  10  -9   2        641.52        665.48        21.85 o                         
  11  -9   2         15.82         18.47         8.35 o                         
 -12  -8   2         75.04         86.77        10.50 o                         
 -11  -8   2         31.52         29.49         7.57 o                         
 -10  -8   2       1477.51       1528.47        30.80 o                         
  -9  -8   2         38.09         25.27         6.09 o                         
  -8  -8   2       2046.75       2082.88        30.57 o                         
  -7  -8   2         22.15         27.99         4.55 o                         
  -6  -8   2        470.59        453.65        11.14 o                         
  -5  -8   2        346.01        313.57         8.59 o                         
  -4  -8   2         35.08         31.43         3.27 o                         
  -3  -8   2          0.30          1.09         1.99 o                         
  -2  -8   2      10710.33      10225.41        81.30 o                         
  -1  -8   2         37.20         37.36         3.01 o                         
   0  -8   2       6394.21       6154.35        51.77 o                         
   1  -8   2          0.55          3.52         1.88 o                         
   2  -8   2       3096.51       3183.64        30.34 o                         
   3  -8   2        249.76        232.39         9.88 o                         
   4  -8   2        106.79         88.71         5.07 o                         
   5  -8   2        280.62        270.73         8.61 o                         
   6  -8   2       1564.67       1565.53        24.88 o                         
   7  -8   2         18.54         19.69         5.04 o                         
   8  -8   2       2286.65       2339.48        38.39 o                         
   9  -8   2        149.34        154.93        10.99 o                         
  10  -8   2       1068.77       1090.27        26.74 o                         
  11  -8   2          4.52         -1.15         6.54 o                         
 -12  -7   2        591.58        627.25        23.81 o                         
 -11  -7   2         16.90          4.72         6.15 o                         
 -10  -7   2        898.09        947.69        23.07 o                         
  -9  -7   2          1.58          0.61         4.59 o                         
  -8  -7   2        192.90        185.60        11.59 o                         
  -7  -7   2         67.59         78.40         5.95 o                         
  -6  -7   2       3196.98       3275.30        36.71 o                         
  -5  -7   2        139.02        127.90         5.59 o                         
  -4  -7   2       4574.61       4631.89        41.47 o                         
  -3  -7   2          0.00          0.13         1.91 o                         
  -2  -7   2       3866.20       3670.26        34.93 o                         
  -1  -7   2          0.28         -1.09         1.55 o                         
   0  -7   2         55.10         68.64         4.25 o                         
   1  -7   2        214.95        214.97         6.22 o                         
   2  -7   2       2057.18       1909.18        21.41 o                         
   3  -7   2        171.59        149.55         5.07 o                         
   4  -7   2       6575.99       6602.01        59.06 o                         
   5  -7   2        334.28        294.01         7.73 o                         
   6  -7   2       1941.31       1949.23        27.86 o                         
   7  -7   2         35.98         23.17         4.59 o                         
   8  -7   2        116.12        112.60        10.39 o                         
   9  -7   2        179.48        187.08        13.85 o                         
  10  -7   2        323.91        324.51        16.07 o                         
  11  -7   2        114.20        112.36        12.51 o                         
  12  -7   2        653.35        679.83        24.11 o                         
 -12  -6   2         82.70         79.46        10.38 o                         
 -11  -6   2          2.62          8.36         6.26 o                         
 -10  -6   2       1031.15       1027.86        26.41 o                         
  -9  -6   2          0.23         -3.70         3.81 o                         
  -8  -6   2       2572.12       2613.13        33.95 o                         
  -7  -6   2         14.97          6.11         3.01 o                         
  -6  -6   2       1935.28       1964.05        26.55 o                         
  -5  -6   2        145.47        141.32         4.73 o                         
  -4  -6   2         86.97         66.23         3.37 o                         
  -3  -6   2        257.64        286.76         6.44 o                         
  -2  -6   2       3492.53       3439.74        31.25 o                         
  -1  -6   2        323.73        328.81         6.42 o                         
   0  -6   2       4910.78       4441.11        38.38 o                         
   1  -6   2        768.55        758.71        10.53 o                         
   2  -6   2      14278.43      14224.43       114.48 o                         
   3  -6   2         29.62         27.93         2.76 o                         
   4  -6   2          3.52          8.64         2.22 o                         
   5  -6   2        765.65        755.74        12.16 o                         
   6  -6   2       1027.39       1003.94        16.52 o                         
   7  -6   2        295.68        321.90        10.43 o                         
   8  -6   2       2200.39       2162.68        38.37 o                         
   9  -6   2        417.01        421.59        16.55 o                         
  10  -6   2       1448.52       1473.65        33.11 o                         
  11  -6   2         22.45         20.90         9.91 o                         
  12  -6   2        126.11         82.84        13.19 o                         
 -12  -5   2        463.01        469.86        20.82 o                         
 -11  -5   2         51.72         55.99         8.78 o                         
 -10  -5   2       1590.17       1652.97        31.35 o                         
  -9  -5   2         14.11         17.42         4.99 o                         
  -8  -5   2         28.57         20.61         4.53 o                         
  -7  -5   2          3.97          0.46         2.41 o                         
  -6  -5   2        484.55        524.02        10.15 o                         
  -5  -5   2         48.91         56.90         3.25 o                         
  -4  -5   2       7912.86       7490.22        63.77 o                         
  -3  -5   2         10.17         16.69         2.15 o                         
  -2  -5   2       8185.30       7790.95        62.02 o                         
  -1  -5   2         10.15         15.42         1.83 o                         
   0  -5   2        345.41        383.54         6.51 o                         
   1  -5   2         61.97         61.18         3.09 o                         
   2  -5   2        863.86        814.23        10.66 o                         
   3  -5   2        489.33        472.86         7.67 o                         
   4  -5   2       6304.69       5945.77        49.33 o                         
   5  -5   2        868.57        865.88        12.68 o                         
   6  -5   2       3389.51       3323.09        33.99 o                         
   7  -5   2        456.53        438.34         9.89 o                         
   8  -5   2        119.32        115.01         7.26 o                         
   9  -5   2          6.28          6.70         4.00 o                         
  10  -5   2         46.42         28.52         7.51 o                         
  11  -5   2        234.42        201.52        14.32 o                         
  12  -5   2        658.22        657.65        24.95 o                         
 -13  -4   2          0.78         -1.33         6.40 o                         
 -12  -4   2          3.61         18.43         7.47 o                         
 -11  -4   2         23.11         16.33         8.84 o                         
 -10  -4   2        768.87        805.96        26.12 o                         
  -9  -4   2         23.41         23.38         4.72 o                         
  -8  -4   2       2738.81       2662.44        33.95 o                         
  -7  -4   2        138.07        124.23         6.13 o                         
  -6  -4   2       3112.83       3060.62        29.25 o                         
  -5  -4   2        178.46        175.71         5.15 o                         
  -4  -4   2        378.49        381.91         6.45 o                         
  -3  -4   2        169.16        169.84         4.29 o                         
  -2  -4   2       3851.78       3669.99        29.94 o                         
  -1  -4   2        313.91        349.51         5.70 o                         
   0  -4   2       2902.64       2556.69        22.84 o                         
   1  -4   2       1793.09       1751.42        16.95 o                         
   2  -4   2       7493.50       6777.24        51.66 o                         
   3  -4   2       1885.79       1967.50        22.76 o                         
   4  -4   2       1281.09       1262.53        16.30 o                         
   5  -4   2         71.64         99.65         4.31 o                         
   6  -4   2         24.40         29.54         3.51 o                         
   7  -4   2        294.55        289.69        14.43 o                         
   8  -4   2       3516.86       3503.34        42.57 o                         
   9  -4   2        856.76        877.90        35.57 o                         
  10  -4   2       1258.59       1276.35        29.38 o                         
  11  -4   2        184.49        177.59        11.26 o                         
  12  -4   2        359.21        358.59        20.19 o                         
 -13  -3   2         67.92         71.76        15.29 o                         
 -12  -3   2        498.87        548.56        24.07 o                         
 -11  -3   2        131.15        121.41        10.81 o                         
 -10  -3   2       1523.35       1525.19        31.68 o                         
  -9  -3   2          7.75         12.18         4.15 o                         
  -8  -3   2         25.73         24.23         3.85 o                         
  -7  -3   2         10.51          7.49         2.15 o                         
  -6  -3   2        272.32        248.48         5.79 o                         
  -5  -3   2          4.73          5.10         1.55 o                         
  -4  -3   2       6150.51       5861.78        48.43 o                         
  -3  -3   2        329.62        340.33         6.37 o                         
  -2  -3   2       6179.06       5658.97        43.01 o                         
  -1  -3   2         77.97         59.15         2.57 o                         
   0  -3   2       2260.49       2125.64        18.96 o                         
   1  -3   2       1132.01       1155.58        11.77 o                         
   2  -3   2       1834.73       1759.46        16.78 o                         
   3  -3   2         67.62         88.77         3.25 o                         
   4  -3   2       7596.77       7577.16        71.19 o                         
   5  -3   2        410.18        398.01         8.38 o                         
   6  -3   2       4644.51       4541.92        45.40 o                         
   7  -3   2        637.28        654.37        13.42 o                         
   8  -3   2        505.97        485.79        16.36 o                         
   9  -3   2        348.59        336.23        13.23 o                         
  10  -3   2         29.75         26.33         6.56 o                         
  11  -3   2        165.28        164.96        12.53 o                         
  12  -3   2        690.14        747.25        32.75 o                         
 -13  -2   2          0.11          4.27         7.67 o                         
 -12  -2   2         19.61         29.91         7.75 o                         
 -11  -2   2         11.44          3.54         8.33 o                         
 -10  -2   2        218.90        209.17        11.59 o                         
  -9  -2   2        152.16        173.23        12.46 o                         
  -8  -2   2       3648.32       3563.33        39.20 o                         
  -7  -2   2        103.81        112.41         6.05 o                         
  -6  -2   2       3363.42       3291.54        28.11 o                         
  -5  -2   2        938.64        944.37        12.08 o                         
  -4  -2   2        690.23        572.79         9.26 o                         
  -3  -2   2        234.72        292.81         5.11 o                         
  -2  -2   2         26.13         19.18         2.03 o                         
  -1  -2   2          8.32         10.78         1.24 o                         
   0  -2   2      36242.56      36284.57       294.08 o                         
   1  -2   2        166.98        214.92         5.14 o                         
   2  -2   2       4998.50       4517.96        36.30 o                         
   3  -2   2       3372.50       3478.75        29.65 o                         
   4  -2   2        534.75        417.31         7.63 o                         
   5  -2   2        178.28        191.58         6.55 o                         
   6  -2   2        191.61        201.13         6.89 o                         
   7  -2   2         24.93         20.83         3.87 o                         
   8  -2   2       2329.16       2264.03        30.32 o                         
   9  -2   2        495.80        495.08        18.83 o                         
  10  -2   2       1681.12       1749.23        34.02 o                         
  11  -2   2        477.84        465.61        19.64 o                         
  12  -2   2        554.90        550.77        22.63 o                         
  13  -2   2         25.27         23.39         8.51 o                         
 -13  -1   2         19.61         37.83         9.61 o                         
 -12  -1   2        974.89       1035.95        47.07 o                         
 -11  -1   2         87.26         80.39         8.93 o                         
 -10  -1   2       1266.53       1276.36        33.73 o                         
  -9  -1   2         26.82         23.38         4.82 o                         
  -8  -1   2        209.55        212.94         8.86 o                         
  -7  -1   2         60.63         54.81         3.53 o                         
  -6  -1   2        222.42        254.46         6.04 o                         
  -5  -1   2        159.69        168.51         5.09 o                         
  -4  -1   2      15594.37      15026.30       113.65 o                         
  -3  -1   2        319.32        346.42         5.48 o                         
  -2  -1   2       1348.20       1148.59        15.46 o                         
  -1  -1   2        107.11        117.20         3.46 o                         
   0  -1   2       3785.27       3988.33        38.85 o                         
   1  -1   2       1726.10       1801.99        18.71 o                         
   2  -1   2         33.78         42.19         3.93 o                         
   3  -1   2          8.43          5.43         1.23 o                         
   4  -1   2       6592.66       6448.92        57.05 o                         
   5  -1   2         10.51         14.30         2.17 o                         
   6  -1   2       6641.79       6598.49        57.17 o                         
   7  -1   2         14.01         15.46         3.03 o                         
   8  -1   2       1539.55       1510.74        23.51 o                         
   9  -1   2        555.32        537.01        15.25 o                         
  10  -1   2         60.58         59.53         7.35 o                         
  11  -1   2         36.44         24.76         7.19 o                         
  12  -1   2        742.73        800.16        35.72 o                         
  13  -1   2        109.83        112.43        12.52 o                         
 -13   0   2         37.38         28.04         9.91 o                         
 -12   0   2         46.99         46.66         8.92 o                         
 -11   0   2          7.64          5.49         5.98 o                         
 -10   0   2        207.28        226.03        12.22 o                         
  -9   0   2         21.32         12.77         4.21 o                         
  -8   0   2       3282.30       3191.34        38.12 o                         
  -7   0   2        968.14        984.67        14.83 o                         
  -6   0   2       6153.67       6214.81        49.54 o                         
  -5   0   2          9.73          7.21         1.77 o                         
  -4   0   2        894.05        828.15        10.29 o                         
  -3   0   2        591.15        600.74         7.67 o                         
  -2   0   2       1269.33       1332.49        12.45 o                         
  -1   0   2        117.73        125.01         3.16 o                         
   0   0   2      10501.44      12012.34       169.85 o                         
   1   0   2       1807.91       1862.94        30.47 o                         
   2   0   2      20918.22      21021.71       151.11 o                         
   3   0   2        402.77        437.12         5.88 o                         
   4   0   2       6840.78       6689.33        59.58 o                         
   5   0   2        166.22        155.90         5.62 o                         
   6   0   2         17.67         17.38         2.92 o                         
   7   0   2          0.47         -2.11         2.23 o                         
   8   0   2        722.50        667.61        15.41 o                         
   9   0   2        101.98         97.45         7.79 o                         
  10   0   2       1487.97       1460.01        26.45 o                         
  11   0   2        554.00        547.48        18.73 o                         
  12   0   2        877.13        907.10        38.41 o                         
  13   0   2         95.22         94.56        12.92 o                         
 -13   1   2          7.79         14.68         7.89 o                         
 -12   1   2       1465.27       1525.09        35.10 o                         
 -11   1   2         55.18         46.09         8.00 o                         
 -10   1   2       1658.02       1647.44        43.25 o                         
  -9   1   2          4.02          4.39         3.78 o                         
  -8   1   2       1070.14       1075.21        19.56 o                         
  -7   1   2        161.74        174.57         6.85 o                         
  -6   1   2         18.34         30.04         3.26 o                         
  -5   1   2          7.57         11.98         1.83 o                         
  -4   1   2       8010.94       7828.98        59.53 o                         
  -3   1   2         39.88         51.79         2.38 o                         
  -2   1   2      19959.28      19176.63       140.67 o                         
  -1   1   2       2089.47       2028.03        25.18 o                         
   0   1   2       9946.24      11671.49       229.94 o                         
   1   1   2        280.12        314.87         4.54 o                         
   2   1   2        927.49       1025.12        11.49 o                         
   3   1   2        746.64        731.88         9.98 o                         
   4   1   2        930.84        884.11        14.00 o                         
   5   1   2        453.90        422.30         9.88 o                         
   6   1   2       6345.64       6297.50        57.91 o                         
   7   1   2         10.87         10.96         3.19 o                         
   8   1   2       3221.02       3143.09        41.25 o                         
   9   1   2        135.12        132.04        10.06 o                         
  10   1   2        197.06        198.28        11.41 o                         
  11   1   2         25.77         20.32         6.00 o                         
  12   1   2        113.30        135.15        15.68 o                         
  13   1   2        106.08        106.66        17.33 o                         
 -13   2   2        162.70        164.67        14.29 o                         
 -12   2   2        679.12        697.37        28.32 o                         
 -11   2   2         12.84         14.75         7.34 o                         
 -10   2   2         75.19         76.63         8.27 o                         
  -9   2   2         81.30         74.65         6.99 o                         
  -8   2   2       1880.80       1882.21        26.42 o                         
  -7   2   2        471.00        462.11        12.19 o                         
  -6   2   2       7486.96       7431.48        61.11 o                         
  -5   2   2        314.77        299.74         5.96 o                         
  -4   2   2       5873.03       5695.94        46.58 o                         
  -3   2   2         61.31         79.42         3.22 o                         
  -2   2   2          1.97         12.92         2.20 o                         
  -1   2   2       1000.65       1001.46        12.62 o                         
   0   2   2       3119.44       3137.00        55.18 o                         
   1   2   2         24.57         35.12         2.07 o                         
   2   2   2       1250.68       1112.98        10.65 o                         
   3   2   2       1372.84       1406.73        16.91 o                         
   4   2   2      15768.16      15190.33       135.72 o                         
   5   2   2         30.01         27.30         2.43 o                         
   6   2   2         71.71         91.68         4.22 o                         
   7   2   2         25.05         15.78         3.24 o                         
   8   2   2        168.05        181.65         9.02 o                         
   9   2   2         33.75         37.63         5.66 o                         
  10   2   2       1420.36       1469.37        28.09 o                         
  11   2   2        448.80        446.62        18.61 o                         
  12   2   2        898.59        950.38        25.03 o                         
  13   2   2        130.44        128.69        13.92 o                         
 -13   3   2         15.49         13.21         7.44 o                         
 -12   3   2       1028.87       1111.70        29.90 o                         
 -11   3   2         24.42         28.73         7.59 o                         
 -10   3   2       2028.41       2108.88        39.41 o                         
  -9   3   2         35.01         32.54         5.45 o                         
  -8   3   2       3728.08       3687.71        44.39 o                         
  -7   3   2         22.52         25.54         3.55 o                         
  -6   3   2        168.74        171.69         5.70 o                         
  -5   3   2          0.06         -0.41         1.62 o                         
  -4   3   2       1480.53       1309.69        15.42 o                         
  -3   3   2       2759.45       2820.93        28.39 o                         
  -2   3   2       6417.20       5807.02        51.20 o                         
  -1   3   2        950.56       1023.01        11.41 o                         
   0   3   2      38248.26      37377.05       288.60 o                         
   1   3   2         51.83         63.41         2.48 o                         
   2   3   2          5.95          6.41         1.66 o                         
   3   3   2        415.08        470.69         6.42 o                         
   4   3   2        570.91        478.50         8.16 o                         
   5   3   2       2180.10       2125.80        23.04 o                         
   6   3   2       2917.51       2828.35        30.70 o                         
   7   3   2        301.90        280.81         8.38 o                         
   8   3   2       4114.37       4065.46        46.23 o                         
   9   3   2        138.13        141.99        10.71 o                         
  10   3   2        408.25        415.81        17.01 o                         
  11   3   2          0.29         -2.02         7.14 o                         
  12   3   2         22.81         37.29         8.66 o                         
  13   3   2        119.28        134.95        13.32 o                         
 -12   4   2        899.03        990.12        24.40 o                         
 -11   4   2          0.02          1.65         6.02 o                         
 -10   4   2         51.47         58.26         8.88 o                         
  -9   4   2        358.09        365.05        13.95 o                         
  -8   4   2        508.20        529.53        16.69 o                         
  -7   4   2          0.03         -1.09         2.88 o                         
  -6   4   2       5611.48       5569.04        50.62 o                         
  -5   4   2         18.17         17.97         2.41 o                         
  -4   4   2       7570.25       7534.45        67.13 o                         
  -3   4   2         50.43         34.26         2.70 o                         
  -2   4   2       1486.86       1415.10        15.19 o                         
  -1   4   2       1360.16       1361.78        14.30 o                         
   0   4   2       2279.71       2184.66        18.33 o                         
   1   4   2        125.34        106.81         3.13 o                         
   2   4   2       5174.93       4765.66        38.85 o                         
   3   4   2       1924.60       1951.70        19.56 o                         
   4   4   2       6375.01       6051.06        51.16 o                         
   5   4   2        553.25        526.51         8.99 o                         
   6   4   2        133.57        137.53         7.04 o                         
   7   4   2         15.67         14.36         3.09 o                         
   8   4   2         43.07         49.98         5.43 o                         
   9   4   2         69.10         74.10         7.75 o                         
  10   4   2       1394.90       1432.43        34.52 o                         
  11   4   2        299.19        270.14        15.45 o                         
  12   4   2        646.21        664.27        23.54 o                         
  13   4   2         87.16         82.92        11.84 o                         
 -12   5   2        362.26        360.15        16.91 o                         
 -11   5   2          3.00         -0.15         5.88 o                         
 -10   5   2       1283.92       1323.51        24.21 o                         
  -9   5   2         70.38         80.37         8.99 o                         
  -8   5   2       4921.27       4971.29        52.20 o                         
  -7   5   2         57.20         57.54         5.10 o                         
  -6   5   2        238.72        238.74         8.95 o                         
  -5   5   2        273.57        300.34         6.07 o                         
  -4   5   2       1111.71       1087.19        14.41 o                         
  -3   5   2       1253.23       1375.80        17.57 o                         
  -2   5   2       9710.63       8827.99        72.80 o                         
  -1   5   2       1225.15       1202.91        14.67 o                         
   0   5   2       6477.82       6028.60        45.79 o                         
   1   5   2        486.26        501.08         7.07 o                         
   2   5   2       4639.73       4485.30        37.35 o                         
   3   5   2        351.92        329.19         6.91 o                         
   4   5   2        333.62        336.73         6.83 o                         
   5   5   2       1052.62       1057.72        13.32 o                         
   6   5   2       2137.19       2072.98        25.74 o                         
   7   5   2       1304.65       1233.16        18.95 o                         
   8   5   2       2366.32       2292.60        31.38 o                         
   9   5   2        283.74        280.15        11.56 o                         
  10   5   2       1000.20       1037.14        28.18 o                         
  11   5   2         95.97         89.72        12.93 o                         
  12   5   2          6.37          3.49         7.01 o                         
  13   5   2         35.93         35.41         9.23 o                         
 -12   6   2        656.45        738.44        23.87 o                         
 -11   6   2         17.55         15.00         6.88 o                         
 -10   6   2         79.53         77.28         7.87 o                         
  -9   6   2         10.12          9.05         3.94 o                         
  -8   6   2         55.11         52.32         4.89 o                         
  -7   6   2         83.94         72.01         5.69 o                         
  -6   6   2       3876.02       3788.64        38.49 o                         
  -5   6   2         91.09         87.60         4.76 o                         
  -4   6   2       6379.29       6095.03        53.47 o                         
  -3   6   2         30.15         28.47         2.71 o                         
  -2   6   2       1001.07        927.79        11.34 o                         
  -1   6   2         63.12         60.85         3.94 o                         
   0   6   2         60.35         77.50         3.13 o                         
   1   6   2        252.81        258.99         5.29 o                         
   2   6   2       8032.99       7931.37        63.11 o                         
   3   6   2        335.07        340.86         9.88 o                         
   4   6   2       8103.99       7501.14        67.93 o                         
   5   6   2        240.29        207.61         6.15 o                         
   6   6   2        408.17        422.19        10.01 o                         
   7   6   2        322.14        296.52        11.04 o                         
   8   6   2          9.63          9.04         3.76 o                         
   9   6   2          4.67          4.08         3.99 o                         
  10   6   2       1246.49       1207.11        28.41 o                         
  11   6   2        170.14        147.98        12.20 o                         
  12   6   2        330.73        309.92        17.86 o                         
 -12   7   2         68.36         83.83        12.50 o                         
 -11   7   2         38.60         32.37        11.42 o                         
 -10   7   2       1025.48       1018.68        23.04 o                         
  -9   7   2         44.49         42.73         6.33 o                         
  -8   7   2       2478.96       2480.19        34.21 o                         
  -7   7   2         64.57         56.04         5.34 o                         
  -6   7   2       1581.75       1532.27        21.59 o                         
  -5   7   2         18.31         37.01         4.14 o                         
  -4   7   2        128.02        119.10         5.56 o                         
  -3   7   2          0.19          0.91         1.64 o                         
  -2   7   2      11145.80      10761.56        97.30 o                         
  -1   7   2        388.94        393.45         6.80 o                         
   0   7   2       6586.50       6067.69        47.72 o                         
   1   7   2        431.11        460.79         7.55 o                         
   2   7   2       5733.64       5572.64        48.68 o                         
   3   7   2        749.78        773.55        11.07 o                         
   4   7   2         24.87         14.87         2.03 o                         
   5   7   2          8.14          5.36         2.28 o                         
   6   7   2       1344.57       1372.21        20.53 o                         
   7   7   2        823.25        791.06        17.00 o                         
   8   7   2       1843.15       1807.49        30.60 o                         
   9   7   2        470.58        468.15        23.12 o                         
  10   7   2        649.05        667.98        18.11 o                         
  11   7   2        172.80        170.79        13.37 o                         
  12   7   2        108.06        101.54        13.62 o                         
 -12   8   2        545.74        542.11        26.24 o                         
 -11   8   2         31.66         40.64         8.76 o                         
 -10   8   2        176.26        201.68        12.99 o                         
  -9   8   2         10.63         -0.18         5.10 o                         
  -8   8   2         86.84         85.76         7.68 o                         
  -7   8   2         95.08         90.49         7.26 o                         
  -6   8   2       2197.62       2180.55        28.14 o                         
  -5   8   2         80.34         77.75         5.28 o                         
  -4   8   2       6522.32       6471.18        62.01 o                         
  -3   8   2          2.41          2.09         1.79 o                         
  -2   8   2       2359.48       2132.61        22.55 o                         
  -1   8   2        132.31        137.36         4.73 o                         
   0   8   2         72.59         71.67         4.84 o                         
   1   8   2          0.75          1.19         1.41 o                         
   2   8   2       4721.97       4596.37        42.12 o                         
   3   8   2        226.25        234.41         6.26 o                         
   4   8   2       4873.68       4861.75        42.88 o                         
   5   8   2         38.90         43.03         3.74 o                         
   6   8   2       3699.95       3613.90        41.95 o                         
   7   8   2         22.55         11.26         4.13 o                         
   8   8   2        149.38        139.58         9.53 o                         
   9   8   2         14.37         16.40         5.14 o                         
  10   8   2        991.25       1006.79        22.75 o                         
  11   8   2         34.60         18.84         7.23 o                         
  12   8   2        280.23        238.15        16.11 o                         
 -11   9   2         17.71         19.98         8.23 o                         
 -10   9   2        870.40        878.04        23.85 o                         
  -9   9   2        165.44        176.05        11.80 o                         
  -8   9   2       1688.24       1652.58        29.22 o                         
  -7   9   2         39.53         34.12         5.43 o                         
  -6   9   2       1651.49       1629.18        23.79 o                         
  -5   9   2          0.24         -2.52         2.52 o                         
  -4   9   2        242.62        209.99         7.93 o                         
  -3   9   2          4.27          2.86         2.35 o                         
  -2   9   2       1902.78       1977.34        21.07 o                         
  -1   9   2         44.68         52.53         3.22 o                         
   0   9   2       3941.63       3717.82        32.09 o                         
   1   9   2        102.53         95.33         3.86 o                         
   2   9   2      10860.73      10360.61        82.32 o                         
   3   9   2         44.21         54.55         3.80 o                         
   4   9   2          1.46          0.41         2.30 o                         
   5   9   2        177.15        155.60         7.11 o                         
   6   9   2        294.21        268.04         9.94 o                         
   7   9   2         62.35         55.65         5.86 o                         
   8   9   2       1806.92       1793.69        31.76 o                         
   9   9   2        298.56        288.35        13.82 o                         
  10   9   2        785.88        840.32        22.57 o                         
  11   9   2        170.54        167.60        12.55 o                         
  12   9   2         38.52         42.24         9.15 o                         
 -11  10   2         34.97         45.38         9.88 o                         
 -10  10   2        541.20        575.04        21.30 o                         
  -9  10   2         41.88         38.94         7.52 o                         
  -8  10   2         82.83         85.38         8.38 o                         
  -7  10   2         64.89         51.44         6.51 o                         
  -6  10   2        993.52        992.88        18.77 o                         
  -5  10   2         16.59         19.45         3.95 o                         
  -4  10   2       4724.52       4654.60        49.05 o                         
  -3  10   2         33.11         36.33         3.76 o                         
  -2  10   2       4860.65       4726.66        40.62 o                         
  -1  10   2         13.79         10.97         2.34 o                         
   0  10   2        954.14        915.48        11.92 o                         
   1  10   2        157.32        132.46         5.34 o                         
   2  10   2       2445.88       2392.74        28.65 o                         
   3  10   2         61.35         66.19         4.43 o                         
   4  10   2       2518.96       2513.33        31.66 o                         
   5  10   2        293.13        315.64        10.38 o                         
   6  10   2       3957.15       3887.78        43.56 o                         
   7  10   2         90.73        102.40        13.99 o                         
   8  10   2        656.08        651.89        18.22 o                         
   9  10   2        195.41        185.75        11.80 o                         
  10  10   2        111.58        114.74        11.17 o                         
  11  10   2         45.26         34.15         7.38 o                         
  12  10   2        319.11        333.92        22.15 o                         
 -10  11   2        772.72        809.15        31.24 o                         
  -9  11   2         41.67         42.18         7.81 o                         
  -8  11   2        885.79        858.83        21.42 o                         
  -7  11   2        119.06        115.69         8.93 o                         
  -6  11   2       2918.70       2900.23        38.29 o                         
  -5  11   2        171.39        171.48         8.92 o                         
  -4  11   2         52.27         53.16         5.67 o                         
  -3  11   2         44.74         47.43         4.80 o                         
  -2  11   2        861.30        875.65        13.47 o                         
  -1  11   2         22.59         18.90         2.72 o                         
   0  11   2        765.64        792.91        12.36 o                         
   1  11   2        237.36        221.94         7.72 o                         
   2  11   2       6843.04       6583.48        60.30 o                         
   3  11   2         25.90         19.26         3.35 o                         
   4  11   2        563.07        547.09        12.43 o                         
   5  11   2          4.26          3.58         3.07 o                         
   6  11   2         31.57         25.53         4.45 o                         
   7  11   2         36.29         36.10         5.73 o                         
   8  11   2       1204.45       1198.08        26.21 o                         
   9  11   2        148.22        133.68        10.64 o                         
  10  11   2        831.50        830.16        23.35 o                         
  11  11   2         50.54         52.02         8.36 o                         
 -10  12   2       1057.17       1149.52        31.89 o                         
  -9  12   2         16.24          9.40         7.72 o                         
  -8  12   2          0.10          8.21         6.10 o                         
  -7  12   2          1.92          7.30         5.42 o                         
  -6  12   2        445.23        472.01        14.84 o                         
  -5  12   2         19.81         18.04         4.69 o                         
  -4  12   2       2739.44       2653.44        35.00 o                         
  -3  12   2         30.92         32.99         4.27 o                         
  -2  12   2       3214.39       3200.01        35.09 o                         
  -1  12   2         19.23         21.05         3.34 o                         
   0  12   2       2227.34       2202.35        26.41 o                         
   1  12   2        302.61        276.10        10.73 o                         
   2  12   2        132.87        124.26         6.55 o                         
   3  12   2        459.04        445.07        10.94 o                         
   4  12   2       1331.84       1330.71        22.12 o                         
   5  12   2        221.76        229.00        11.69 o                         
   6  12   2       3067.96       2971.63        38.61 o                         
   7  12   2        402.96        410.48        14.97 o                         
   8  12   2        609.37        597.18        19.53 o                         
   9  12   2          1.85         -3.08         5.60 o                         
  10  12   2         38.43         48.29         8.51 o                         
  11  12   2         64.33         64.69         9.94 o                         
  -9  13   2          1.70          4.73         8.89 o                         
  -8  13   2        724.52        763.28        22.28 o                         
  -7  13   2         15.55          3.54         5.73 o                         
  -6  13   2       1712.25       1777.79        29.94 o                         
  -5  13   2        270.48        267.80        13.90 o                         
  -4  13   2        414.79        407.72        13.10 o                         
  -3  13   2         58.55         51.57         5.87 o                         
  -2  13   2        310.56        326.30        13.08 o                         
  -1  13   2          7.23         11.98         3.72 o                         
   0  13   2       2108.80       2120.51        26.63 o                         
   1  13   2        335.99        310.55        10.19 o                         
   2  13   2       1612.79       1600.20        22.26 o                         
   3  13   2          8.08         10.16         3.45 o                         
   4  13   2        759.82        758.73        16.42 o                         
   5  13   2          6.33          0.57         3.65 o                         
   6  13   2         74.14         73.01         8.57 o                         
   7  13   2         47.62         46.16         6.80 o                         
   8  13   2       1084.64       1135.36        26.72 o                         
   9  13   2        258.64        286.97        18.63 o                         
  10  13   2        450.84        437.33        19.33 o                         
  -9  14   2         85.80         81.99        14.07 o                         
  -8  14   2        239.95        257.35        16.83 o                         
  -7  14   2          5.27          1.22         6.17 o                         
  -6  14   2         86.67        103.80         9.40 o                         
  -5  14   2         45.78         38.69         6.31 o                         
  -4  14   2       2192.34       2269.77        33.29 o                         
  -3  14   2          9.16         11.67         4.40 o                         
  -2  14   2       1797.17       1819.98        37.84 o                         
  -1  14   2         60.47         56.51         6.59 o                         
   0  14   2       1383.02       1373.42        21.42 o                         
   1  14   2         55.35         42.56         5.01 o                         
   2  14   2         18.82         18.93         4.17 o                         
   3  14   2        256.49        249.42        10.93 o                         
   4  14   2        404.12        404.49        13.92 o                         
   5  14   2        463.35        422.40        14.36 o                         
   6  14   2       1341.01       1339.39        24.60 o                         
   7  14   2        391.02        411.29        16.99 o                         
   8  14   2        579.78        619.63        25.55 o                         
   9  14   2         75.59         78.03         9.99 o                         
  10  14   2        187.24        181.35        14.78 o                         
  -8  15   2        938.56        997.57        29.52 o                         
  -7  15   2         16.28         20.53         7.90 o                         
  -6  15   2       1359.11       1474.49        30.48 o                         
  -5  15   2          6.91          7.51         5.57 o                         
  -4  15   2        247.48        277.52        12.60 o                         
  -3  15   2         92.40         77.04         7.98 o                         
  -2  15   2         14.93          9.54         5.24 o                         
  -1  15   2          0.79         10.67         4.68 o                         
   0  15   2       2721.10       2730.59        43.83 o                         
   1  15   2        165.10        162.38         8.79 o                         
   2  15   2       1628.22       1631.75        24.84 o                         
   3  15   2         16.36         10.92         5.97 o                         
   4  15   2        703.61        691.59        16.39 o                         
   5  15   2         14.30         32.08         6.00 o                         
   6  15   2        134.48        144.91        10.38 o                         
   7  15   2          0.83         -5.08         5.08 o                         
   8  15   2        472.45        478.29        25.65 o                         
   9  15   2        175.05        180.42        13.71 o                         
  -7  16   2         14.10          6.08        11.99 o                         
  -6  16   2         11.93         10.30         7.94 o                         
  -5  16   2          1.12          1.86         6.43 o                         
  -4  16   2       1120.43       1149.94        25.39 o                         
  -3  16   2          0.78         -0.94         5.24 o                         
  -2  16   2       1662.33       1736.83        30.99 o                         
  -1  16   2         40.96         41.31         6.90 o                         
   0  16   2       1169.12       1172.95        22.60 o                         
   1  16   2         59.00         60.23         7.04 o                         
   2  16   2         41.76         49.25         5.98 o                         
   3  16   2         21.62         18.80         5.22 o                         
   4  16   2        369.16        359.86        13.67 o                         
   5  16   2         13.98          9.83         5.17 o                         
   6  16   2        650.40        728.67        20.19 o                         
   7  16   2        419.55        441.30        19.67 o                         
   8  16   2        261.85        256.52        17.20 o                         
  -6  17   2       1380.35       1496.28        63.38 o                         
  -5  17   2          1.47          5.38         7.66 o                         
  -4  17   2        715.41        783.21        24.47 o                         
  -3  17   2          6.39          6.85         6.70 o                         
  -2  17   2         90.55         96.89         9.90 o                         
  -1  17   2          9.78         -3.84         5.55 o                         
   0  17   2       1359.40       1384.33        27.52 o                         
   1  17   2         99.74        111.03         9.38 o                         
   2  17   2       1301.17       1369.30        29.67 o                         
   3  17   2         69.07         69.50         8.71 o                         
   4  17   2       1519.48       1538.22        28.41 o                         
   5  17   2          0.38         -5.24         5.24 o                         
   6  17   2        133.82        133.04        11.56 o                         
   7  17   2          2.68         -1.16         6.37 o                         
   8  17   2         69.06         72.20        11.33 o                         
  -5  18   2          7.20        -12.31        12.92 o                         
  -4  18   2        238.10        241.43        17.52 o                         
  -3  18   2         36.68         24.01         8.53 o                         
  -2  18   2       1176.99       1259.30        31.36 o                         
  -1  18   2          1.51         -7.42         7.75 o                         
   0  18   2       1165.69       1237.54        44.02 o                         
   1  18   2         19.12          5.38         6.54 o                         
   2  18   2        119.20        119.88        13.48 o                         
   3  18   2         30.34         29.53         7.12 o                         
   4  18   2        113.01        104.19         9.92 o                         
   5  18   2         55.57         59.48         9.27 o                         
   6  18   2        699.77        757.90        23.92 o                         
  -4  19   2        949.84       1119.27        34.25 o                         
  -3  19   2         73.44         67.48        11.57 o                         
  -2  19   2        520.64        563.72        23.13 o                         
  -1  19   2          0.03         -6.37         6.37 o                         
   0  19   2        343.49        348.50        24.16 o                         
   1  19   2          1.87         -3.45         6.68 o                         
   2  19   2        744.80        840.42        26.09 o                         
   3  19   2         85.20         76.40        13.80 o                         
   4  19   2       1292.78       1325.93        42.92 o                         
   5  19   2         23.15         19.24         9.46 o                         
  -2  20   2        661.95        689.03        27.70 o                         
  -1  20   2         31.87         23.86         9.12 o                         
   0  20   2        886.04        981.97        28.69 o                         
   1  20   2          8.59         -3.85         7.14 o                         
   2  20   2        162.03        166.43        21.66 o                         
   3  20   2         25.40         14.58         8.58 o                         
  -2 -19   3          0.78         -0.60         7.34 o                         
  -1 -19   3        298.38        288.81        26.07 o                         
   0 -19   3         28.02         15.72         8.26 o                         
  -5 -18   3        719.07        723.97        60.71 o                         
  -4 -18   3          4.83          6.73         7.10 o                         
  -3 -18   3        128.34        144.96        12.57 o                         
  -2 -18   3          2.00         -1.29         6.01 o                         
  -1 -18   3        132.67        137.72        13.29 o                         
   0 -18   3         15.86         15.00         7.57 o                         
   1 -18   3        656.13        714.72        24.93 o                         
   2 -18   3         10.23         12.51         7.91 o                         
   3 -18   3       1012.72       1183.47        32.82 o                         
  -6 -17   3          4.08         -3.43         6.85 o                         
  -5 -17   3        162.93        159.48        16.02 o                         
  -4 -17   3         44.59         46.63         8.54 o                         
  -3 -17   3       1312.26       1415.24        31.14 o                         
  -2 -17   3         15.58         12.72         6.19 o                         
  -1 -17   3       1099.26       1193.04        25.80 o                         
   0 -17   3         74.69         74.10         9.20 o                         
   1 -17   3        450.90        454.73        19.88 o                         
   2 -17   3          1.63          1.17         6.90 o                         
   3 -17   3        392.15        456.65        20.41 o                         
   4 -17   3          9.52         -2.84         6.77 o                         
   5 -17   3        630.12        648.91        27.84 o                         
  -7 -16   3        251.80        271.46        18.02 o                         
  -6 -16   3          0.31         -5.80         5.80 o                         
  -5 -16   3       1125.29       1182.22        28.21 o                         
  -4 -16   3         27.41         31.21         7.22 o                         
  -3 -16   3        322.39        341.19        16.91 o                         
  -2 -16   3         26.72         21.36         5.98 o                         
  -1 -16   3         76.43         80.02         7.99 o                         
   0 -16   3          1.05          2.34         5.12 o                         
   1 -16   3        678.66        704.22        30.77 o                         
   2 -16   3        120.93        114.15        11.23 o                         
   3 -16   3       1358.45       1492.90        33.87 o                         
   4 -16   3         29.79         29.16         8.20 o                         
   5 -16   3        378.98        390.30        21.74 o                         
   6 -16   3         70.59         67.54        10.94 o                         
  -8 -15   3         62.41         49.41         9.19 o                         
  -7 -15   3        182.25        183.93        13.09 o                         
  -6 -15   3        123.63        118.38        11.65 o                         
  -5 -15   3        175.52        164.80        11.24 o                         
  -4 -15   3          3.60          4.64         5.36 o                         
  -3 -15   3       1173.65       1218.84        23.70 o                         
  -2 -15   3          9.84          2.95         4.88 o                         
  -1 -15   3       2397.64       2483.53        39.14 o                         
   0 -15   3        160.59        165.24        10.09 o                         
   1 -15   3       1245.62       1306.50        24.80 o                         
   2 -15   3        111.99        113.32        10.26 o                         
   3 -15   3         18.68         25.96         6.97 o                         
   4 -15   3         38.87         44.45        11.07 o                         
   5 -15   3        503.54        564.14        21.92 o                         
   6 -15   3         28.36         26.45         8.36 o                         
   7 -15   3       1534.21       1629.63        38.24 o                         
  -9 -14   3        179.38        196.82        14.40 o                         
  -8 -14   3          3.10         -7.89         7.89 o                         
  -7 -14   3        274.72        257.21        14.80 o                         
  -6 -14   3        162.97        151.27        11.90 o                         
  -5 -14   3       1805.30       1918.27        45.51 o                         
  -4 -14   3         94.72         83.89         8.34 o                         
  -3 -14   3        390.09        373.62        15.37 o                         
  -2 -14   3         69.70         61.70         6.49 o                         
  -1 -14   3          0.22         -0.56         4.30 o                         
   0 -14   3         66.48         72.82         7.03 o                         
   1 -14   3        646.19        633.42        17.08 o                         
   2 -14   3         63.32         53.83         7.91 o                         
   3 -14   3       2166.00       2258.55        44.28 o                         
   4 -14   3        127.48        135.70        10.11 o                         
   5 -14   3        865.20        915.26        24.59 o                         
   6 -14   3          9.61          6.02         6.89 o                         
   7 -14   3          1.06          2.49         7.11 o                         
   8 -14   3         46.16         51.50        10.24 o                         
  -9 -13   3       1250.12       1305.86        31.80 o                         
  -8 -13   3          7.14          0.24         5.96 o                         
  -7 -13   3        771.01        782.96        21.88 o                         
  -6 -13   3        180.09        168.88        10.77 o                         
  -5 -13   3         14.36         12.19         5.05 o                         
  -4 -13   3         36.00         31.83         5.34 o                         
  -3 -13   3        641.35        646.62        16.26 o                         
  -2 -13   3          0.03         -0.77         3.75 o                         
  -1 -13   3       3743.89       3806.16        46.25 o                         
   0 -13   3          4.37          5.18         4.13 o                         
   1 -13   3       2399.29       2410.01        33.41 o                         
   2 -13   3        178.71        178.12         9.48 o                         
   3 -13   3        178.82        189.80        10.58 o                         
   4 -13   3         10.97         12.46         5.35 o                         
   5 -13   3        212.69        207.12        12.66 o                         
   6 -13   3        145.40        144.89        11.55 o                         
   7 -13   3       1141.84       1197.94        30.76 o                         
   8 -13   3        191.53        184.34        14.70 o                         
   9 -13   3       1046.18       1091.06        31.17 o                         
 -10 -12   3          0.66         -2.79         6.63 o                         
  -9 -12   3        124.71        122.09        13.39 o                         
  -8 -12   3         23.99         14.67         9.72 o                         
  -7 -12   3        555.67        524.08        17.75 o                         
  -6 -12   3         49.48         53.95         6.88 o                         
  -5 -12   3       2787.54       2766.12        40.15 o                         
  -4 -12   3        568.77        542.83        13.96 o                         
  -3 -12   3        906.34        892.79        18.98 o                         
  -2 -12   3         50.02         49.94         5.38 o                         
  -1 -12   3         44.11         51.72         5.39 o                         
   0 -12   3          3.62          6.96         3.68 o                         
   1 -12   3        710.22        689.81        13.83 o                         
   2 -12   3         46.13         51.11         5.23 o                         
   3 -12   3       2190.38       2155.37        30.55 o                         
   4 -12   3        204.79        208.34        10.68 o                         
   5 -12   3       1912.37       1929.60        33.34 o                         
   6 -12   3         39.03         40.73         7.41 o                         
   7 -12   3        228.37        205.71        17.17 o                         
   8 -12   3          6.54          8.57         7.32 o                         
   9 -12   3        166.01        166.78        14.02 o                         
 -11 -11   3        330.85        350.20        19.66 o                         
 -10 -11   3        105.06        117.78        15.66 o                         
  -9 -11   3       1423.64       1427.73        30.89 o                         
  -8 -11   3        167.94        158.99        10.98 o                         
  -7 -11   3       1612.84       1640.40        30.81 o                         
  -6 -11   3         19.45         12.81         4.92 o                         
  -5 -11   3        101.81         98.26         7.09 o                         
  -4 -11   3          4.92          2.96         3.25 o                         
  -3 -11   3        288.84        284.36        10.48 o                         
  -2 -11   3         44.28         39.22         4.45 o                         
  -1 -11   3       2668.81       2707.04        31.32 o                         
   0 -11   3         27.16         16.73         3.35 o                         
   1 -11   3       2865.27       2950.31        31.36 o                         
   2 -11   3         89.82         93.47         5.95 o                         
   3 -11   3       1484.16       1507.61        26.22 o                         
   4 -11   3          0.12          3.69         3.60 o                         
   5 -11   3        223.23        204.24        10.73 o                         
   6 -11   3         21.74         18.13         5.71 o                         
   7 -11   3        493.35        480.42        18.53 o                         
   8 -11   3        189.82        221.31        14.74 o                         
   9 -11   3       1048.93       1058.42        29.15 o                         
  10 -11   3        523.63        507.74        22.52 o                         
 -11 -10   3        456.22        483.88        21.24 o                         
 -10 -10   3          2.59         -9.28        10.52 o                         
  -9 -10   3         36.92         33.89         6.30 o                         
  -8 -10   3          1.01         -0.34         4.52 o                         
  -7 -10   3       1251.77       1174.10        22.69 o                         
  -6 -10   3         34.79         40.71         5.15 o                         
  -5 -10   3       3321.50       3358.80        36.80 o                         
  -4 -10   3         22.26         17.54         3.28 o                         
  -3 -10   3       2390.16       2411.66        27.23 o                         
  -2 -10   3        256.65        236.46         9.32 o                         
  -1 -10   3        661.35        650.29        11.45 o                         
   0 -10   3        212.44        212.82         8.20 o                         
   1 -10   3       1397.53       1337.60        17.76 o                         
   2 -10   3        165.80        159.50         6.37 o                         
   3 -10   3       2410.89       2434.39        28.57 o                         
   4 -10   3        340.42        350.04        10.27 o                         
   5 -10   3       2278.05       2243.95        30.00 o                         
   6 -10   3        166.43        171.91        10.06 o                         
   7 -10   3       1248.35       1260.55        25.07 o                         
   8 -10   3         78.88         87.09         8.86 o                         
   9 -10   3         33.69         26.33         8.85 o                         
  10 -10   3         69.44         90.24        10.97 o                         
 -11  -9   3        312.92        370.44        19.52 o                         
 -10  -9   3          7.36          3.03         5.82 o                         
  -9  -9   3        970.62        928.11        21.35 o                         
  -8  -9   3        339.95        331.17        15.67 o                         
  -7  -9   3       2269.42       2267.96        33.30 o                         
  -6  -9   3          4.78          2.65         3.40 o                         
  -5  -9   3        728.08        670.12        12.21 o                         
  -4  -9   3          4.13          4.98         2.53 o                         
  -3  -9   3        788.98        770.66        16.70 o                         
  -2  -9   3        227.56        209.87         8.42 o                         
  -1  -9   3       2001.60       1932.35        27.41 o                         
   0  -9   3        162.62        161.95         5.95 o                         
   1  -9   3       2127.58       2125.98        23.08 o                         
   2  -9   3       1020.53        941.23        13.65 o                         
   3  -9   3       2508.54       2503.10        25.23 o                         
   4  -9   3         41.63         33.13         3.98 o                         
   5  -9   3        201.02        204.73         8.95 o                         
   6  -9   3        238.11        236.48        10.66 o                         
   7  -9   3        289.83        290.09        12.74 o                         
   8  -9   3          2.99          5.35         5.42 o                         
   9  -9   3       1026.80       1030.04        27.51 o                         
  10  -9   3        455.70        466.64        21.73 o                         
  11  -9   3        384.21        386.00        24.38 o                         
 -12  -8   3          6.44         10.44         7.00 o                         
 -11  -8   3        739.97        772.78        24.14 o                         
 -10  -8   3         25.98         35.37         7.13 o                         
  -9  -8   3        718.82        721.17        18.32 o                         
  -8  -8   3         20.54         14.24         4.67 o                         
  -7  -8   3       1004.36        970.40        20.52 o                         
  -6  -8   3         47.65         40.45         4.51 o                         
  -5  -8   3       3992.37       4057.62        39.06 o                         
  -4  -8   3        253.88        228.82         7.75 o                         
  -3  -8   3       6416.00       6206.30        56.12 o                         
  -2  -8   3         26.10         39.98         3.17 o                         
  -1  -8   3       2751.71       2726.10        26.71 o                         
   0  -8   3        313.45        262.60         6.35 o                         
   1  -8   3        705.60        679.38        10.53 o                         
   2  -8   3         70.77         69.63         4.04 o                         
   3  -8   3       3796.08       3650.08        34.58 o                         
   4  -8   3        623.84        649.79        15.03 o                         
   5  -8   3       2843.70       2828.38        31.44 o                         
   6  -8   3        245.08        259.48         9.98 o                         
   7  -8   3       2182.92       2200.89        33.58 o                         
   8  -8   3        104.33         97.16         7.99 o                         
   9  -8   3         48.98         59.75         7.32 o                         
  10  -8   3          6.01         16.44         7.60 o                         
  11  -8   3        201.17        188.28        14.72 o                         
 -12  -7   3         13.47          5.42         7.12 o                         
 -11  -7   3        346.77        378.76        17.06 o                         
 -10  -7   3        400.57        404.65        16.38 o                         
  -9  -7   3        910.36        885.20        22.81 o                         
  -8  -7   3         27.67         28.51         4.67 o                         
  -7  -7   3       2435.37       2426.43        30.60 o                         
  -6  -7   3         58.06         74.28         4.80 o                         
  -5  -7   3       2037.17       1956.36        22.13 o                         
  -4  -7   3          8.22          3.67         2.18 o                         
  -3  -7   3       1189.76       1127.88        14.03 o                         
  -2  -7   3         55.60         49.02         3.59 o                         
  -1  -7   3       3728.13       3522.63        34.00 o                         
   0  -7   3        232.18        192.91         6.92 o                         
   1  -7   3       4470.06       4229.54        39.74 o                         
   2  -7   3        773.49        735.68        10.70 o                         
   3  -7   3       2325.93       2348.18        23.98 o                         
   4  -7   3       1480.12       1424.73        18.41 o                         
   5  -7   3        170.95        169.46         6.61 o                         
   6  -7   3          6.25          4.41         2.84 o                         
   7  -7   3        475.80        458.67        12.77 o                         
   8  -7   3        193.37        198.56        10.45 o                         
   9  -7   3       1378.97       1373.16        31.08 o                         
  10  -7   3        107.40        115.12        10.50 o                         
  11  -7   3        300.27        274.19        15.67 o                         
 -12  -6   3          0.42         -2.30         6.82 o                         
 -11  -6   3       1218.85       1249.38        33.32 o                         
 -10  -6   3         28.97         31.35         7.05 o                         
  -9  -6   3       1393.70       1460.67        27.80 o                         
  -8  -6   3         72.38         63.15         8.48 o                         
  -7  -6   3        155.50        179.71         8.01 o                         
  -6  -6   3        169.48        168.05         6.67 o                         
  -5  -6   3       2649.19       2644.20        26.50 o                         
  -4  -6   3         17.85         17.61         2.32 o                         
  -3  -6   3      13170.56      12936.95       105.41 o                         
  -2  -6   3        688.11        663.27        12.59 o                         
  -1  -6   3       8335.97       7944.90        64.19 o                         
   0  -6   3          4.98          6.42         1.75 o                         
   1  -6   3        404.24        409.95         7.58 o                         
   2  -6   3        195.60        198.92         6.04 o                         
   3  -6   3       4106.92       4116.73        36.61 o                         
   4  -6   3        318.47        318.16         8.26 o                         
   5  -6   3       3887.89       3803.27        37.76 o                         
   6  -6   3        913.26        943.69        16.08 o                         
   7  -6   3       2577.09       2599.70        32.86 o                         
   8  -6   3         19.07         18.07         5.11 o                         
   9  -6   3        267.97        267.50        13.41 o                         
  10  -6   3         13.43         10.47         6.33 o                         
  11  -6   3         15.52         17.93         7.62 o                         
  12  -6   3        102.99         95.58        10.65 o                         
 -12  -5   3         39.40         29.27        10.00 o                         
 -11  -5   3        140.90        159.19        12.40 o                         
 -10  -5   3          0.55          1.32         4.76 o                         
  -9  -5   3       1300.44       1258.55        24.82 o                         
  -8  -5   3        411.99        426.86        12.51 o                         
  -7  -5   3       3769.14       3742.22        39.37 o                         
  -6  -5   3        285.20        307.35         7.11 o                         
  -5  -5   3       3666.32       3595.54        33.19 o                         
  -4  -5   3          2.50          2.06         1.75 o                         
  -3  -5   3        181.13        202.89         5.19 o                         
  -2  -5   3         50.12         53.96         3.61 o                         
  -1  -5   3       4810.47       4520.52        38.42 o                         
   0  -5   3        258.46        277.71         5.70 o                         
   1  -5   3      18551.64      18797.65       141.32 o                         
   2  -5   3        105.79        113.42         5.06 o                         
   3  -5   3       2721.82       2617.20        26.35 o                         
   4  -5   3        365.96        391.92         7.18 o                         
   5  -5   3         79.78        104.43         5.27 o                         
   6  -5   3        328.79        297.02        10.37 o                         
   7  -5   3       1073.01       1041.99        18.17 o                         
   8  -5   3         56.39         67.70         6.85 o                         
   9  -5   3       2446.93       2450.38        35.09 o                         
  10  -5   3        299.52        297.66        13.07 o                         
  11  -5   3        324.41        332.52        14.66 o                         
  12  -5   3         49.84         56.62         9.85 o                         
 -12  -4   3         57.97         54.97         9.77 o                         
 -11  -4   3       1412.48       1436.24        32.34 o                         
 -10  -4   3          0.61         -4.42         4.42 o                         
  -9  -4   3       1595.27       1623.73        28.49 o                         
  -8  -4   3         26.47         18.46         3.79 o                         
  -7  -4   3        276.48        261.81         9.06 o                         
  -6  -4   3        408.86        434.03         7.71 o                         
  -5  -4   3       1275.39       1269.83        14.35 o                         
  -4  -4   3         82.54         86.86         4.00 o                         
  -3  -4   3      13762.74      13396.80       102.77 o                         
  -2  -4   3         74.12         65.73         2.78 o                         
  -1  -4   3       9677.13       9349.94        72.71 o                         
   0  -4   3         46.33         36.59         2.52 o                         
   1  -4   3      12397.39      12831.18        97.49 o                         
   2  -4   3         63.09         56.62         3.03 o                         
   3  -4   3       2636.96       2558.73        24.37 o                         
   4  -4   3        166.54        125.90         4.59 o                         
   5  -4   3       4364.62       4196.76        37.07 o                         
   6  -4   3       1357.48       1318.23        24.42 o                         
   7  -4   3       3095.30       2978.58        36.54 o                         
   8  -4   3        502.01        500.81        18.52 o                         
   9  -4   3        365.41        357.37        16.60 o                         
  10  -4   3         20.24         24.78         5.47 o                         
  11  -4   3          1.36         -4.62         4.62 o                         
  12  -4   3        195.70        194.44        12.62 o                         
 -13  -3   3        283.13        273.23        22.26 o                         
 -12  -3   3         20.72         21.27         8.11 o                         
 -11  -3   3          8.40          3.51         5.53 o                         
 -10  -3   3        128.54        148.25        11.28 o                         
  -9  -3   3       1287.40       1299.55        23.03 o                         
  -8  -3   3         31.28         31.01         4.35 o                         
  -7  -3   3       4771.28       4747.43        41.28 o                         
  -6  -3   3        316.59        341.11         6.95 o                         
  -5  -3   3       6460.89       6200.93        51.44 o                         
  -4  -3   3        335.23        393.52         7.25 o                         
  -3  -3   3       1089.73        976.25        11.69 o                         
  -2  -3   3          0.99          1.34         1.12 o                         
  -1  -3   3        795.19        706.19         9.26 o                         
   0  -3   3        323.50        345.06         5.96 o                         
   1  -3   3      37452.62      37985.71       287.50 o                         
   2  -3   3        160.46        147.16         4.07 o                         
   3  -3   3       8461.82       8101.69        64.08 o                         
   4  -3   3        567.33        584.01         9.21 o                         
   5  -3   3       3446.61       3560.79        33.90 o                         
   6  -3   3          3.74          3.01         2.24 o                         
   7  -3   3        668.43        668.14        13.78 o                         
   8  -3   3        122.26        137.49         7.75 o                         
   9  -3   3       3089.16       3045.41        44.95 o                         
  10  -3   3        105.60        119.40        17.89 o                         
  11  -3   3        875.37        941.24        26.09 o                         
  12  -3   3        357.09        357.23        19.14 o                         
 -13  -2   3        299.63        305.20        19.93 o                         
 -12  -2   3         93.39         90.08        10.71 o                         
 -11  -2   3       1692.33       1732.62        43.26 o                         
 -10  -2   3        150.91        168.95        10.44 o                         
  -9  -2   3        730.18        762.73        18.14 o                         
  -8  -2   3         55.39         67.03         4.94 o                         
  -7  -2   3       1810.64       1719.10        18.36 o                         
  -6  -2   3        353.27        326.95         6.80 o                         
  -5  -2   3        626.21        590.57        10.25 o                         
  -4  -2   3        858.64       1038.18        12.63 o                         
  -3  -2   3       7701.71       7243.77        55.10 o                         
  -2  -2   3        935.45        991.58        12.99 o                         
  -1  -2   3       4279.98       4030.67        31.12 o                         
   0  -2   3         80.19         71.29         2.58 o                         
   1  -2   3      17391.58      18492.13       143.11 o                         
   2  -2   3         10.90          9.96         1.52 o                         
   3  -2   3         89.37         76.19         3.08 o                         
   4  -2   3         91.92         90.75         4.12 o                         
   5  -2   3       2661.67       2579.88        25.80 o                         
   6  -2   3        716.24        707.81        12.05 o                         
   7  -2   3       4471.68       4364.74        47.99 o                         
   8  -2   3        945.61        928.41        19.46 o                         
   9  -2   3        521.16        503.33        16.65 o                         
  10  -2   3        488.64        500.48        17.23 o                         
  11  -2   3         10.49         10.91         8.65 o                         
  12  -2   3         20.38         11.93         7.74 o                         
  13  -2   3        406.21        408.07        20.63 o                         
 -13  -1   3        618.11        682.48        28.50 o                         
 -12  -1   3          6.72          8.66         7.24 o                         
 -11  -1   3        203.40        245.26        13.36 o                         
 -10  -1   3        112.31        124.68         9.28 o                         
  -9  -1   3       1245.38       1272.70        24.16 o                         
  -8  -1   3         28.74         23.66         4.33 o                         
  -7  -1   3       4604.01       4629.89        39.86 o                         
  -6  -1   3         69.50         68.33         3.56 o                         
  -5  -1   3       7065.04       7128.53        60.89 o                         
  -4  -1   3        135.14        128.74         4.48 o                         
  -3  -1   3       5333.82       5096.83        39.94 o                         
  -2  -1   3        253.30        262.25         4.56 o                         
  -1  -1   3        528.78        611.14        12.49 o                         
   0  -1   3       6102.79       6876.93        60.94 o                         
   1  -1   3      23199.09      24546.18       233.78 o                         
   2  -1   3         27.52         31.41         1.88 o                         
   3  -1   3       9595.89       9116.34        73.90 o                         
   4  -1   3        909.81        785.41        10.97 o                         
   5  -1   3      13506.78      13511.27       114.91 o                         
   6  -1   3        455.39        470.50         8.11 o                         
   7  -1   3          1.79          4.22         2.40 o                         
   8  -1   3        642.28        623.46        14.23 o                         
   9  -1   3       1274.06       1316.24        25.50 o                         
  10  -1   3        291.94        294.16        13.45 o                         
  11  -1   3       1793.96       1792.40        37.32 o                         
  12  -1   3        322.79        316.11        17.96 o                         
  13  -1   3        721.23        745.48        30.07 o                         
 -13   0   3        160.72        210.35        17.99 o                         
 -12   0   3          1.97          8.97         7.00 o                         
 -11   0   3       2009.15       2067.20        40.96 o                         
 -10   0   3         91.07         85.06         9.27 o                         
  -9   0   3        725.70        754.93        17.77 o                         
  -8   0   3          0.02          1.94         3.00 o                         
  -7   0   3       1364.46       1334.48        16.44 o                         
  -6   0   3         19.91          9.16         1.98 o                         
  -5   0   3       1410.52       1468.93        17.04 o                         
  -4   0   3        121.73        123.84         4.41 o                         
  -3   0   3       2835.04       2521.65        22.59 o                         
  -2   0   3       8092.02       8715.68        66.15 o                         
  -1   0   3       8736.40       8636.78       131.06 o                         
   0   0   3       6758.33       7544.16        76.44 o                         
   1   0   3       4771.94       5225.66        38.54 o                         
   2   0   3         16.71         21.17         2.04 o                         
   3   0   3         90.29        120.21         3.68 o                         
   4   0   3         55.57         56.16         3.89 o                         
   5   0   3        711.93        675.29        11.53 o                         
   6   0   3        568.95        580.42        10.18 o                         
   7   0   3       5593.20       5459.77        61.62 o                         
   8   0   3        649.40        646.55        18.61 o                         
   9   0   3        990.89       1009.25        20.10 o                         
  10   0   3        304.19        300.64        14.58 o                         
  11   0   3         79.96        106.67         9.68 o                         
  12   0   3        173.29        188.64        15.53 o                         
  13   0   3        248.03        238.55        18.38 o                         
 -13   1   3        630.06        690.21        28.30 o                         
 -12   1   3        409.56        420.20        30.29 o                         
 -11   1   3        702.07        765.14        23.68 o                         
 -10   1   3         33.19         25.17         6.01 o                         
  -9   1   3        231.93        240.48        10.97 o                         
  -8   1   3         46.20         50.78         4.53 o                         
  -7   1   3       4346.28       4384.36        42.00 o                         
  -6   1   3          3.21          6.68         1.91 o                         
  -5   1   3       9384.65       9093.10        75.50 o                         
  -4   1   3         98.90        100.76         3.61 o                         
  -3   1   3       4975.92       4950.70        40.16 o                         
  -2   1   3        894.68        944.51        10.40 o                         
  -1   1   3       1556.42       1712.15        25.90 o                         
   0   1   3       1438.65       1615.71        17.45 o                         
   1   1   3       9832.90      10886.30        77.19 o                         
   2   1   3       7974.33       8775.63        66.43 o                         
   3   1   3       5617.09       5271.89        47.09 o                         
   4   1   3        627.44        566.94         9.04 o                         
   5   1   3      11040.24      10804.20        99.10 o                         
   6   1   3        423.29        413.04         8.26 o                         
   7   1   3        789.18        861.90        15.20 o                         
   8   1   3         35.53         36.13         4.85 o                         
   9   1   3          6.24         18.99         4.62 o                         
  10   1   3        577.45        582.48        25.39 o                         
  11   1   3       1585.84       1655.85        30.16 o                         
  12   1   3        418.97        471.24        20.49 o                         
  13   1   3        737.99        775.58        28.96 o                         
 -13   2   3         75.96         89.73        11.75 o                         
 -12   2   3         11.29          8.52        11.91 o                         
 -11   2   3       1620.51       1629.34        35.08 o                         
 -10   2   3          0.17         -0.94         4.77 o                         
  -9   2   3       2051.40       2049.64        33.04 o                         
  -8   2   3         55.91         53.63         5.54 o                         
  -7   2   3       2078.13       2030.70        23.69 o                         
  -6   2   3         16.01         11.34         1.90 o                         
  -5   2   3       3707.29       3715.27        34.73 o                         
  -4   2   3        147.72        160.87         5.04 o                         
  -3   2   3       3766.21       3481.56        29.68 o                         
  -2   2   3         50.68         59.36         2.63 o                         
  -1   2   3      21264.86      21928.88       193.78 o                         
   0   2   3      10151.86      11260.81        98.69 o                         
   1   2   3       1762.83       1600.54        15.36 o                         
   2   2   3       2459.34       2724.88        24.23 o                         
   3   2   3         77.63        109.89         3.62 o                         
   4   2   3        132.05        149.90         5.12 o                         
   5   2   3        754.05        706.32        13.22 o                         
   6   2   3        190.34        226.11         7.18 o                         
   7   2   3       5410.30       5342.30        55.93 o                         
   8   2   3        794.39        761.39        16.50 o                         
   9   2   3       1597.34       1581.99        28.13 o                         
  10   2   3         24.86         21.80         6.93 o                         
  11   2   3        379.20        403.45        18.42 o                         
  12   2   3         48.50         62.43         9.05 o                         
  13   2   3         34.96         60.49        10.57 o                         
 -13   3   3        861.15        894.05        23.64 o                         
 -12   3   3        244.21        249.40        16.04 o                         
 -11   3   3        430.33        493.99        20.26 o                         
 -10   3   3        275.62        287.46        15.77 o                         
  -9   3   3         23.01         21.99         5.21 o                         
  -8   3   3         13.30          8.95         4.00 o                         
  -7   3   3       1953.92       1934.75        26.54 o                         
  -6   3   3          4.80          4.96         2.11 o                         
  -5   3   3      12049.54      11982.96        92.67 o                         
  -4   3   3         17.11          9.47         1.61 o                         
  -3   3   3       6725.53       6183.48        52.45 o                         
  -2   3   3          5.42          6.34         1.35 o                         
  -1   3   3       1866.96       1920.16        19.99 o                         
   0   3   3       1903.92       1990.95        21.00 o                         
   1   3   3       3178.55       3251.81        27.60 o                         
   2   3   3       2790.27       3020.71        24.43 o                         
   3   3   3       7536.94       7045.31        58.17 o                         
   4   3   3       4173.11       4330.34        41.13 o                         
   5   3   3       4573.89       4416.62        38.55 o                         
   6   3   3        255.50        237.96         7.21 o                         
   7   3   3        524.46        547.57        11.94 o                         
   8   3   3         35.60         44.58         4.71 o                         
   9   3   3        193.34        179.04        10.06 o                         
  10   3   3        100.46         84.98        11.14 o                         
  11   3   3        694.18        667.15        28.20 o                         
  12   3   3        278.75        241.62        15.55 o                         
  13   3   3        376.99        375.73        18.80 o                         
 -12   4   3          3.44         -1.63         5.44 o                         
 -11   4   3        955.93        998.47        27.05 o                         
 -10   4   3         64.97         62.92         9.44 o                         
  -9   4   3       3478.73       3479.53        50.06 o                         
  -8   4   3         11.78         15.18         4.11 o                         
  -7   4   3       3872.28       3861.70        44.55 o                         
  -6   4   3         69.59         62.05         4.39 o                         
  -5   4   3         77.65         89.24         4.21 o                         
  -4   4   3          7.32          3.11         1.62 o                         
  -3   4   3       5012.78       4901.49        43.24 o                         
  -2   4   3        477.32        480.31         9.22 o                         
  -1   4   3      59897.97      59429.03       488.40 o                         
   0   4   3        371.97        425.09         5.61 o                         
   1   4   3       2576.83       2394.78        20.03 o                         
   2   4   3        438.34        483.53         6.80 o                         
   3   4   3       1045.47       1016.09        11.45 o                         
   4   4   3         41.17         57.61         3.49 o                         
   5   4   3       1034.47       1005.89        13.56 o                         
   6   4   3         83.48         73.29         4.64 o                         
   7   4   3       4471.99       4330.80        44.86 o                         
   8   4   3        801.00        801.12        19.53 o                         
   9   4   3       1898.46       1872.76        34.65 o                         
  10   4   3         66.42         62.39         8.07 o                         
  11   4   3        693.84        687.20        21.98 o                         
  12   4   3          7.49         10.36         6.24 o                         
  13   4   3         27.11         21.63         7.68 o                         
 -12   5   3          8.91         11.86         5.88 o                         
 -11   5   3        442.07        474.72        16.29 o                         
 -10   5   3         76.20         60.94         6.20 o                         
  -9   5   3        215.54        215.98         9.94 o                         
  -8   5   3        278.89        257.79         9.18 o                         
  -7   5   3        828.45        776.11        14.00 o                         
  -6   5   3         28.93         25.04         2.89 o                         
  -5   5   3       6568.37       6478.68        54.51 o                         
  -4   5   3          8.44          8.28         2.40 o                         
  -3   5   3       8202.87       7770.18        69.48 o                         
  -2   5   3         16.96         22.12         2.45 o                         
  -1   5   3       2094.49       2096.29        29.31 o                         
   0   5   3        274.28        322.71         6.47 o                         
   1   5   3        636.20        641.58         9.25 o                         
   2   5   3        110.05         98.64         3.55 o                         
   3   5   3       8107.33       7645.05        63.98 o                         
   4   5   3       1299.19       1338.85        16.22 o                         
   5   5   3       4300.60       4130.50        40.24 o                         
   6   5   3       1981.15       2119.81        24.40 o                         
   7   5   3        407.37        418.97        10.29 o                         
   8   5   3        138.01        118.58         7.29 o                         
   9   5   3          0.06          4.81         3.83 o                         
  10   5   3        426.67        400.25        17.15 o                         
  11   5   3        392.30        413.68        18.60 o                         
  12   5   3         89.06        105.70        11.05 o                         
  13   5   3        223.07        235.35        18.40 o                         
 -12   6   3         10.89         10.60         7.74 o                         
 -11   6   3        188.07        193.28        13.32 o                         
 -10   6   3         79.41         88.44         8.84 o                         
  -9   6   3       3675.46       3634.60        49.63 o                         
  -8   6   3        241.56        236.36         8.95 o                         
  -7   6   3       3756.78       3769.62        42.45 o                         
  -6   6   3          0.38          1.49         2.33 o                         
  -5   6   3       1367.39       1254.41        17.68 o                         
  -4   6   3        118.89        151.21         6.27 o                         
  -3   6   3        144.44        163.85         6.47 o                         
  -2   6   3         80.65        100.38         5.64 o                         
  -1   6   3      35747.33      36224.68       254.64 o                         
   0   6   3         32.14         27.37         2.08 o                         
   1   6   3      17846.28      17310.66       119.29 o                         
   2   6   3        317.59        298.91         8.57 o                         
   3   6   3       6815.12       6651.25        56.49 o                         
   4   6   3        115.39        102.68         4.46 o                         
   5   6   3        424.32        382.88        10.95 o                         
   6   6   3        197.72        206.89        12.71 o                         
   7   6   3       2001.93       1948.20        29.16 o                         
   8   6   3        949.48        913.16        17.43 o                         
   9   6   3       2493.07       2482.74        36.41 o                         
  10   6   3        546.52        541.69        19.63 o                         
  11   6   3        669.04        657.23        22.35 o                         
  12   6   3          0.36         -7.37         7.80 o                         
 -12   7   3          9.87          7.86         7.69 o                         
 -11   7   3        338.36        332.48        30.98 o                         
 -10   7   3          3.74          0.00         6.46 o                         
  -9   7   3        568.94        577.88        17.68 o                         
  -8   7   3          0.20         -5.13         5.13 o                         
  -7   7   3        530.29        514.45        13.45 o                         
  -6   7   3        439.51        405.93        10.37 o                         
  -5   7   3       2843.56       2788.43        31.76 o                         
  -4   7   3        215.28        188.38         6.83 o                         
  -3   7   3       6937.79       6751.74        58.64 o                         
  -2   7   3        121.75        115.06         5.54 o                         
  -1   7   3       2596.50       2465.05        23.36 o                         
   0   7   3        205.13        219.87         6.17 o                         
   1   7   3        420.37        400.59         7.19 o                         
   2   7   3        581.34        538.73         8.38 o                         
   3   7   3       4776.35       4708.57        38.79 o                         
   4   7   3        127.90        104.69         5.12 o                         
   5   7   3       4996.50       4887.71        54.42 o                         
   6   7   3        646.81        683.17        19.18 o                         
   7   7   3       1518.38       1524.43        35.35 o                         
   8   7   3       1195.58       1204.21        23.76 o                         
   9   7   3         57.91         62.36         6.77 o                         
  10   7   3         76.62         94.59         9.06 o                         
  11   7   3        349.58        341.10        17.55 o                         
  12   7   3        191.12        196.64        14.88 o                         
 -12   8   3          4.04         11.87         9.31 o                         
 -11   8   3         15.45         14.95         8.22 o                         
 -10   8   3          6.41          8.75         5.81 o                         
  -9   8   3       1582.46       1526.34        29.98 o                         
  -8   8   3        116.77        110.70         8.29 o                         
  -7   8   3       3621.02       3507.65        45.65 o                         
  -6   8   3         39.80         34.46         4.18 o                         
  -5   8   3       1781.05       1730.49        23.21 o                         
  -4   8   3        605.84        561.07        11.38 o                         
  -3   8   3        140.14        141.38         5.60 o                         
  -2   8   3        377.25        366.40         7.10 o                         
  -1   8   3       2157.32       2057.62        24.70 o                         
   0   8   3         71.16         62.45         3.41 o                         
   1   8   3      11598.54      11253.17        87.67 o                         
   2   8   3        774.98        743.21        10.36 o                         
   3   8   3      13676.18      13199.94        97.95 o                         
   4   8   3          2.90          0.17         1.96 o                         
   5   8   3          9.53         19.56         3.11 o                         
   6   8   3         94.94         79.94         5.74 o                         
   7   8   3        380.05        395.46        12.75 o                         
   8   8   3        638.62        653.17        17.28 o                         
   9   8   3       2208.78       2145.12        45.20 o                         
  10   8   3       1257.01       1261.11        28.79 o                         
  11   8   3        933.47        949.89        27.02 o                         
  12   8   3        170.45        149.25        13.09 o                         
 -11   9   3        502.46        538.86        23.29 o                         
 -10   9   3         37.67         21.03         7.78 o                         
  -9   9   3        409.46        404.87        16.52 o                         
  -8   9   3         19.80         19.19         5.38 o                         
  -7   9   3        519.24        510.48        14.99 o                         
  -6   9   3          5.13          4.01         3.34 o                         
  -5   9   3        993.50       1000.32        17.18 o                         
  -4   9   3        660.97        632.16        12.70 o                         
  -3   9   3       6346.19       6275.28        61.98 o                         
  -2   9   3         49.28         41.88         3.46 o                         
  -1   9   3       3187.89       3067.68        27.69 o                         
   0   9   3          6.97          5.35         1.75 o                         
   1   9   3         17.67         26.47         2.36 o                         
   2   9   3         17.95         21.75         2.64 o                         
   3   9   3       2134.09       2111.18        22.49 o                         
   4   9   3        559.97        532.51        10.61 o                         
   5   9   3       5505.62       5367.34        53.72 o                         
   6   9   3        188.06        184.80         8.61 o                         
   7   9   3       3098.63       3026.70        43.82 o                         
   8   9   3        250.26        261.47        12.93 o                         
   9   9   3          3.77          8.49         4.76 o                         
  10   9   3         90.45         95.58         9.13 o                         
  11   9   3        141.76        132.39        12.44 o                         
  12   9   3         15.40          6.44         8.28 o                         
 -11  10   3          7.67          2.99         7.31 o                         
 -10  10   3          0.03         -6.81         6.81 o                         
  -9  10   3        588.63        623.62        21.55 o                         
  -8  10   3          9.99          1.34         4.70 o                         
  -7  10   3       1794.28       1801.59        30.27 o                         
  -6  10   3         30.81         40.18         5.07 o                         
  -5  10   3       2518.90       2521.29        31.82 o                         
  -4  10   3         66.88         57.18         5.08 o                         
  -3  10   3          2.23          5.52         2.47 o                         
  -2  10   3        510.03        461.23         9.15 o                         
  -1  10   3        476.84        457.49         8.36 o                         
   0  10   3        739.67        655.39         9.82 o                         
   1  10   3       2265.96       2279.46        23.80 o                         
   2  10   3        889.91        891.50        12.69 o                         
   3  10   3       5618.60       5504.94        49.21 o                         
   4  10   3         76.24         74.87         4.93 o                         
   5  10   3        837.27        822.25        15.10 o                         
   6  10   3         10.98          3.90         3.57 o                         
   7  10   3          9.05         12.76         4.21 o                         
   8  10   3         73.34         82.04         8.18 o                         
   9  10   3       1112.13       1067.09        24.78 o                         
  10  10   3        674.37        701.92        19.72 o                         
  11  10   3        867.36        930.91        34.53 o                         
  12  10   3        374.07        386.38        28.94 o                         
 -10  11   3          0.14          3.38         6.87 o                         
  -9  11   3        878.17        903.48        26.40 o                         
  -8  11   3          0.57         -1.76         5.05 o                         
  -7  11   3        512.39        508.89        16.28 o                         
  -6  11   3         67.28         59.59         6.37 o                         
  -5  11   3       1040.46       1045.52        19.31 o                         
  -4  11   3          3.60         10.61         3.57 o                         
  -3  11   3       5308.88       5113.10        50.01 o                         
  -2  11   3        381.22        360.71         8.65 o                         
  -1  11   3       2980.30       2950.78        28.31 o                         
   0  11   3          1.11          2.42         2.01 o                         
   1  11   3        175.58        153.92         6.04 o                         
   2  11   3          7.61          3.72         3.52 o                         
   3  11   3        388.88        399.53         9.52 o                         
   4  11   3        111.37        115.65         6.27 o                         
   5  11   3       3375.53       3273.58        38.25 o                         
   6  11   3        320.03        285.24        11.38 o                         
   7  11   3       3625.94       3515.29        46.40 o                         
   8  11   3         64.83         59.54         7.46 o                         
   9  11   3        543.61        524.08        19.17 o                         
  10  11   3          1.11          0.49         6.07 o                         
  11  11   3          2.54          7.30         6.39 o                         
 -10  12   3         16.25         22.47         9.16 o                         
  -9  12   3        432.54        482.09        21.37 o                         
  -8  12   3          6.74          2.18         6.22 o                         
  -7  12   3       1464.76       1433.82        29.81 o                         
  -6  12   3         16.20         17.35         4.85 o                         
  -5  12   3       1255.24       1208.59        21.73 o                         
  -4  12   3        101.65         94.51         7.10 o                         
  -3  12   3         39.55         37.59         4.22 o                         
  -2  12   3         18.65         13.25         3.11 o                         
  -1  12   3        333.15        311.74         9.12 o                         
   0  12   3        144.54        131.27         6.59 o                         
   1  12   3       3209.90       3142.30        34.12 o                         
   2  12   3       1065.48       1017.72        16.11 o                         
   3  12   3       1256.82       1224.95        22.87 o                         
   4  12   3        243.43        252.30         9.46 o                         
   5  12   3        551.96        591.73        14.11 o                         
   6  12   3          2.02         -3.69         3.69 o                         
   7  12   3          0.06         -2.35         4.11 o                         
   8  12   3          5.70          6.34         5.37 o                         
   9  12   3        458.84        452.43        18.19 o                         
  10  12   3         88.33        103.84        10.66 o                         
  11  12   3        545.48        581.73        21.50 o                         
  -9  13   3       1368.87       1481.29        35.89 o                         
  -8  13   3          0.03          0.34         6.83 o                         
  -7  13   3         83.79         82.64         9.32 o                         
  -6  13   3          8.10          0.05         4.78 o                         
  -5  13   3        791.78        751.86        17.68 o                         
  -4  13   3         41.64         41.35         5.58 o                         
  -3  13   3       4784.07       4850.04        54.83 o                         
  -2  13   3         26.47         24.78         4.55 o                         
  -1  13   3       3542.63       3527.05        46.11 o                         
   0  13   3         53.49         52.59         4.85 o                         
   1  13   3        711.12        713.38        16.85 o                         
   2  13   3         20.55         17.67         3.89 o                         
   3  13   3        125.96        129.08         7.16 o                         
   4  13   3        388.99        379.54        12.12 o                         
   5  13   3       1408.11       1420.01        25.20 o                         
   6  13   3        112.50        105.12         8.20 o                         
   7  13   3       1451.36       1431.27        26.81 o                         
   8  13   3         69.29         54.07         8.29 o                         
   9  13   3       1122.30       1115.00        27.36 o                         
  10  13   3          0.83         -5.84         5.84 o                         
  -9  14   3        152.80        145.36        17.52 o                         
  -8  14   3          1.10         -4.21         7.28 o                         
  -7  14   3       1458.75       1495.08        37.80 o                         
  -6  14   3         30.90         24.95         6.21 o                         
  -5  14   3       1809.10       1756.65        29.16 o                         
  -4  14   3        112.96        107.04         9.95 o                         
  -3  14   3         61.75         51.09         6.07 o                         
  -2  14   3          0.53         -3.69         4.01 o                         
  -1  14   3        273.98        288.50        12.72 o                         
   0  14   3          2.57         -2.98         3.69 o                         
   1  14   3       2249.41       2240.63        29.20 o                         
   2  14   3         80.23         75.03         5.97 o                         
   3  14   3       1794.87       1730.82        25.43 o                         
   4  14   3        595.06        599.78        14.38 o                         
   5  14   3        789.93        771.46        18.66 o                         
   6  14   3          2.47         -4.51         4.51 o                         
   7  14   3        107.80         89.02         8.57 o                         
   8  14   3        149.68        161.14        15.33 o                         
   9  14   3        164.68        154.47        14.65 o                         
  10  14   3         27.05         11.17         7.53 o                         
  -8  15   3         73.79         92.34        13.33 o                         
  -7  15   3        665.40        673.66        28.31 o                         
  -6  15   3          4.76         -6.47         6.47 o                         
  -5  15   3          4.09          5.29         5.64 o                         
  -4  15   3          4.47         -3.91         4.65 o                         
  -3  15   3       1683.02       1690.70        30.01 o                         
  -2  15   3          8.76          2.65         4.82 o                         
  -1  15   3       3429.84       3478.93        44.00 o                         
   0  15   3          1.67          1.33         4.30 o                         
   1  15   3       1850.31       1850.19        26.95 o                         
   2  15   3         30.39         26.38         5.00 o                         
   3  15   3          0.30         -2.37         3.85 o                         
   4  15   3        353.75        347.87        16.59 o                         
   5  15   3        967.38        979.26        25.18 o                         
   6  15   3        602.45        622.38        18.30 o                         
   7  15   3        621.82        630.20        19.41 o                         
   8  15   3        127.56        120.62        10.92 o                         
   9  15   3        601.69        567.09        21.79 o                         
  -7  16   3        452.82        466.34        27.83 o                         
  -6  16   3         52.88         51.87         9.77 o                         
  -5  16   3       1644.79       1703.51        34.91 o                         
  -4  16   3          7.65         11.93         5.88 o                         
  -3  16   3       1341.39       1365.38        28.56 o                         
  -2  16   3          8.31          0.20         4.96 o                         
  -1  16   3        361.86        393.68        14.91 o                         
   0  16   3         48.39         36.40         7.77 o                         
   1  16   3       1432.72       1478.27        25.72 o                         
   2  16   3          1.30          0.09         4.74 o                         
   3  16   3       1384.72       1413.41        28.95 o                         
   4  16   3        177.25        175.57         9.79 o                         
   5  16   3       1636.29       1660.06        30.49 o                         
   6  16   3        142.75        130.55        10.43 o                         
   7  16   3         41.71         45.06         8.05 o                         
   8  16   3        102.97        110.82        11.43 o                         
  -7  17   3        497.38        519.96        32.79 o                         
  -6  17   3         81.19         68.06        12.54 o                         
  -5  17   3          0.32          9.10         7.06 o                         
  -4  17   3          5.04         29.57         8.02 o                         
  -3  17   3        139.71        149.61        11.58 o                         
  -2  17   3         55.97         36.46         7.28 o                         
  -1  17   3       1224.24       1249.85        30.13 o                         
   0  17   3         21.61         22.25         5.86 o                         
   1  17   3       1629.18       1636.73        31.52 o                         
   2  17   3         22.93         14.12         5.95 o                         
   3  17   3        200.07        185.95        10.42 o                         
   4  17   3          0.01         -1.12         5.12 o                         
   5  17   3        326.24        332.11        15.39 o                         
   6  17   3        408.41        443.54        17.81 o                         
   7  17   3        518.26        506.52        24.97 o                         
   8  17   3        441.64        419.06        38.51 o                         
  -5  18   3        424.17        434.81        45.93 o                         
  -4  18   3          2.96          1.83        11.02 o                         
  -3  18   3       1458.78       1546.06        39.02 o                         
  -2  18   3          3.55         -6.13         6.48 o                         
  -1  18   3         86.05         93.00        10.61 o                         
   0  18   3         16.20          6.16         6.69 o                         
   1  18   3        592.77        639.89        25.24 o                         
   2  18   3         22.62         18.38         7.02 o                         
   3  18   3       1517.11       1616.67        38.37 o                         
   4  18   3         55.94         37.19         7.98 o                         
   5  18   3       1307.51       1339.77        30.67 o                         
   6  18   3        105.88        107.54        11.25 o                         
   7  18   3         73.23         63.08         9.56 o                         
  -4  19   3         14.61         10.57         8.95 o                         
  -3  19   3        163.04        171.76        15.26 o                         
  -2  19   3         38.79         22.11         9.15 o                         
  -1  19   3        456.15        439.18        30.60 o                         
   0  19   3         67.42         72.46         9.79 o                         
   1  19   3        479.08        481.37        21.91 o                         
   2  19   3         15.63         13.64         7.48 o                         
   3  19   3        310.33        343.58        18.48 o                         
   4  19   3         56.55         46.87         9.33 o                         
   5  19   3         97.91         90.25        10.68 o                         
  -2  20   3          2.30         12.11         8.66 o                         
  -1  20   3        106.16        109.66        13.32 o                         
   0  20   3         13.38          6.76         8.24 o                         
   1  20   3          9.21          1.89         9.01 o                         
   2  20   3         14.00          9.97         7.54 o                         
   3  20   3        822.31        913.35        27.89 o                         
  -4 -18   4        330.64        323.37        17.69 o                         
  -3 -18   4          5.29          7.49         7.46 o                         
  -2 -18   4        439.40        434.99        17.61 o                         
  -1 -18   4         13.53          7.36         6.41 o                         
   0 -18   4        227.22        228.34        15.68 o                         
   1 -18   4         20.39         20.36         8.49 o                         
   2 -18   4        137.53        144.60        25.63 o                         
  -5 -17   4         33.70         41.85         8.96 o                         
  -4 -17   4       1199.57       1357.88        38.94 o                         
  -3 -17   4          0.23         -3.21         6.16 o                         
  -2 -17   4        269.99        266.29        13.96 o                         
  -1 -17   4         22.47         17.59         6.51 o                         
   0 -17   4         98.15         97.62        10.03 o                         
   1 -17   4          3.76         11.88         7.23 o                         
   2 -17   4        844.66        870.86        25.89 o                         
   3 -17   4         53.85         60.46        10.06 o                         
   4 -17   4        525.89        551.63        25.02 o                         
  -7 -16   4          0.36         -2.11         6.86 o                         
  -6 -16   4         89.21         87.45        10.36 o                         
  -5 -16   4          1.36         -2.88         6.36 o                         
  -4 -16   4        261.89        250.41        14.64 o                         
  -3 -16   4         13.23          7.95         6.49 o                         
  -2 -16   4       1216.71       1291.75        26.37 o                         
  -1 -16   4         25.11         16.95         6.39 o                         
   0 -16   4       1542.23       1593.72        29.68 o                         
   1 -16   4          0.35         -5.63         5.63 o                         
   2 -16   4          2.06         -5.48         5.92 o                         
   3 -16   4         15.42         10.57         8.38 o                         
   4 -16   4          2.40          4.00         7.10 o                         
   5 -16   4          0.07         -3.52         7.83 o                         
   6 -16   4        308.22        286.61        19.40 o                         
  -8 -15   4         19.06         27.31         7.66 o                         
  -7 -15   4         36.19         25.97         7.97 o                         
  -6 -15   4       1125.42       1146.19        27.93 o                         
  -5 -15   4          2.37         -0.69         5.72 o                         
  -4 -15   4       1826.69       1813.62        35.61 o                         
  -3 -15   4          0.09         -4.25         4.25 o                         
  -2 -15   4        573.36        606.72        16.73 o                         
  -1 -15   4         98.01         95.83         8.32 o                         
   0 -15   4        102.28        116.84         8.76 o                         
   1 -15   4         29.60         43.21         7.90 o                         
   2 -15   4        869.75        860.03        23.58 o                         
   3 -15   4        209.51        230.50        13.72 o                         
   4 -15   4       1332.05       1367.02        31.96 o                         
   5 -15   4        140.01        131.20        12.22 o                         
   6 -15   4        382.92        414.20        20.31 o                         
   7 -15   4          6.97         15.78         8.73 o                         
  -8 -14   4       1334.02       1352.21        30.83 o                         
  -7 -14   4          0.00         -5.68         5.68 o                         
  -6 -14   4        653.27        656.76        20.05 o                         
  -5 -14   4         17.54         15.45         6.85 o                         
  -4 -14   4         16.03         19.32         5.36 o                         
  -3 -14   4          7.07         10.43         4.75 o                         
  -2 -14   4       1189.25       1215.31        23.10 o                         
  -1 -14   4        231.72        235.26        11.45 o                         
   0 -14   4       4857.01       4910.54        57.70 o                         
   1 -14   4         30.24         21.17         5.06 o                         
   2 -14   4        691.02        693.67        21.33 o                         
   3 -14   4          1.84         -0.65         4.88 o                         
   4 -14   4          0.04          1.23         4.88 o                         
   5 -14   4          4.54          7.47        11.89 o                         
   6 -14   4        880.41        914.03        26.77 o                         
   7 -14   4        135.24        129.44        13.00 o                         
   8 -14   4        612.90        618.33        24.99 o                         
  -9 -13   4          0.10         -6.24         6.24 o                         
  -8 -13   4         97.88         88.75         9.97 o                         
  -7 -13   4        114.15        108.98        10.14 o                         
  -6 -13   4        774.99        771.92        24.06 o                         
  -5 -13   4        184.15        179.41        11.01 o                         
  -4 -13   4       2477.71       2454.63        35.15 o                         
  -3 -13   4        154.30        138.36         8.62 o                         
  -2 -13   4       1626.54       1612.24        26.26 o                         
  -1 -13   4          0.05         -3.68         3.68 o                         
   0 -13   4        114.03        119.76        10.40 o                         
   1 -13   4         37.52         34.16         5.34 o                         
   2 -13   4        294.42        287.99        11.75 o                         
   3 -13   4        332.70        340.55        13.01 o                         
   4 -13   4       1277.55       1313.50        42.77 o                         
   5 -13   4        368.58        397.04        17.43 o                         
   6 -13   4       1345.67       1335.22        40.96 o                         
   7 -13   4        162.52        174.72        13.78 o                         
   8 -13   4         12.87         17.79         8.53 o                         
 -10 -12   4        535.79        557.94        25.80 o                         
  -9 -12   4          0.75          1.95         6.29 o                         
  -8 -12   4       1397.21       1474.10        30.77 o                         
  -7 -12   4          8.89          6.66         5.23 o                         
  -6 -12   4       1079.48       1107.96        23.46 o                         
  -5 -12   4         12.46          7.77         4.68 o                         
  -4 -12   4        269.53        270.76        11.47 o                         
  -3 -12   4         26.58         28.58         4.57 o                         
  -2 -12   4        674.04        625.47        13.99 o                         
  -1 -12   4        152.45        152.04         9.75 o                         
   0 -12   4       4579.04       4596.30        47.95 o                         
   1 -12   4        413.04        413.80        11.03 o                         
   2 -12   4       3070.21       3112.22        35.93 o                         
   3 -12   4         26.69         22.76         4.84 o                         
   4 -12   4       1671.98       1712.20        28.04 o                         
   5 -12   4          0.09         -4.63         4.63 o                         
   6 -12   4        762.76        735.84        21.72 o                         
   7 -12   4        139.61        113.51        11.97 o                         
   8 -12   4       1074.22       1134.50        30.37 o                         
   9 -12   4        271.84        301.64        20.69 o                         
 -10 -11   4        160.06        132.20        12.52 o                         
  -9 -11   4         18.61          6.89         7.82 o                         
  -8 -11   4         80.93         73.01         8.46 o                         
  -7 -11   4         21.90         13.88         5.75 o                         
  -6 -11   4        881.19        923.49        30.07 o                         
  -5 -11   4        127.92        131.29         8.05 o                         
  -4 -11   4        813.31        821.43        15.69 o                         
  -3 -11   4        598.57        548.73        13.56 o                         
  -2 -11   4       3968.04       3914.39        41.78 o                         
  -1 -11   4        333.21        324.58        10.20 o                         
   0 -11   4        629.15        587.25        12.39 o                         
   1 -11   4         14.82         19.11         3.55 o                         
   2 -11   4        494.39        514.37        11.25 o                         
   3 -11   4         96.59        100.84         8.99 o                         
   4 -11   4        904.86        899.00        18.10 o                         
   5 -11   4        327.51        328.77        21.36 o                         
   6 -11   4       1801.07       1843.88        42.20 o                         
   7 -11   4        395.81        405.77        21.84 o                         
   8 -11   4        273.87        282.22        16.39 o                         
   9 -11   4          3.72         -3.72         9.60 o                         
  10 -11   4         55.74         63.78        10.72 o                         
 -11 -10   4         34.19         19.63         8.17 o                         
 -10 -10   4        347.29        356.70        18.56 o                         
  -9 -10   4        137.27        126.42        11.37 o                         
  -8 -10   4       2057.82       2057.76        35.69 o                         
  -7 -10   4          3.24          5.09         4.25 o                         
  -6 -10   4       1802.64       1786.55        29.32 o                         
  -5 -10   4         17.56         11.80         4.28 o                         
  -4 -10   4        654.04        660.91        13.43 o                         
  -3 -10   4         10.44          8.65         3.31 o                         
  -2 -10   4        135.32        141.30         7.16 o                         
  -1 -10   4         13.91          7.93         2.98 o                         
   0 -10   4       3140.89       3033.59        33.16 o                         
   1 -10   4        670.46        676.36        12.80 o                         
   2 -10   4       3430.18       3492.69        37.26 o                         
   3 -10   4        202.14        202.33         8.83 o                         
   4 -10   4       2883.94       2912.37        35.61 o                         
   5 -10   4          0.02         -3.14         3.80 o                         
   6 -10   4         77.95         92.53         8.67 o                         
   7 -10   4         30.25         23.52         6.64 o                         
   8 -10   4        482.85        494.12        20.29 o                         
   9 -10   4        421.92        449.30        20.35 o                         
  10 -10   4       1299.57       1361.49        35.61 o                         
 -11  -9   4          0.64         -6.57         6.57 o                         
 -10  -9   4        629.10        633.72        27.99 o                         
  -9  -9   4          1.72          4.45         5.22 o                         
  -8  -9   4        105.68        121.51         8.65 o                         
  -7  -9   4        165.48        185.96         9.54 o                         
  -6  -9   4       2206.73       2154.76        27.83 o                         
  -5  -9   4        119.50        108.03         8.83 o                         
  -4  -9   4       1476.55       1515.08        21.96 o                         
  -3  -9   4         38.57         39.78         4.14 o                         
  -2  -9   4       3646.66       3538.22        36.43 o                         
  -1  -9   4        906.93        830.90        13.38 o                         
   0  -9   4        475.05        457.16        11.06 o                         
   1  -9   4         46.73         35.71         3.77 o                         
   2  -9   4          1.51          1.65         2.57 o                         
   3  -9   4          4.24          2.10         2.71 o                         
   4  -9   4       1912.77       1942.40        25.19 o                         
   5  -9   4         65.68         64.60         5.46 o                         
   6  -9   4       2291.66       2275.18        32.05 o                         
   7  -9   4        573.52        594.06        17.06 o                         
   8  -9   4        661.52        694.12        19.72 o                         
   9  -9   4          3.98          0.25         6.15 o                         
  10  -9   4          0.13         -2.36         7.57 o                         
  11  -9   4          5.54          6.03         8.93 o                         
 -11  -8   4         16.91         10.24         7.96 o                         
 -10  -8   4        208.18        192.53        13.29 o                         
  -9  -8   4         66.39         62.03         7.38 o                         
  -8  -8   4       1896.65       1979.39        30.86 o                         
  -7  -8   4         93.67         94.16         7.39 o                         
  -6  -8   4       3530.43       3489.60        35.75 o                         
  -5  -8   4         24.25         24.01         3.49 o                         
  -4  -8   4        982.62        975.76        14.88 o                         
  -3  -8   4         92.73         89.97         4.73 o                         
  -2  -8   4         22.55         36.49         3.58 o                         
  -1  -8   4        148.16        140.32         5.93 o                         
   0  -8   4       1196.76       1183.77        16.04 o                         
   1  -8   4        774.24        795.38        13.89 o                         
   2  -8   4       4932.85       4937.51        44.17 o                         
   3  -8   4        426.88        391.92         8.50 o                         
   4  -8   4       1519.04       1492.91        20.31 o                         
   5  -8   4         15.50         14.92         3.37 o                         
   6  -8   4        188.74        202.06         9.13 o                         
   7  -8   4         13.90          5.08         4.75 o                         
   8  -8   4         14.80         18.18         5.62 o                         
   9  -8   4        479.21        500.09        18.15 o                         
  10  -8   4        846.72        846.78        25.89 o                         
  11  -8   4        249.13        224.75        15.97 o                         
 -12  -7   4        770.41        787.51        23.53 o                         
 -11  -7   4         30.03         22.29         6.88 o                         
 -10  -7   4       2297.49       2388.20        40.30 o                         
  -9  -7   4         28.96         27.84         7.95 o                         
  -8  -7   4        414.57        420.21        13.39 o                         
  -7  -7   4         23.65         23.68         3.91 o                         
  -6  -7   4        917.39        898.13        14.21 o                         
  -5  -7   4         26.40         37.08         3.74 o                         
  -4  -7   4       4962.28       4894.42        43.64 o                         
  -3  -7   4        605.94        602.86         9.76 o                         
  -2  -7   4      14834.30      14652.70       119.37 o                         
  -1  -7   4        235.17        224.71         6.57 o                         
   0  -7   4         54.69         65.26         3.83 o                         
   1  -7   4        130.72        130.23         5.42 o                         
   2  -7   4          1.11          6.38         2.02 o                         
   3  -7   4        250.47        251.57         6.97 o                         
   4  -7   4       1819.06       1745.50        21.41 o                         
   5  -7   4         38.03         41.67         3.81 o                         
   6  -7   4       3345.51       3337.00        36.48 o                         
   7  -7   4        737.94        724.35        15.49 o                         
   8  -7   4       1529.95       1556.48        27.08 o                         
   9  -7   4         16.74         26.79         6.01 o                         
  10  -7   4         55.36         36.41         7.49 o                         
  11  -7   4         80.41         70.30         9.70 o                         
 -12  -6   4         73.80         96.08        11.14 o                         
 -11  -6   4        155.82        164.34        18.29 o                         
 -10  -6   4         86.67         80.69         9.13 o                         
  -9  -6   4          0.08         -2.68         5.24 o                         
  -8  -6   4       2352.40       2294.54        32.96 o                         
  -7  -6   4          3.01          0.48         2.71 o                         
  -6  -6   4       4400.49       4464.06        43.77 o                         
  -5  -6   4          0.27          0.91         2.00 o                         
  -4  -6   4       2463.47       2412.24        24.48 o                         
  -3  -6   4        779.36        749.18        10.99 o                         
  -2  -6   4        251.12        254.89         6.39 o                         
  -1  -6   4         61.35         58.28         3.38 o                         
   0  -6   4       1452.83       1441.10        21.88 o                         
   1  -6   4        922.56        895.94        12.07 o                         
   2  -6   4       6123.18       5975.27        64.80 o                         
   3  -6   4        916.29        873.47        11.87 o                         
   4  -6   4       1557.07       1463.12        16.35 o                         
   5  -6   4        271.68        249.47         7.70 o                         
   6  -6   4        294.51        263.57         9.42 o                         
   7  -6   4          1.45          2.02         3.30 o                         
   8  -6   4        280.77        292.05        12.12 o                         
   9  -6   4        496.27        547.20        22.84 o                         
  10  -6   4        550.59        522.92        20.86 o                         
  11  -6   4        234.68        274.56        17.11 o                         
  12  -6   4        215.19        209.22        14.38 o                         
 -12  -5   4        402.68        412.93        21.01 o                         
 -11  -5   4         37.86         26.27        10.34 o                         
 -10  -5   4       3138.96       3153.66        51.94 o                         
  -9  -5   4        173.62        178.77         9.90 o                         
  -8  -5   4       1556.24       1566.32        24.27 o                         
  -7  -5   4          1.40         -1.37         2.40 o                         
  -6  -5   4          1.52          7.84         2.68 o                         
  -5  -5   4        422.59        405.77         7.34 o                         
  -4  -5   4       3208.93       3149.43        32.09 o                         
  -3  -5   4        180.03        168.31         4.74 o                         
  -2  -5   4      25135.03      24639.69       176.04 o                         
  -1  -5   4         46.81         68.52         3.73 o                         
   0  -5   4      11935.47      12286.14       108.59 o                         
   1  -5   4        261.72        273.81         5.92 o                         
   2  -5   4        321.48        367.40         7.16 o                         
   3  -5   4        311.98        340.42         7.30 o                         
   4  -5   4       4936.88       4973.94        43.09 o                         
   5  -5   4        273.80        241.51         7.73 o                         
   6  -5   4       2361.76       2340.92        28.69 o                         
   7  -5   4        906.04        896.68        17.49 o                         
   8  -5   4       3345.67       3221.09        38.89 o                         
   9  -5   4        471.01        475.43        14.99 o                         
  10  -5   4        301.80        282.03        13.05 o                         
  11  -5   4         21.74         29.37         7.83 o                         
  12  -5   4          4.20         -5.99         6.74 o                         
 -12  -4   4        269.83        246.02        22.72 o                         
 -11  -4   4         61.32         51.57         8.61 o                         
 -10  -4   4         44.25         42.76         6.85 o                         
  -9  -4   4         55.20         46.63         6.06 o                         
  -8  -4   4       2301.00       2363.47        28.31 o                         
  -7  -4   4         70.19         66.72         4.11 o                         
  -6  -4   4       4559.89       4508.32        37.94 o                         
  -5  -4   4        480.99        495.95         9.31 o                         
  -4  -4   4       6902.35       6846.55        56.45 o                         
  -3  -4   4         94.48         87.43         4.27 o                         
  -2  -4   4         56.52         55.68         2.82 o                         
  -1  -4   4         77.03         59.94         3.26 o                         
   0  -4   4       6068.60       5941.70        48.71 o                         
   1  -4   4        501.63        499.20         7.94 o                         
   2  -4   4      11800.02      11470.07        90.13 o                         
   3  -4   4        608.34        567.85         9.76 o                         
   4  -4   4       2608.62       2471.45        25.52 o                         
   5  -4   4       1213.21       1204.51        15.64 o                         
   6  -4   4        868.53        839.31        14.25 o                         
   7  -4   4        130.54        122.45         7.03 o                         
   8  -4   4        483.58        502.11        15.60 o                         
   9  -4   4        261.34        266.14        10.81 o                         
  10  -4   4        776.94        754.12        19.22 o                         
  11  -4   4        131.07        137.17        10.20 o                         
  12  -4   4        505.94        503.08        18.44 o                         
 -12  -3   4        342.35        372.37        18.42 o                         
 -11  -3   4          3.62         -1.91         5.74 o                         
 -10  -3   4       2166.83       2228.51        40.30 o                         
  -9  -3   4         78.11         68.70         6.68 o                         
  -8  -3   4       2306.16       2282.59        27.41 o                         
  -7  -3   4         20.80         15.98         2.71 o                         
  -6  -3   4       1847.39       1790.07        20.02 o                         
  -5  -3   4        628.24        627.33         9.70 o                         
  -4  -3   4       3201.00       3223.67        30.05 o                         
  -3  -3   4        426.58        438.89        10.22 o                         
  -2  -3   4       6764.14       6547.50        47.99 o                         
  -1  -3   4         48.44         56.62         2.79 o                         
   0  -3   4      28631.69      29135.44       262.53 o                         
   1  -3   4        439.54        448.66         7.46 o                         
   2  -3   4      19904.18      20918.22       155.64 o                         
   3  -3   4        497.23        571.89         8.59 o                         
   4  -3   4       2122.16       2148.71        26.00 o                         
   5  -3   4        177.01        174.28         5.68 o                         
   6  -3   4       2856.77       2971.50        32.89 o                         
   7  -3   4        648.77        662.82        14.51 o                         
   8  -3   4       3432.58       3418.46        41.87 o                         
   9  -3   4        985.42        976.56        37.80 o                         
  10  -3   4       1073.83       1100.17        24.90 o                         
  11  -3   4         92.59         96.75        10.64 o                         
  12  -3   4          0.43         -2.93         5.47 o                         
 -13  -2   4         29.70         44.73        12.12 o                         
 -12  -2   4        477.28        497.14        24.32 o                         
 -11  -2   4         65.65         51.33        12.32 o                         
 -10  -2   4         97.17        118.99         9.21 o                         
  -9  -2   4         51.75         44.38         5.54 o                         
  -8  -2   4       2016.83       2000.31        25.66 o                         
  -7  -2   4         27.25         22.13         2.69 o                         
  -6  -2   4       2881.09       3009.95        28.14 o                         
  -5  -2   4        676.48        657.59        10.76 o                         
  -4  -2   4      10421.25      10447.45        78.98 o                         
  -3  -2   4        809.92        848.75        10.68 o                         
  -2  -2   4       3186.82       3326.66        28.31 o                         
  -1  -2   4        201.16        222.19         5.71 o                         
   0  -2   4       2631.54       2887.83        52.43 o                         
   1  -2   4        800.74        846.32        11.48 o                         
   2  -2   4      18999.41      19706.54       146.16 o                         
   3  -2   4          7.09          3.65         1.33 o                         
   4  -2   4      10898.52      10908.89        85.12 o                         
   5  -2   4        713.18        726.26        10.82 o                         
   6  -2   4       2358.15       2324.30        26.83 o                         
   7  -2   4        332.35        335.13        10.06 o                         
   8  -2   4        272.30        263.97        10.88 o                         
   9  -2   4         49.46         49.24         8.12 o                         
  10  -2   4        587.28        579.32        17.77 o                         
  11  -2   4        101.29        103.71        10.67 o                         
  12  -2   4       1021.19        994.79        32.63 o                         
 -13  -1   4          0.48         10.95         8.01 o                         
 -12  -1   4        227.00        232.30        16.71 o                         
 -11  -1   4         12.96          4.91         5.43 o                         
 -10  -1   4       1780.85       1805.05        34.83 o                         
  -9  -1   4         29.07         32.81         5.35 o                         
  -8  -1   4       1562.49       1605.39        21.52 o                         
  -7  -1   4        230.29        228.81         6.40 o                         
  -6  -1   4       3148.10       3070.54        29.40 o                         
  -5  -1   4         61.36         57.60         3.77 o                         
  -4  -1   4        921.49        924.36        11.82 o                         
  -3  -1   4        415.26        440.05         7.58 o                         
  -2  -1   4       3211.56       3044.34        26.06 o                         
  -1  -1   4        478.20        472.02         7.54 o                         
   0  -1   4      10758.38      11466.62        95.31 o                         
   1  -1   4       3612.48       3872.66        45.17 o                         
   2  -1   4      12870.85      13663.95       106.16 o                         
   3  -1   4         47.41         52.48         2.73 o                         
   4  -1   4       1826.04       1821.13        18.23 o                         
   5  -1   4        295.59        312.15         6.87 o                         
   6  -1   4       1236.10       1204.06        14.68 o                         
   7  -1   4        363.24        378.55         9.36 o                         
   8  -1   4       3380.85       3379.21        44.46 o                         
   9  -1   4        525.14        548.50        16.00 o                         
  10  -1   4       1100.66       1097.85        24.48 o                         
  11  -1   4        293.94        283.37        14.71 o                         
  12  -1   4         86.24         97.25        11.36 o                         
  13  -1   4          1.14          4.35         8.23 o                         
 -13   0   4         17.04         22.98         9.15 o                         
 -12   0   4       1200.40       1306.45        32.05 o                         
 -11   0   4          1.14          3.18         5.97 o                         
 -10   0   4        264.60        269.45        13.19 o                         
  -9   0   4        366.38        376.94        12.84 o                         
  -8   0   4       1606.82       1631.26        22.81 o                         
  -7   0   4        485.16        469.96         8.31 o                         
  -6   0   4       4409.36       4341.87        35.50 o                         
  -5   0   4          0.37         -0.28         1.66 o                         
  -4   0   4      12538.18      12778.67        98.25 o                         
  -3   0   4        822.29        780.65         9.74 o                         
  -2   0   4       2819.39       2807.62        30.61 o                         
  -1   0   4        523.73        606.24         9.51 o                         
   0   0   4        182.70        223.26         4.66 o                         
   1   0   4         70.02         92.29         3.25 o                         
   2   0   4       6198.13       6470.67        51.15 o                         
   3   0   4        326.11        320.58         5.23 o                         
   4   0   4      17325.88      17964.55       134.83 o                         
   5   0   4         66.73         79.05         4.59 o                         
   6   0   4       5639.29       5568.46        52.70 o                         
   7   0   4          8.37          7.24         3.10 o                         
   8   0   4        109.97        115.34         7.60 o                         
   9   0   4          2.94          2.80         3.51 o                         
  10   0   4        453.11        459.15        16.84 o                         
  11   0   4        203.69        203.27        12.73 o                         
  12   0   4       1369.80       1459.31        38.25 o                         
  13   0   4        152.51        156.95        15.48 o                         
 -13   1   4          1.34         -1.51         8.15 o                         
 -12   1   4        195.62        190.75        14.25 o                         
 -11   1   4          2.90         -1.77         5.53 o                         
 -10   1   4       1585.02       1593.95        32.42 o                         
  -9   1   4        116.46        120.30         8.30 o                         
  -8   1   4       2567.62       2633.61        30.15 o                         
  -7   1   4         41.57         47.01         3.69 o                         
  -6   1   4        908.43        926.91        16.30 o                         
  -5   1   4        447.36        443.34         8.22 o                         
  -4   1   4        790.62        791.03        12.09 o                         
  -3   1   4        339.57        374.49         8.32 o                         
  -2   1   4        554.85        454.57         8.08 o                         
  -1   1   4         92.68        108.06         3.62 o                         
   0   1   4      22284.63      24369.30       289.78 o                         
   1   1   4        337.08        396.70         8.22 o                         
   2   1   4        495.67        417.99         5.82 o                         
   3   1   4        608.10        642.79         7.72 o                         
   4   1   4       1015.14        996.88        13.42 o                         
   5   1   4        152.58        157.57         5.96 o                         
   6   1   4        282.67        271.60         8.52 o                         
   7   1   4        812.24        816.12        14.81 o                         
   8   1   4       1911.94       1861.94        28.88 o                         
   9   1   4        190.14        195.30        14.53 o                         
  10   1   4       1372.65       1365.96        27.40 o                         
  11   1   4        284.08        302.70        14.30 o                         
  12   1   4         81.75         89.49        10.66 o                         
  13   1   4          5.52          2.22         9.81 o                         
 -13   2   4        105.84        108.63        13.64 o                         
 -12   2   4       1531.36       1629.13        36.68 o                         
 -11   2   4         49.88         55.81         8.60 o                         
 -10   2   4        753.42        819.88        23.59 o                         
  -9   2   4          7.20          2.26         4.73 o                         
  -8   2   4         75.16         83.63         6.15 o                         
  -7   2   4        244.21        266.52         8.31 o                         
  -6   2   4       4660.62       4672.89        41.05 o                         
  -5   2   4        997.62       1001.04        13.32 o                         
  -4   2   4      19036.47      19082.42       143.50 o                         
  -3   2   4         15.91         13.11         1.67 o                         
  -2   2   4       6130.14       6055.91        56.61 o                         
  -1   2   4         20.52         31.42         1.96 o                         
   0   2   4         12.86         29.35         3.26 o                         
   1   2   4        300.50        346.57         4.78 o                         
   2   2   4       2182.46       2291.39        17.69 o                         
   3   2   4       1515.62       1468.66        14.71 o                         
   4   2   4      11088.20      11168.76       124.18 o                         
   5   2   4        784.85        816.10        12.75 o                         
   6   2   4       4557.41       4522.32        47.63 o                         
   7   2   4          0.41          0.92         2.57 o                         
   8   2   4       1524.26       1561.38        25.54 o                         
   9   2   4         88.47         92.19         7.66 o                         
  10   2   4         21.75         33.55         6.16 o                         
  11   2   4        427.52        426.03        17.42 o                         
  12   2   4       1290.07       1373.85        30.75 o                         
  13   2   4        212.13        247.03        18.42 o                         
 -12   3   4         79.11        106.36        12.01 o                         
 -11   3   4          1.11          9.69         6.42 o                         
 -10   3   4       1516.77       1570.38        30.34 o                         
  -9   3   4         12.22          4.70         5.22 o                         
  -8   3   4       3845.30       3800.27        45.23 o                         
  -7   3   4        176.32        177.14         8.10 o                         
  -6   3   4       2115.80       2101.57        23.40 o                         
  -5   3   4        489.82        546.32         8.68 o                         
  -4   3   4        959.78        915.01        11.07 o                         
  -3   3   4        205.65        210.44         5.18 o                         
  -2   3   4       9647.78       9745.46        87.93 o                         
  -1   3   4       2171.37       2227.96        22.12 o                         
   0   3   4      11853.65      12331.94        94.33 o                         
   1   3   4        404.73        382.97         5.26 o                         
   2   3   4       2369.90       2246.62        19.89 o                         
   3   3   4        623.99        706.85         8.12 o                         
   4   3   4        684.58        674.22         9.95 o                         
   5   3   4          8.77         11.75         1.90 o                         
   6   3   4       2923.90       2791.74        32.49 o                         
   7   3   4       1319.93       1245.89        28.05 o                         
   8   3   4        892.95        894.01        16.79 o                         
   9   3   4        238.22        242.18        11.25 o                         
  10   3   4       1817.54       1946.00        39.32 o                         
  11   3   4        342.86        335.78        19.56 o                         
  12   3   4        267.51        288.98        15.89 o                         
  13   3   4         13.25         16.39         7.66 o                         
 -12   4   4       1175.90       1249.47        42.03 o                         
 -11   4   4         65.80         63.71         7.36 o                         
 -10   4   4        837.70        875.78        21.48 o                         
  -9   4   4         20.32         18.15         5.00 o                         
  -8   4   4        376.78        366.26        19.76 o                         
  -7   4   4        254.34        258.44         8.67 o                         
  -6   4   4       2091.84       2061.83        25.15 o                         
  -5   4   4         38.51         35.93         2.97 o                         
  -4   4   4      10715.32      10751.56        88.50 o                         
  -3   4   4        392.14        448.06        11.10 o                         
  -2   4   4      17752.91      18015.32       141.46 o                         
  -1   4   4        311.49        326.86         6.25 o                         
   0   4   4       2665.05       2837.99        25.61 o                         
   1   4   4        215.72        228.20         4.80 o                         
   2   4   4       2634.29       2728.47        23.55 o                         
   3   4   4       1456.90       1487.78        14.82 o                         
   4   4   4       8893.97       8687.97       110.18 o                         
   5   4   4       2001.08       1941.13        20.82 o                         
   6   4   4       3157.19       3158.33        32.87 o                         
   7   4   4        718.42        734.21        15.83 o                         
   8   4   4       1489.89       1446.74        22.57 o                         
   9   4   4         12.53         11.18         6.21 o                         
  10   4   4          8.36         22.83         6.09 o                         
  11   4   4        502.10        471.25        19.79 o                         
  12   4   4        302.14        325.89        20.21 o                         
  13   4   4        410.55        401.94        22.68 o                         
 -12   5   4         26.49         33.28         7.32 o                         
 -11   5   4          7.13         -5.23         5.23 o                         
 -10   5   4       1209.31       1207.16        21.91 o                         
  -9   5   4         39.94         31.29         4.70 o                         
  -8   5   4       3469.30       3444.32        37.62 o                         
  -7   5   4         66.32         74.66         4.72 o                         
  -6   5   4       3615.91       3598.26        34.44 o                         
  -5   5   4          0.23         -0.52         1.69 o                         
  -4   5   4       2061.67       2048.15        24.80 o                         
  -3   5   4        614.47        675.48        10.28 o                         
  -2   5   4      14731.39      15045.42       119.99 o                         
  -1   5   4         60.77         62.49         4.01 o                         
   0   5   4      27737.66      29132.74       253.67 o                         
   1   5   4        106.68        104.29         3.16 o                         
   2   5   4       6410.54       6258.15        48.08 o                         
   3   5   4       1555.15       1567.56        16.60 o                         
   4   5   4       3671.73       3669.10        35.88 o                         
   5   5   4        443.61        455.13         9.57 o                         
   6   5   4       2400.48       2244.88        27.94 o                         
   7   5   4        774.98        753.09        13.43 o                         
   8   5   4       1576.82       1516.28        34.83 o                         
   9   5   4        330.35        347.75        13.53 o                         
  10   5   4       1877.90       1825.84        36.41 o                         
  11   5   4        428.83        421.79        19.03 o                         
  12   5   4        597.20        680.23        26.95 o                         
  13   5   4         20.05         23.59        23.59 o                         
 -12   6   4        777.52        855.96        29.73 o                         
 -11   6   4         31.59         18.51        10.92 o                         
 -10   6   4        683.02        687.91        18.52 o                         
  -9   6   4          0.06          0.35         4.22 o                         
  -8   6   4        689.40        690.19        15.93 o                         
  -7   6   4         14.15         15.28         3.33 o                         
  -6   6   4        775.69        748.68        13.64 o                         
  -5   6   4        477.90        454.14         9.80 o                         
  -4   6   4       3296.57       3175.67        31.13 o                         
  -3   6   4        144.43        129.30         5.34 o                         
  -2   6   4      11669.36      11303.25        92.82 o                         
  -1   6   4         72.06         70.68         3.12 o                         
   0   6   4       6652.01       6506.22        50.18 o                         
   1   6   4        174.60        155.49         5.22 o                         
   2   6   4         33.34         37.45         2.39 o                         
   3   6   4         44.16         51.19         2.76 o                         
   4   6   4       5570.87       5488.86        48.09 o                         
   5   6   4       1693.61       1694.91        19.06 o                         
   6   6   4       4336.17       4250.49        46.10 o                         
   7   6   4        672.47        648.14        15.10 o                         
   8   6   4       1823.87       1834.44        27.65 o                         
   9   6   4        339.90        329.73        13.30 o                         
  10   6   4          0.44         -1.53         5.19 o                         
  11   6   4          1.66          3.94         6.16 o                         
  12   6   4         90.55         75.71         9.99 o                         
 -12   7   4        111.08        110.54        13.49 o                         
 -11   7   4         97.61         84.84        13.65 o                         
 -10   7   4        437.50        425.92        18.63 o                         
  -9   7   4         16.20         15.19         5.34 o                         
  -8   7   4       2910.38       2867.87        40.15 o                         
  -7   7   4         21.79         18.16         5.15 o                         
  -6   7   4       3086.32       3031.45        34.99 o                         
  -5   7   4          0.25          7.95         2.66 o                         
  -4   7   4       5054.59       5030.90        46.34 o                         
  -3   7   4        153.70        176.41         5.94 o                         
  -2   7   4        459.97        478.83         8.66 o                         
  -1   7   4        216.32        215.12         5.01 o                         
   0   7   4      10224.06      10526.47        78.83 o                         
   1   7   4          9.84         24.70         2.21 o                         
   2   7   4      22336.55      22301.58       166.28 o                         
   3   7   4        102.16        103.82         4.28 o                         
   4   7   4       5085.02       4942.82        59.09 o                         
   5   7   4        932.85        894.39        14.64 o                         
   6   7   4         21.22         18.69         3.28 o                         
   7   7   4         38.45         32.38         4.63 o                         
   8   7   4       1038.10       1043.46        20.37 o                         
   9   7   4        332.40        320.21        12.84 o                         
  10   7   4       2119.80       2089.01        39.34 o                         
  11   7   4        442.87        422.21        19.18 o                         
  12   7   4        531.19        542.42        22.94 o                         
 -11   8   4         29.10         32.26         8.43 o                         
 -10   8   4        796.44        810.59        26.87 o                         
  -9   8   4         10.75         10.59         5.32 o                         
  -8   8   4        265.81        268.42        17.03 o                         
  -7   8   4         15.94          6.46         4.00 o                         
  -6   8   4        274.89        260.08         9.47 o                         
  -5   8   4          4.49          5.37         2.81 o                         
  -4   8   4       1521.55       1465.19        20.33 o                         
  -3   8   4        423.53        427.60         8.55 o                         
  -2   8   4       6718.10       6550.87        54.65 o                         
  -1   8   4        603.31        581.59         9.02 o                         
   0   8   4       2115.36       2066.07        20.96 o                         
   1   8   4         27.63         21.13         2.33 o                         
   2   8   4        468.98        474.85         7.30 o                         
   3   8   4        745.73        726.03        10.50 o                         
   4   8   4       1789.98       1811.55        22.50 o                         
   5   8   4        793.59        761.71        13.12 o                         
   6   8   4       3917.15       3912.54        44.65 o                         
   7   8   4        636.95        649.60        16.00 o                         
   8   8   4       1830.64       1824.62        52.08 o                         
   9   8   4         54.83         50.99         6.64 o                         
  10   8   4         89.80        103.82        11.84 o                         
  11   8   4        116.17        113.43        11.60 o                         
  12   8   4         57.64         74.92        11.45 o                         
 -11   9   4         93.74         79.11        10.66 o                         
 -10   9   4         86.13         80.47        13.46 o                         
  -9   9   4         96.65        109.19        10.68 o                         
  -8   9   4       1618.55       1607.49        28.66 o                         
  -7   9   4         53.80         50.64         6.35 o                         
  -6   9   4       3618.94       3572.73        41.13 o                         
  -5   9   4         42.74         49.61         4.78 o                         
  -4   9   4       2514.07       2471.77        29.78 o                         
  -3   9   4        392.10        367.14        10.04 o                         
  -2   9   4         27.22         26.68         2.91 o                         
  -1   9   4         25.81         27.32         2.31 o                         
   0   9   4        117.62        139.16         4.52 o                         
   1   9   4        542.75        503.44         7.62 o                         
   2   9   4      11195.49      11221.38        84.77 o                         
   3   9   4         17.03         19.40         2.59 o                         
   4   9   4       5829.95       5694.31        55.68 o                         
   5   9   4         22.57         21.39         3.44 o                         
   6   9   4        928.62        894.54        16.80 o                         
   7   9   4         13.51          6.75         4.26 o                         
   8   9   4        311.71        327.81        13.75 o                         
   9   9   4        112.52         95.45        11.53 o                         
  10   9   4       1319.21       1347.92        27.24 o                         
  11   9   4        401.88        399.17        19.29 o                         
  12   9   4        619.17        685.66        25.66 o                         
 -11  10   4         18.26         10.87         7.89 o                         
 -10  10   4       1658.16       1687.01        37.81 o                         
  -9  10   4        122.86        124.47        11.41 o                         
  -8  10   4        196.47        199.37        12.60 o                         
  -7  10   4         45.60         47.87         6.52 o                         
  -6  10   4        211.35        225.60        10.72 o                         
  -5  10   4         19.02         14.98         4.37 o                         
  -4  10   4       1660.37       1593.51        22.70 o                         
  -3  10   4          0.12          0.79         2.21 o                         
  -2  10   4       4835.78       4739.62        43.03 o                         
  -1  10   4        814.17        784.02        10.44 o                         
   0  10   4       1150.69       1127.09        13.09 o                         
   1  10   4        112.93        101.19         5.39 o                         
   2  10   4        117.74        131.92         5.22 o                         
   3  10   4        176.75        164.95         7.41 o                         
   4  10   4        530.33        527.81        11.53 o                         
   5  10   4         62.76         56.17         5.32 o                         
   6  10   4       2841.71       2800.67        36.17 o                         
   7  10   4        363.93        361.46        18.77 o                         
   8  10   4       1557.30       1541.86        29.60 o                         
   9  10   4         91.26         81.59         8.80 o                         
  10  10   4        191.11        196.59        12.37 o                         
  11  10   4         37.52         35.92         8.48 o                         
 -10  11   4          3.92          8.82        11.57 o                         
  -9  11   4        130.43        108.81        11.20 o                         
  -8  11   4        710.16        685.03        20.99 o                         
  -7  11   4         27.94         20.10         6.15 o                         
  -6  11   4       2924.72       2891.61        38.06 o                         
  -5  11   4         58.21         53.22         5.63 o                         
  -4  11   4       2123.30       2098.04        28.11 o                         
  -3  11   4         15.92         19.72         3.58 o                         
  -2  11   4         20.98         29.63         3.82 o                         
  -1  11   4         15.61         12.53         2.95 o                         
   0  11   4        300.95        267.53         6.62 o                         
   1  11   4        318.04        324.49         7.63 o                         
   2  11   4       2876.47       2733.50        26.93 o                         
   3  11   4        485.28        494.02         9.35 o                         
   4  11   4       1373.67       1389.26        20.84 o                         
   5  11   4         15.48         19.59         4.02 o                         
   6  11   4       2167.16       2050.42        30.92 o                         
   7  11   4         91.79         98.50        10.55 o                         
   8  11   4        116.74        128.78        10.14 o                         
   9  11   4         89.97         84.53         9.03 o                         
  10  11   4        456.07        451.15        17.55 o                         
  11  11   4        250.34        244.22        14.19 o                         
 -10  12   4       1675.23       1765.37        40.24 o                         
  -9  12   4         13.84         11.89         7.51 o                         
  -8  12   4       1009.27       1056.80        26.62 o                         
  -7  12   4         61.74         71.91         8.67 o                         
  -6  12   4         22.76         32.54         5.93 o                         
  -5  12   4         74.81         90.00         7.22 o                         
  -4  12   4       2790.50       2760.35        33.73 o                         
  -3  12   4          0.06          3.17         3.30 o                         
  -2  12   4       4059.59       4086.66        39.88 o                         
  -1  12   4        422.10        423.84        10.08 o                         
   0  12   4       2628.26       2590.09        26.36 o                         
   1  12   4         12.38         15.32         3.16 o                         
   2  12   4        147.76        161.08         6.83 o                         
   3  12   4          0.03         -2.65         2.65 o                         
   4  12   4        586.02        557.33        13.66 o                         
   5  12   4        281.05        273.30        11.36 o                         
   6  12   4       1447.87       1450.57        25.84 o                         
   7  12   4        137.13        145.41         9.78 o                         
   8  12   4       1568.06       1616.47        38.25 o                         
   9  12   4        102.83        115.21        10.66 o                         
  10  12   4        414.91        422.95        18.60 o                         
  11  12   4         33.17         28.06         7.67 o                         
  -9  13   4         10.83          1.62         7.56 o                         
  -8  13   4        238.02        239.15        15.07 o                         
  -7  13   4         45.04         36.57         7.68 o                         
  -6  13   4       1997.12       2032.76        34.06 o                         
  -5  13   4          6.33          4.45         4.40 o                         
  -4  13   4       1619.94       1592.71        24.05 o                         
  -3  13   4         54.40         52.97         5.51 o                         
  -2  13   4        468.33        432.81        11.57 o                         
  -1  13   4         20.53         22.58         4.29 o                         
   0  13   4        778.15        729.12        14.24 o                         
   1  13   4         81.86         89.89         5.58 o                         
   2  13   4       3203.89       3138.72        33.24 o                         
   3  13   4        354.12        348.42        10.99 o                         
   4  13   4        580.92        582.55        14.31 o                         
   5  13   4        561.53        561.11        15.24 o                         
   6  13   4       1011.32       1040.11        21.75 o                         
   7  13   4          0.63         -4.43         4.43 o                         
   8  13   4         51.03         51.26         7.93 o                         
   9  13   4        118.64        129.54        11.17 o                         
  10  13   4        162.62        168.47        14.17 o                         
  -9  14   4          0.11         -7.21         7.21 o                         
  -8  14   4       1130.57       1207.63        35.49 o                         
  -7  14   4         66.03         54.04         9.00 o                         
  -6  14   4       1189.61       1241.78        26.62 o                         
  -5  14   4         20.87         16.23         5.90 o                         
  -4  14   4        900.45        910.62        19.34 o                         
  -3  14   4         62.94         71.90         7.58 o                         
  -2  14   4       3325.59       3273.75        44.33 o                         
  -1  14   4        281.40        276.59        11.30 o                         
   0  14   4       4674.46       4634.97        52.94 o                         
   1  14   4        174.18        192.34         8.33 o                         
   2  14   4        851.18        789.05        14.72 o                         
   3  14   4         68.62         68.95         6.02 o                         
   4  14   4        232.72        222.76        10.71 o                         
   5  14   4         85.95         72.80         7.41 o                         
   6  14   4       1074.75       1098.03        23.11 o                         
   7  14   4        343.44        366.74        14.98 o                         
   8  14   4       1065.82       1095.63        26.72 o                         
   9  14   4        203.47        216.63        14.33 o                         
  10  14   4        525.14        540.06        24.51 o                         
  -8  15   4         32.80         43.44         9.91 o                         
  -7  15   4         16.76         18.74         8.36 o                         
  -6  15   4       1194.51       1217.94        27.45 o                         
  -5  15   4         45.83         44.12         7.32 o                         
  -4  15   4       1614.51       1690.25        30.58 o                         
  -3  15   4        179.03        187.37        18.05 o                         
  -2  15   4        913.05        970.14        21.21 o                         
  -1  15   4         51.05         47.50         6.19 o                         
   0  15   4        141.37        146.02         9.31 o                         
   1  15   4         12.24         15.23         5.44 o                         
   2  15   4       2239.46       2201.73        28.62 o                         
   3  15   4        367.84        362.68        13.34 o                         
   4  15   4       1988.64       1992.33        30.89 o                         
   5  15   4        277.23        295.22        13.72 o                         
   6  15   4        735.57        714.76        19.09 o                         
   7  15   4         97.82        101.02         9.46 o                         
   8  15   4         18.79          1.93         6.27 o                         
   9  15   4          0.30         -6.17         6.17 o                         
  -7  16   4          7.03          1.81         8.13 o                         
  -6  16   4        996.18        997.03        28.42 o                         
  -5  16   4         43.27         32.54         7.97 o                         
  -4  16   4          8.74         11.99         6.24 o                         
  -3  16   4          7.47          1.86         6.01 o                         
  -2  16   4        523.14        509.68        17.11 o                         
  -1  16   4          3.30         -3.76         4.23 o                         
   0  16   4       4517.98       4552.96        54.42 o                         
   1  16   4        267.64        261.07        11.80 o                         
   2  16   4       1578.41       1589.32        31.89 o                         
   3  16   4         32.82         31.33         5.92 o                         
   4  16   4         53.44         64.10         7.30 o                         
   5  16   4          5.61         -0.76         5.30 o                         
   6  16   4        513.03        541.60        18.59 o                         
   7  16   4         32.28         28.63         6.89 o                         
   8  16   4       1027.25       1053.54        27.49 o                         
   9  16   4        432.38        340.78        76.32 o                         
  -7  17   4         15.78         24.64        12.87 o                         
  -6  17   4        495.38        567.71        26.27 o                         
  -5  17   4         33.70         38.81         8.97 o                         
  -4  17   4       1231.62       1269.17        36.27 o                         
  -3  17   4         87.37        106.81        16.65 o                         
  -2  17   4       1165.16       1240.64        28.64 o                         
  -1  17   4         12.14         15.20         5.84 o                         
   0  17   4         34.18         42.28         6.36 o                         
   1  17   4        226.89        230.33        16.19 o                         
   2  17   4        552.37        561.23        18.08 o                         
   3  17   4        129.47        138.56         9.68 o                         
   4  17   4       2148.06       2208.85        36.59 o                         
   5  17   4        294.84        317.34        15.15 o                         
   6  17   4        921.97        911.71        23.12 o                         
   7  17   4         39.99         36.73         7.59 o                         
   8  17   4         76.44         70.91        10.20 o                         
  -5  18   4         33.82         35.51         9.77 o                         
  -4  18   4         27.14         19.06         8.30 o                         
  -3  18   4         55.91         60.33        10.03 o                         
  -2  18   4          1.35         -0.60         6.55 o                         
  -1  18   4          1.99          2.27         6.57 o                         
   0  18   4       1299.46       1341.38        36.87 o                         
   1  18   4        131.25        142.62        10.69 o                         
   2  18   4       1221.76       1289.73        33.92 o                         
   3  18   4         50.29         66.69         8.78 o                         
   4  18   4        375.02        364.71        16.33 o                         
   5  18   4         23.96         16.45         8.95 o                         
   6  18   4         44.71         40.54         8.60 o                         
   7  18   4          0.19         -1.27         6.98 o                         
  -4  19   4        678.25        745.31        28.60 o                         
  -3  19   4        113.56         98.58        12.41 o                         
  -2  19   4        669.91        757.42        30.04 o                         
  -1  19   4          1.90         -1.68         7.91 o                         
   0  19   4        222.64        226.47        16.42 o                         
   1  19   4          8.25          3.33         7.10 o                         
   2  19   4         18.50         10.04         7.34 o                         
   3  19   4          0.92         -1.19         6.64 o                         
   4  19   4       1035.93       1146.71        30.97 o                         
   5  19   4         50.91         56.26         9.39 o                         
  -2  20   4         59.99         58.80        11.33 o                         
  -1  20   4          2.29         -6.36         7.72 o                         
   0  20   4        240.16        270.64        23.84 o                         
   1  20   4         54.66         51.34        11.27 o                         
   2  20   4        356.78        360.37        21.63 o                         
   3  20   4        129.97        142.48        16.91 o                         
   4  20   4        301.65        321.74        18.81 o                         
  -2 -18   5        111.60        121.25        10.63 o                         
  -1 -18   5          4.06          6.66         6.15 o                         
   0 -18   5          1.32         10.86         7.02 o                         
   1 -18   5         95.82         97.93        11.66 o                         
  -5 -17   5          0.22          4.38         7.33 o                         
  -4 -17   5         57.63         64.23         9.47 o                         
  -3 -17   5        295.74        311.20        16.49 o                         
  -2 -17   5         54.18         63.05         8.59 o                         
  -1 -17   5        377.39        375.68        16.22 o                         
   0 -17   5        163.51        173.10        12.67 o                         
   1 -17   5        741.47        804.31        25.11 o                         
   2 -17   5         96.71        109.31        13.64 o                         
   3 -17   5         27.94         33.16         8.77 o                         
   4 -17   5          1.20         22.03        12.22 o                         
  -6 -16   5         93.59        115.88        11.47 o                         
  -5 -16   5       1773.91       1857.66        58.96 o                         
  -4 -16   5          0.12         -0.82         6.07 o                         
  -3 -16   5       1222.35       1249.73        26.61 o                         
  -2 -16   5          0.31         -5.17         5.19 o                         
  -1 -16   5        148.69        159.32        13.62 o                         
   0 -16   5         52.46         44.03         6.98 o                         
   1 -16   5        169.52        192.37        13.61 o                         
   2 -16   5         89.06         75.02        10.54 o                         
   3 -16   5        887.23        939.00        27.78 o                         
   4 -16   5        209.21        222.90        17.05 o                         
   5 -16   5        469.12        468.08        23.51 o                         
  -7 -15   5       1020.78       1066.39        27.57 o                         
  -6 -15   5          0.89         -0.31         6.38 o                         
  -5 -15   5        393.06        402.96        26.24 o                         
  -4 -15   5         40.61         47.21         7.88 o                         
  -3 -15   5        235.91        228.03        11.97 o                         
  -2 -15   5         20.61         22.92         6.29 o                         
  -1 -15   5       1273.73       1288.65        24.88 o                         
   0 -15   5        219.62        239.64        12.18 o                         
   1 -15   5       1303.83       1316.90        27.00 o                         
   2 -15   5         62.97         61.36        11.47 o                         
   3 -15   5         68.10         78.40         9.61 o                         
   4 -15   5        161.57        186.53        14.38 o                         
   5 -15   5          0.03         -4.11         6.90 o                         
   6 -15   5         62.51         88.99        11.69 o                         
  -8 -14   5         18.70         19.16         7.76 o                         
  -7 -14   5         20.21         14.71         7.14 o                         
  -6 -14   5          4.99          0.32         5.63 o                         
  -5 -14   5       1687.38       1719.67        31.98 o                         
  -4 -14   5         35.92         31.35         5.98 o                         
  -3 -14   5       2237.05       2318.14        39.73 o                         
  -2 -14   5         15.52         21.72         5.49 o                         
  -1 -14   5       1735.73       1771.84        29.09 o                         
   0 -14   5          4.50          4.54         5.02 o                         
   1 -14   5          0.17          1.23         4.53 o                         
   2 -14   5         58.24         61.77         8.83 o                         
   3 -14   5       1066.24       1068.34        28.57 o                         
   4 -14   5        173.47        188.99        11.53 o                         
   5 -14   5       1008.74       1062.43        28.25 o                         
   6 -14   5        158.34        187.86        15.11 o                         
   7 -14   5        511.00        506.31        22.58 o                         
  -9 -13   5        482.83        487.65        20.65 o                         
  -8 -13   5         22.65         14.61         7.14 o                         
  -7 -13   5       1049.74       1133.47        26.87 o                         
  -6 -13   5         15.78         11.05         5.63 o                         
  -5 -13   5       1122.13       1138.08        24.54 o                         
  -4 -13   5          3.72         -0.19         4.57 o                         
  -3 -13   5          8.08          0.92         4.02 o                         
  -2 -13   5          7.61          7.35         4.24 o                         
  -1 -13   5       1399.50       1409.45        23.17 o                         
   0 -13   5        154.24        150.82         8.63 o                         
   1 -13   5       2989.33       3087.68        38.34 o                         
   2 -13   5         42.88         36.63         5.81 o                         
   3 -13   5       1009.92       1014.40        25.63 o                         
   4 -13   5         48.74         47.96        10.36 o                         
   5 -13   5         18.26         21.52         6.73 o                         
   6 -13   5          2.66          8.57         6.59 o                         
   7 -13   5        526.88        543.82        22.78 o                         
   8 -13   5        245.05        265.42        17.24 o                         
  -9 -12   5        317.04        312.08        16.54 o                         
  -8 -12   5          0.84          1.90         6.00 o                         
  -7 -12   5        106.62        122.18        10.22 o                         
  -6 -12   5          9.29         12.20         5.60 o                         
  -5 -12   5        717.12        670.73        16.67 o                         
  -4 -12   5          1.47         -3.54         3.54 o                         
  -3 -12   5       1346.71       1355.27        21.79 o                         
  -2 -12   5          7.88          7.16         3.84 o                         
  -1 -12   5       3704.55       3636.00        40.82 o                         
   0 -12   5         36.86         47.64         5.30 o                         
   1 -12   5        318.23        299.51        10.10 o                         
   2 -12   5         47.51         58.49         5.43 o                         
   3 -12   5        291.38        288.05        11.70 o                         
   4 -12   5        373.86        394.19        13.83 o                         
   5 -12   5       1608.73       1668.55        32.64 o                         
   6 -12   5        324.04        356.39        16.91 o                         
   7 -12   5        907.41        931.75        26.67 o                         
   8 -12   5         52.32         48.71         9.34 o                         
   9 -12   5        138.92        139.24        14.38 o                         
 -10 -11   5         25.03         18.24        10.68 o                         
  -9 -11   5        312.02        366.12        17.81 o                         
  -8 -11   5          8.59          6.85         6.00 o                         
  -7 -11   5       1040.97       1050.31        24.27 o                         
  -6 -11   5          5.21          3.05         4.52 o                         
  -5 -11   5       1793.88       1764.32        26.20 o                         
  -4 -11   5          0.84         -2.89         2.89 o                         
  -3 -11   5        102.25        110.34         7.19 o                         
  -2 -11   5        185.49        167.98         8.41 o                         
  -1 -11   5        655.67        649.23        16.03 o                         
   0 -11   5        121.62        123.95         6.89 o                         
   1 -11   5       2658.51       2707.63        31.96 o                         
   2 -11   5        275.61        279.58        10.00 o                         
   3 -11   5       4872.02       4911.67        53.50 o                         
   4 -11   5         50.56         50.44         6.05 o                         
   5 -11   5        191.26        171.14        10.33 o                         
   6 -11   5         88.70         93.18        13.70 o                         
   7 -11   5        508.57        512.86        20.51 o                         
   8 -11   5         39.88         51.70         9.47 o                         
   9 -11   5        645.07        725.74        25.23 o                         
 -10 -10   5          1.59          0.91         6.06 o                         
  -9 -10   5        521.44        556.47        27.75 o                         
  -8 -10   5          2.26         -3.14         5.07 o                         
  -7 -10   5         13.10         25.98         5.51 o                         
  -6 -10   5         12.92          6.74         4.38 o                         
  -5 -10   5        456.47        460.95        12.17 o                         
  -4 -10   5        239.04        215.42         9.05 o                         
  -3 -10   5       1028.54       1047.16        20.01 o                         
  -2 -10   5         78.64         85.01         7.04 o                         
  -1 -10   5       2854.35       2882.99        32.24 o                         
   0 -10   5          9.96          4.14         2.89 o                         
   1 -10   5        405.00        406.88        11.07 o                         
   2 -10   5          1.41         -0.53         2.91 o                         
   3 -10   5         21.69         30.16         4.66 o                         
   4 -10   5        246.24        253.56        10.12 o                         
   5 -10   5       1854.05       1838.48        30.11 o                         
   6 -10   5        912.56        981.83        23.27 o                         
   7 -10   5       1109.66       1108.33        36.38 o                         
   8 -10   5        170.71        164.97        12.81 o                         
   9 -10   5        557.27        529.06        24.11 o                         
  10 -10   5         18.80         18.04         8.96 o                         
 -11  -9   5         14.74         12.77         8.06 o                         
 -10  -9   5          1.40         -6.83         6.83 o                         
  -9  -9   5        523.80        523.29        22.45 o                         
  -8  -9   5         11.54         10.93         5.43 o                         
  -7  -9   5       1541.16       1532.31        27.08 o                         
  -6  -9   5         51.19         60.78         5.41 o                         
  -5  -9   5       2298.72       2319.15        30.15 o                         
  -4  -9   5         83.17         81.38         5.70 o                         
  -3  -9   5        581.64        573.59        12.49 o                         
  -2  -9   5         18.52         19.79         3.25 o                         
  -1  -9   5        597.26        611.86        11.63 o                         
   0  -9   5        538.72        495.36        10.59 o                         
   1  -9   5       1443.54       1430.01        19.49 o                         
   2  -9   5        506.74        553.59        11.49 o                         
   3  -9   5       6042.27       6008.46        56.97 o                         
   4  -9   5        565.00        571.16        13.14 o                         
   5  -9   5       2057.69       1986.86        29.80 o                         
   6  -9   5          1.70          5.92         5.20 o                         
   7  -9   5          0.97         -4.66         4.66 o                         
   8  -9   5        221.57        240.54        16.14 o                         
   9  -9   5        667.06        711.59        26.82 o                         
  10  -9   5        344.85        343.16        20.83 o                         
 -11  -8   5        900.78        923.06        29.19 o                         
 -10  -8   5          0.00          7.10         5.67 o                         
  -9  -8   5       1480.36       1524.63        30.28 o                         
  -8  -8   5         11.83         12.30         4.80 o                         
  -7  -8   5          0.61          5.79         3.85 o                         
  -6  -8   5         76.48         77.42         5.70 o                         
  -5  -8   5        489.54        479.35        11.60 o                         
  -4  -8   5         30.12         33.27         4.02 o                         
  -3  -8   5       3246.59       3200.67        33.64 o                         
  -2  -8   5       1409.65       1333.82        17.88 o                         
  -1  -8   5       3141.83       3105.81        32.44 o                         
   0  -8   5         19.15         26.71         3.20 o                         
   1  -8   5         99.33         89.32         4.97 o                         
   2  -8   5          0.11          1.27         2.41 o                         
   3  -8   5        119.53        106.57         5.65 o                         
   4  -8   5        106.80         95.49         7.11 o                         
   5  -8   5       1898.97       1874.66        27.92 o                         
   6  -8   5        873.86        891.55        18.29 o                         
   7  -8   5        847.28        874.59        20.62 o                         
   8  -8   5        301.93        302.56        15.49 o                         
   9  -8   5       1100.63       1105.83        28.08 o                         
  10  -8   5        141.97        139.65        13.83 o                         
  11  -8   5         29.69         15.04         9.45 o                         
 -12  -7   5          3.35          7.63        18.04 o                         
 -11  -7   5        132.60        152.66        12.76 o                         
 -10  -7   5         56.98         44.78         7.49 o                         
  -9  -7   5        166.14        154.24         9.95 o                         
  -8  -7   5         64.05         75.61         8.42 o                         
  -7  -7   5       3594.92       3526.49        38.92 o                         
  -6  -7   5         84.40         75.92         5.26 o                         
  -5  -7   5       3051.06       2979.13        32.34 o                         
  -4  -7   5          1.04         -2.04         2.04 o                         
  -3  -7   5       2285.03       2296.41        25.59 o                         
  -2  -7   5        154.56        143.00         6.74 o                         
  -1  -7   5        337.99        275.94         9.97 o                         
   0  -7   5         71.93         67.27         4.77 o                         
   1  -7   5       1578.08       1579.33        21.25 o                         
   2  -7   5        829.74        824.52        12.93 o                         
   3  -7   5       3686.72       3631.10        34.44 o                         
   4  -7   5        545.55        573.87        10.95 o                         
   5  -7   5       2498.80       2488.39        30.64 o                         
   6  -7   5        195.91        198.14         9.90 o                         
   7  -7   5        701.77        692.75        15.40 o                         
   8  -7   5          0.18         -3.77         3.77 o                         
   9  -7   5        166.91        173.70        10.66 o                         
  10  -7   5        577.19        627.99        32.27 o                         
  11  -7   5        659.41        716.46        61.79 o                         
 -12  -6   5         34.93         41.41         9.91 o                         
 -11  -6   5        919.54        939.06        24.39 o                         
 -10  -6   5         13.64         20.40         6.50 o                         
  -9  -6   5       2718.72       2743.39        39.35 o                         
  -8  -6   5         28.18         29.40         7.14 o                         
  -7  -6   5        540.68        537.59        11.07 o                         
  -6  -6   5          3.18          5.59         2.61 o                         
  -5  -6   5         86.74        102.20         4.84 o                         
  -4  -6   5        426.54        393.86        10.01 o                         
  -3  -6   5       9366.76       8832.92        72.01 o                         
  -2  -6   5        508.90        448.81         8.02 o                         
  -1  -6   5       5837.42       5717.66        52.10 o                         
   0  -6   5        412.37        377.99         8.54 o                         
   1  -6   5       1902.23       1931.77        23.25 o                         
   2  -6   5        206.32        225.50         6.66 o                         
   3  -6   5         18.27         19.07         3.56 o                         
   4  -6   5         64.33         41.03         3.21 o                         
   5  -6   5       3114.71       3013.08        34.46 o                         
   6  -6   5       1004.70        954.72        17.42 o                         
   7  -6   5        806.73        820.26        17.03 o                         
   8  -6   5        354.92        335.95        17.25 o                         
   9  -6   5       1104.79       1099.66        29.62 o                         
  10  -6   5        188.79        189.54        15.81 o                         
  11  -6   5        196.94        185.07        14.27 o                         
 -12  -5   5         11.27         23.63        13.81 o                         
 -11  -5   5        415.15        406.14        17.22 o                         
 -10  -5   5         17.74          9.13         5.70 o                         
  -9  -5   5         43.89         42.45         5.87 o                         
  -8  -5   5        141.79        153.31         7.89 o                         
  -7  -5   5       2392.77       2425.60        25.96 o                         
  -6  -5   5         15.59         12.65         2.59 o                         
  -5  -5   5       3946.96       3937.82        34.99 o                         
  -4  -5   5        288.28        278.00         7.50 o                         
  -3  -5   5       7245.34       6856.64        54.51 o                         
  -2  -5   5          5.64          8.39         1.65 o                         
  -1  -5   5          0.37          3.78         1.74 o                         
   0  -5   5          0.28          0.50         1.63 o                         
   1  -5   5       2281.99       2255.15        24.41 o                         
   2  -5   5         82.17         66.91         3.76 o                         
   3  -5   5       3297.16       3232.43        32.12 o                         
   4  -5   5       1329.33       1390.31        16.55 o                         
   5  -5   5       1793.84       1818.80        23.41 o                         
   6  -5   5          3.68          7.77         3.60 o                         
   7  -5   5        523.20        527.96        18.42 o                         
   8  -5   5          0.09          1.70         3.84 o                         
   9  -5   5         32.40         27.97         6.04 o                         
  10  -5   5         42.08         47.05         9.91 o                         
  11  -5   5        204.18        167.11        13.82 o                         
  12  -5   5        542.14        526.95        46.07 o                         
 -12  -4   5         98.16         83.31        11.34 o                         
 -11  -4   5        736.97        738.93        49.77 o                         
 -10  -4   5          1.03         -4.53         4.53 o                         
  -9  -4   5       2511.83       2523.89        36.10 o                         
  -8  -4   5         19.47         14.15         3.67 o                         
  -7  -4   5       2276.11       2294.20        24.28 o                         
  -6  -4   5        118.51        108.30         5.09 o                         
  -5  -4   5       1046.95       1015.64        13.63 o                         
  -4  -4   5        178.68        171.73         5.80 o                         
  -3  -4   5       9161.27       8883.84        67.92 o                         
  -2  -4   5         13.31         14.91         1.87 o                         
  -1  -4   5      11069.54      10954.55        85.09 o                         
   0  -4   5         60.84         42.58         2.85 o                         
   1  -4   5       9428.80       9445.40        74.65 o                         
   2  -4   5        185.37        187.10         5.45 o                         
   3  -4   5        841.46        904.42        17.05 o                         
   4  -4   5         14.78         11.32         2.28 o                         
   5  -4   5       2294.36       2210.03        24.31 o                         
   6  -4   5        365.17        341.56         8.46 o                         
   7  -4   5       2616.65       2490.54        37.87 o                         
   8  -4   5        850.73        862.08        16.12 o                         
   9  -4   5       1114.73       1098.39        21.11 o                         
  10  -4   5        319.70        330.54        13.65 o                         
  11  -4   5        312.37        291.81        14.21 o                         
  12  -4   5          1.89          6.67         7.18 o                         
 -12  -3   5          1.05          8.49         6.35 o                         
 -11  -3   5        880.10        897.21        27.25 o                         
 -10  -3   5          0.08         -1.24         4.39 o                         
  -9  -3   5         16.08         16.53         7.62 o                         
  -8  -3   5          1.54         -0.78         2.33 o                         
  -7  -3   5       1094.53       1095.32        17.37 o                         
  -6  -3   5        430.89        441.06         8.78 o                         
  -5  -3   5       1575.74       1645.50        17.98 o                         
  -4  -3   5         16.72         10.80         2.15 o                         
  -3  -3   5       9396.44       9241.47        67.12 o                         
  -2  -3   5        430.69        389.77         6.01 o                         
  -1  -3   5        824.29        778.06         9.92 o                         
   0  -3   5       1156.67       1271.59        16.37 o                         
   1  -3   5       1983.61       2052.06        22.57 o                         
   2  -3   5        160.51        194.40         5.49 o                         
   3  -3   5       4702.83       4651.04        40.11 o                         
   4  -3   5       1518.23       1449.61        21.99 o                         
   5  -3   5       3715.85       3604.93        35.10 o                         
   6  -3   5        475.01        465.81        11.60 o                         
   7  -3   5        256.61        263.80         9.61 o                         
   8  -3   5        287.23        252.10        11.90 o                         
   9  -3   5        103.47        110.86         9.28 o                         
  10  -3   5         82.68         99.97         9.46 o                         
  11  -3   5        261.96        253.43        13.29 o                         
  12  -3   5        264.48        269.94        14.36 o                         
 -12  -2   5          8.83          3.08         6.22 o                         
 -11  -2   5        308.89        313.95        15.93 o                         
 -10  -2   5        116.75        121.35         9.81 o                         
  -9  -2   5       2126.90       2116.06        31.60 o                         
  -8  -2   5         36.17         30.31         3.36 o                         
  -7  -2   5       2801.70       2773.83        27.79 o                         
  -6  -2   5        109.57         90.17         4.56 o                         
  -5  -2   5       2353.93       2282.86        26.49 o                         
  -4  -2   5          0.41          4.06         1.71 o                         
  -3  -2   5        542.17        508.40         8.13 o                         
  -2  -2   5        180.54        179.99         4.10 o                         
  -1  -2   5       9906.27       9732.04       111.46 o                         
   0  -2   5        318.98        348.28         7.04 o                         
   1  -2   5      23835.41      26618.44       229.84 o                         
   2  -2   5        152.73        134.76         6.14 o                         
   3  -2   5       1851.97       1899.20        19.19 o                         
   4  -2   5        231.99        242.01         5.74 o                         
   5  -2   5          0.58          5.63         2.49 o                         
   6  -2   5        114.11        135.80         8.35 o                         
   7  -2   5       4145.84       4053.15        45.91 o                         
   8  -2   5        552.51        542.38        14.66 o                         
   9  -2   5       2069.75       1968.91        38.91 o                         
  10  -2   5        675.41        666.78        19.05 o                         
  11  -2   5        493.89        469.73        19.11 o                         
  12  -2   5         18.33         19.03         7.90 o                         
 -12  -1   5         74.86         88.95        11.76 o                         
 -11  -1   5       1258.59       1302.93        30.18 o                         
 -10  -1   5         33.90         21.66         6.98 o                         
  -9  -1   5         69.40         99.42         8.69 o                         
  -8  -1   5         62.73         50.77         4.08 o                         
  -7  -1   5       1169.51       1191.43        16.00 o                         
  -6  -1   5          8.11         14.47         2.45 o                         
  -5  -1   5       3400.49       3502.13        34.19 o                         
  -4  -1   5         73.66         94.69         4.34 o                         
  -3  -1   5       4462.38       4297.30        36.70 o                         
  -2  -1   5        257.80        267.33         6.73 o                         
  -1  -1   5       1175.16       1238.14        15.90 o                         
   0  -1   5       1027.75       1245.10        15.26 o                         
   1  -1   5        240.33        295.13         5.59 o                         
   2  -1   5        224.05        225.32         5.06 o                         
   3  -1   5       6716.22       6750.21        54.18 o                         
   4  -1   5        917.81        976.01        12.24 o                         
   5  -1   5       6854.97       6733.86        58.28 o                         
   6  -1   5        691.14        660.54        11.52 o                         
   7  -1   5       1025.89       1021.06        17.63 o                         
   8  -1   5         83.42         88.27         7.01 o                         
   9  -1   5          0.19          0.75         4.03 o                         
  10  -1   5        341.39        357.33        21.46 o                         
  11  -1   5        548.14        563.83        19.49 o                         
  12  -1   5        511.98        500.91        21.56 o                         
 -12   0   5          9.83         10.21         6.64 o                         
 -11   0   5        173.16        198.44        13.40 o                         
 -10   0   5          7.13          3.86         4.98 o                         
  -9   0   5       1731.02       1771.50        27.82 o                         
  -8   0   5         54.33         49.39         4.84 o                         
  -7   0   5       3556.22       3641.47        32.01 o                         
  -6   0   5         15.86         22.63         2.74 o                         
  -5   0   5        784.20        825.10        12.31 o                         
  -4   0   5         15.97         23.30         2.40 o                         
  -3   0   5        299.13        391.73         6.73 o                         
  -2   0   5        523.13        534.70         8.15 o                         
  -1   0   5       1026.30        959.35        11.02 o                         
   0   0   5        607.17        564.98         8.01 o                         
   1   0   5      19159.89      21416.15       165.64 o                         
   2   0   5       1660.79       1806.21        16.88 o                         
   3   0   5       5140.78       5180.38        42.43 o                         
   4   0   5         58.62         44.63         2.62 o                         
   5   0   5       2200.14       2223.52        24.62 o                         
   6   0   5        526.08        532.74         9.99 o                         
   7   0   5       2307.65       2330.26        32.47 o                         
   8   0   5        542.81        513.74        19.14 o                         
   9   0   5       2207.14       2144.41        32.66 o                         
  10   0   5        437.04        479.30        17.01 o                         
  11   0   5        980.64        977.15        24.45 o                         
  12   0   5        145.46        118.66        11.18 o                         
 -12   1   5         67.37         78.56        13.06 o                         
 -11   1   5       1501.90       1551.90        33.64 o                         
 -10   1   5          0.17         -1.53         6.33 o                         
  -9   1   5        232.10        261.50        13.55 o                         
  -8   1   5          0.10          0.81         2.89 o                         
  -7   1   5        105.39        121.42         5.68 o                         
  -6   1   5          1.35         -1.58         1.58 o                         
  -5   1   5      10508.00      10527.20        83.48 o                         
  -4   1   5        622.44        579.63        10.03 o                         
  -3   1   5       7481.44       7285.17        53.14 o                         
  -2   1   5        489.31        474.88         6.41 o                         
  -1   1   5       1734.85       1698.59        19.86 o                         
   0   1   5          0.09          4.00         1.17 o                         
   1   1   5         30.16         42.45         2.61 o                         
   2   1   5        297.08        280.73         4.74 o                         
   3   1   5       5087.79       5414.27        43.92 o                         
   4   1   5       2764.30       2796.68        27.05 o                         
   5   1   5       7908.28       7780.89        74.41 o                         
   6   1   5        564.61        547.19        11.15 o                         
   7   1   5       2339.17       2342.17        29.85 o                         
   8   1   5        436.49        419.94        12.46 o                         
   9   1   5        350.65        366.97        18.99 o                         
  10   1   5          0.58         -4.11         4.32 o                         
  11   1   5        256.29        264.11        14.44 o                         
  12   1   5        459.46        492.67        22.27 o                         
  13   1   5        472.65        503.31        26.84 o                         
 -12   2   5          2.68         -2.51         7.26 o                         
 -11   2   5         32.02         51.62         8.54 o                         
 -10   2   5         20.89         15.19         6.64 o                         
  -9   2   5       1799.01       1803.60        30.59 o                         
  -8   2   5        159.89        149.94         8.05 o                         
  -7   2   5       4372.63       4374.96        45.44 o                         
  -6   2   5         90.81         95.60         4.48 o                         
  -5   2   5       1019.52       1020.72        13.89 o                         
  -4   2   5        355.50        379.70         8.22 o                         
  -3   2   5         41.43         65.11         2.91 o                         
  -2   2   5         93.97        117.41         3.82 o                         
  -1   2   5       4266.60       4474.07        43.73 o                         
   0   2   5        171.10        142.46         4.24 o                         
   1   2   5       2246.23       2283.25        26.49 o                         
   2   2   5        757.86        731.18         8.48 o                         
   3   2   5       1746.70       1576.53        15.46 o                         
   4   2   5        661.43        636.08         9.24 o                         
   5   2   5       3596.35       3521.82        37.77 o                         
   6   2   5          0.19          0.21         1.97 o                         
   7   2   5        483.83        491.85        11.60 o                         
   8   2   5        649.12        664.48        15.73 o                         
   9   2   5       1190.49       1227.34        26.17 o                         
  10   2   5        489.30        498.92        16.59 o                         
  11   2   5        991.62        989.58        24.37 o                         
  12   2   5        162.43        186.37        15.38 o                         
  13   2   5        231.67        206.10        15.93 o                         
 -12   3   5         10.12          5.73         7.17 o                         
 -11   3   5       2006.14       2064.72        41.34 o                         
 -10   3   5         46.87         39.97         6.53 o                         
  -9   3   5       1166.30       1161.68        23.44 o                         
  -8   3   5         50.05         50.88         5.36 o                         
  -7   3   5        140.96        153.55         8.02 o                         
  -6   3   5         93.68        101.91         5.17 o                         
  -5   3   5       7304.83       7102.56        55.79 o                         
  -4   3   5         37.29         29.81         2.45 o                         
  -3   3   5      11329.91      11211.31        90.17 o                         
  -2   3   5        905.54        877.77        10.85 o                         
  -1   3   5      15187.57      15892.23       118.62 o                         
   0   3   5       1418.10       1535.28        15.64 o                         
   1   3   5        293.54        277.83         5.81 o                         
   2   3   5         15.52         16.65         1.63 o                         
   3   3   5       2808.10       2972.82        30.37 o                         
   4   3   5        401.73        424.45         8.25 o                         
   5   3   5       5016.06       4998.65        47.09 o                         
   6   3   5        993.07        975.34        15.81 o                         
   7   3   5       3237.62       3223.47        38.03 o                         
   8   3   5        734.29        698.73        14.98 o                         
   9   3   5        641.42        658.21        17.13 o                         
  10   3   5          3.32          3.79         4.82 o                         
  11   3   5        115.33        126.50        11.08 o                         
  12   3   5         53.68         50.43         8.46 o                         
  13   3   5        105.68        116.88        14.05 o                         
 -12   4   5          3.08          5.43         5.75 o                         
 -11   4   5         25.97         36.31         6.65 o                         
 -10   4   5         57.29         51.32         6.79 o                         
  -9   4   5       1001.61       1001.49        20.58 o                         
  -8   4   5         74.98         77.62         6.07 o                         
  -7   4   5       4479.36       4518.77        45.05 o                         
  -6   4   5        202.37        203.22         7.86 o                         
  -5   4   5       2826.22       2637.72        26.07 o                         
  -4   4   5        449.35        472.53         9.05 o                         
  -3   4   5       1076.00       1059.79        14.00 o                         
  -2   4   5         26.70         22.23         2.38 o                         
  -1   4   5       8644.05       9313.14        72.14 o                         
   0   4   5         68.26        113.76         4.92 o                         
   1   4   5       7993.27       8229.45        61.04 o                         
   2   4   5       1054.20       1087.06        14.64 o                         
   3   4   5       2017.10       1930.22        19.22 o                         
   4   4   5         54.17         36.08         3.01 o                         
   5   4   5         95.84        113.14         5.21 o                         
   6   4   5          3.23          1.13         2.04 o                         
   7   4   5          2.74          9.04         2.91 o                         
   8   4   5         65.12         61.78         5.96 o                         
   9   4   5        864.92        877.23        21.99 o                         
  10   4   5        615.02        618.10        19.74 o                         
  11   4   5        708.54        714.50        22.33 o                         
  12   4   5        237.37        252.30        15.99 o                         
 -12   5   5         38.68         42.71        10.26 o                         
 -11   5   5       1089.97       1123.49        37.13 o                         
 -10   5   5         59.06         52.65         6.28 o                         
  -9   5   5       2477.21       2427.42        32.66 o                         
  -8   5   5         32.51         28.23         4.01 o                         
  -7   5   5       1438.53       1382.57        18.12 o                         
  -6   5   5          2.84          2.90         2.04 o                         
  -5   5   5       2085.05       2019.31        22.99 o                         
  -4   5   5         37.72         28.24         2.95 o                         
  -3   5   5       5814.62       5600.30        49.81 o                         
  -2   5   5         72.69         97.37         5.39 o                         
  -1   5   5      16112.11      16713.34       138.87 o                         
   0   5   5       1599.61       1766.65        16.53 o                         
   1   5   5       3495.00       3698.54        34.62 o                         
   2   5   5         18.76         16.50         1.88 o                         
   3   5   5        613.12        619.30         9.10 o                         
   4   5   5         33.73         27.00         3.16 o                         
   5   5   5       3123.47       3074.12        31.89 o                         
   6   5   5         64.53         71.51         4.62 o                         
   7   5   5       3109.29       3045.04        35.43 o                         
   8   5   5        972.47        936.80        19.22 o                         
   9   5   5        840.73        853.39        21.66 o                         
  10   5   5          6.09         -0.38         5.59 o                         
  11   5   5         72.98         73.02         9.84 o                         
  12   5   5         54.80         54.57         9.26 o                         
 -12   6   5         29.63         19.66        12.62 o                         
 -11   6   5          2.14         -0.18         6.39 o                         
 -10   6   5         15.99         15.30         6.48 o                         
  -9   6   5        272.14        283.27        16.08 o                         
  -8   6   5        217.15        211.68        10.43 o                         
  -7   6   5       3249.58       3099.66        36.22 o                         
  -6   6   5         13.07         11.84         3.03 o                         
  -5   6   5       4586.69       4434.96        45.04 o                         
  -4   6   5        241.52        246.31         6.44 o                         
  -3   6   5        973.11        880.09        13.22 o                         
  -2   6   5        198.78        199.63         5.36 o                         
  -1   6   5        644.74        635.24         8.60 o                         
   0   6   5         49.92         69.47         3.11 o                         
   1   6   5       8084.43       8242.52        59.89 o                         
   2   6   5        879.99        857.17        10.42 o                         
   3   6   5      15114.37      14828.11       112.73 o                         
   4   6   5        393.60        374.63         7.24 o                         
   5   6   5         31.78         22.28         2.86 o                         
   6   6   5         73.46         74.91         5.68 o                         
   7   6   5         13.88         13.74         5.13 o                         
   8   6   5        191.60        184.57         9.96 o                         
   9   6   5       1142.88       1165.67        24.27 o                         
  10   6   5        436.41        419.60        18.51 o                         
  11   6   5        906.23        929.09        26.26 o                         
  12   6   5        281.38        285.48        17.54 o                         
 -12   7   5          5.21         20.54         8.98 o                         
 -11   7   5        655.81        698.34        38.26 o                         
 -10   7   5         13.22          4.87         5.92 o                         
  -9   7   5       1423.74       1309.46        29.33 o                         
  -8   7   5         30.02         24.52         5.20 o                         
  -7   7   5       1070.34       1028.06        17.85 o                         
  -6   7   5        188.12        168.12         7.59 o                         
  -5   7   5        141.91        118.69         6.16 o                         
  -4   7   5        647.03        606.55        12.09 o                         
  -3   7   5       3107.75       3042.52        30.27 o                         
  -2   7   5          7.08         17.64         2.39 o                         
  -1   7   5      11074.68      10973.10        82.34 o                         
   0   7   5        482.81        443.25         7.21 o                         
   1   7   5       3413.42       3432.91        29.76 o                         
   2   7   5          4.90          5.05         1.93 o                         
   3   7   5         91.78         85.22         3.74 o                         
   4   7   5        457.21        441.80        11.34 o                         
   5   7   5       1998.91       1997.72        24.92 o                         
   6   7   5        154.84        142.57         8.00 o                         
   7   7   5       3300.58       3314.12        43.55 o                         
   8   7   5        180.00        187.81         9.75 o                         
   9   7   5        980.39        980.98        22.35 o                         
  10   7   5         69.96         72.29         9.23 o                         
  11   7   5          0.96          3.75         6.22 o                         
  12   7   5          9.57          9.22         7.17 o                         
 -11   8   5         50.92         61.53         9.72 o                         
 -10   8   5         20.77         11.38         6.99 o                         
  -9   8   5        196.71        180.51        16.66 o                         
  -8   8   5          1.44          5.39         6.31 o                         
  -7   8   5       1891.60       1851.77        36.25 o                         
  -6   8   5          9.83          5.62         3.18 o                         
  -5   8   5       6017.03       5945.74        59.06 o                         
  -4   8   5         19.41         22.16         3.19 o                         
  -3   8   5       1275.14       1208.36        15.91 o                         
  -2   8   5          0.74          2.01         1.79 o                         
  -1   8   5         40.85         43.63         2.98 o                         
   0   8   5        241.07        227.11         5.77 o                         
   1   8   5       1554.68       1470.33        16.50 o                         
   2   8   5       1016.49       1005.49        13.28 o                         
   3   8   5      15374.88      14900.44       114.72 o                         
   4   8   5        368.96        391.11         8.93 o                         
   5   8   5       1598.42       1583.42        22.51 o                         
   6   8   5        337.54        315.56        13.15 o                         
   7   8   5        299.49        294.71        11.59 o                         
   8   8   5        127.41        129.17        11.24 o                         
   9   8   5       1301.30       1292.67        42.36 o                         
  10   8   5        651.25        655.58        24.56 o                         
  11   8   5       1001.32       1060.05        34.26 o                         
  12   8   5        184.86        194.72        15.00 o                         
 -11   9   5        665.74        741.76        25.72 o                         
 -10   9   5          1.42          6.50         7.19 o                         
  -9   9   5       1697.34       1651.12        64.99 o                         
  -8   9   5         15.00         14.91         5.61 o                         
  -7   9   5         45.87         46.74         5.80 o                         
  -6   9   5        333.39        318.02        10.73 o                         
  -5   9   5        104.76         76.02         5.53 o                         
  -4   9   5        179.73        235.76         8.51 o                         
  -3   9   5        681.88        686.85        11.12 o                         
  -2   9   5        162.69        179.76         5.91 o                         
  -1   9   5       3381.30       3308.34        29.58 o                         
   0   9   5        326.56        307.38         6.30 o                         
   1   9   5       4652.70       4554.92        38.25 o                         
   2   9   5        200.12        188.12         6.09 o                         
   3   9   5        277.31        260.97         6.72 o                         
   4   9   5        188.22        177.67         8.77 o                         
   5   9   5        522.27        503.98        11.90 o                         
   6   9   5        834.58        829.52        16.11 o                         
   7   9   5       2424.38       2416.50        37.51 o                         
   8   9   5        294.20        287.04        13.67 o                         
   9   9   5       1974.86       1900.46        32.17 o                         
  10   9   5         38.60         34.85         8.12 o                         
  11   9   5         49.06         30.34        12.16 o                         
  12   9   5          5.77         11.18         7.11 o                         
 -11  10   5        339.39        326.04        18.86 o                         
 -10  10   5         44.81         49.51         9.43 o                         
  -9  10   5         20.93         11.75         6.76 o                         
  -8  10   5          7.21          1.09         5.64 o                         
  -7  10   5       1323.85       1342.25        25.77 o                         
  -6  10   5        204.31        194.90        10.07 o                         
  -5  10   5       4753.17       4766.07        51.91 o                         
  -4  10   5        141.55        130.71         7.33 o                         
  -3  10   5       2619.95       2551.27        27.17 o                         
  -2  10   5        154.66        126.85         6.51 o                         
  -1  10   5        449.05        427.88         7.99 o                         
   0  10   5         15.04         11.08         2.15 o                         
   1  10   5        796.85        833.76        12.80 o                         
   2  10   5       1611.43       1490.64        18.98 o                         
   3  10   5       5298.20       5197.56        46.28 o                         
   4  10   5        484.18        480.76        10.92 o                         
   5  10   5       2071.44       2048.49        28.26 o                         
   6  10   5        473.06        467.64        18.55 o                         
   7  10   5       1702.25       1696.32        30.20 o                         
   8  10   5         60.60         56.85         7.14 o                         
   9  10   5        272.66        265.92        13.23 o                         
  10  10   5        306.29        295.24        14.53 o                         
  11  10   5        415.36        443.07        20.45 o                         
 -10  11   5          0.12         13.38         7.57 o                         
  -9  11   5       1866.56       1918.83        55.06 o                         
  -8  11   5          5.70         -5.37         5.37 o                         
  -7  11   5        787.35        817.52        24.10 o                         
  -6  11   5        186.82        183.47        11.02 o                         
  -5  11   5         10.92         10.21         4.90 o                         
  -4  11   5          0.10         -2.88         2.89 o                         
  -3  11   5       3133.38       3172.90        34.74 o                         
  -2  11   5        101.57        142.63         6.19 o                         
  -1  11   5        615.50        614.42        10.94 o                         
   0  11   5        306.50        310.92         7.30 o                         
   1  11   5       3544.61       3460.79        33.66 o                         
   2  11   5        484.25        483.73         9.60 o                         
   3  11   5        364.32        348.93        14.52 o                         
   4  11   5          0.04          0.42         2.66 o                         
   5  11   5        140.16        152.73         8.23 o                         
   6  11   5        328.48        313.91        12.14 o                         
   7  11   5        508.64        528.65        16.78 o                         
   8  11   5        611.77        635.57        20.69 o                         
   9  11   5       1639.31       1690.52        36.98 o                         
  10  11   5        242.56        255.53        18.68 o                         
  11  11   5        432.24        440.83        19.21 o                         
 -10  12   5         15.68          7.60         8.40 o                         
  -9  12   5         34.09         47.93         9.32 o                         
  -8  12   5          2.46          2.77         6.26 o                         
  -7  12   5        481.86        512.91        18.78 o                         
  -6  12   5         20.21         15.74         5.29 o                         
  -5  12   5       3396.06       3284.90        41.89 o                         
  -4  12   5        174.67        158.82         8.56 o                         
  -3  12   5       2562.68       2511.90        30.14 o                         
  -2  12   5        251.63        249.10         8.44 o                         
  -1  12   5        905.04        870.87        13.87 o                         
   0  12   5        232.77        212.63         7.52 o                         
   1  12   5         85.27         89.28         5.11 o                         
   2  12   5         20.44         23.27         3.31 o                         
   3  12   5       1814.25       1753.89        24.61 o                         
   4  12   5        660.64        635.99        13.89 o                         
   5  12   5       1908.95       1844.24        28.75 o                         
   6  12   5        458.13        445.90        18.84 o                         
   7  12   5        840.37        875.93        21.55 o                         
   8  12   5         48.59         39.10         7.01 o                         
   9  12   5          3.06          4.19         5.63 o                         
  10  12   5         12.38          0.22         5.80 o                         
  11  12   5         39.36         28.26         7.84 o                         
  -9  13   5       1164.93       1234.55        32.67 o                         
  -8  13   5         19.88         14.70         7.20 o                         
  -7  13   5       1621.67       1710.85        34.53 o                         
  -6  13   5         35.41         32.60         6.04 o                         
  -5  13   5        754.18        789.56        18.02 o                         
  -4  13   5         19.73         14.89         4.77 o                         
  -3  13   5       2373.21       2313.34        30.12 o                         
  -2  13   5          6.70          4.45         3.11 o                         
  -1  13   5       2370.98       2286.66        27.94 o                         
   0  13   5        113.01        104.45         6.81 o                         
   1  13   5       3045.62       3017.90        33.86 o                         
   2  13   5        409.62        406.77        11.99 o                         
   3  13   5        200.14        211.17         9.40 o                         
   4  13   5         41.86         39.80         5.15 o                         
   5  13   5         63.97         59.14         6.27 o                         
   6  13   5         41.80         37.95         8.08 o                         
   7  13   5        331.82        350.05        15.48 o                         
   8  13   5        368.71        372.09        21.12 o                         
   9  13   5        384.13        356.92        16.90 o                         
  10  13   5        369.40        386.93        17.50 o                         
  -9  14   5        128.62        126.94        13.12 o                         
  -8  14   5          5.07         -3.40         7.24 o                         
  -7  14   5         31.38         36.58         7.68 o                         
  -6  14   5          2.99          0.02         5.02 o                         
  -5  14   5       1568.29       1597.48        27.42 o                         
  -4  14   5          5.48          0.05         4.36 o                         
  -3  14   5       3192.66       3236.84        44.88 o                         
  -2  14   5         80.90         80.34         7.39 o                         
  -1  14   5        608.24        617.77        14.77 o                         
   0  14   5         46.57         38.59         5.32 o                         
   1  14   5        136.17        129.30         7.39 o                         
   2  14   5         23.47         17.04         4.06 o                         
   3  14   5        276.35        266.48        11.02 o                         
   4  14   5         26.52         23.91         6.36 o                         
   5  14   5       1671.13       1644.32        28.40 o                         
   6  14   5        267.14        225.71        11.95 o                         
   7  14   5        383.75        392.18        16.86 o                         
   8  14   5         42.45         48.06         8.07 o                         
   9  14   5          0.44         -6.07         6.07 o                         
  10  14   5          5.05         10.38         6.65 o                         
  -8  15   5          3.04         -7.43         7.43 o                         
  -7  15   5       1702.92       1793.90        39.55 o                         
  -6  15   5         10.83         11.30         6.80 o                         
  -5  15   5        793.80        815.17        21.01 o                         
  -4  15   5          0.80         -5.03         5.03 o                         
  -3  15   5         20.92         16.64         7.55 o                         
  -2  15   5         31.54         37.75         6.88 o                         
  -1  15   5       1504.32       1497.20        30.98 o                         
   0  15   5         63.59         64.36         9.88 o                         
   1  15   5       4855.42       4864.99        55.90 o                         
   2  15   5        129.13        123.19         8.32 o                         
   3  15   5        543.71        541.64        15.97 o                         
   4  15   5         69.81         71.63         7.17 o                         
   5  15   5          1.82         -3.63         4.53 o                         
   6  15   5          0.08         -1.54         4.95 o                         
   7  15   5        636.93        649.95        22.81 o                         
   8  15   5        223.64        223.96        14.49 o                         
   9  15   5        340.61        302.47        17.04 o                         
  -7  16   5          0.09          1.98         7.72 o                         
  -6  16   5          3.32          7.61         6.97 o                         
  -5  16   5        387.96        406.66        23.39 o                         
  -4  16   5         34.06         26.44         7.81 o                         
  -3  16   5       1999.79       2087.70        38.39 o                         
  -2  16   5          0.52         -5.13         5.13 o                         
  -1  16   5       1631.57       1705.70        39.30 o                         
   0  16   5          0.19         -4.25         4.25 o                         
   1  16   5         94.03         93.75         7.97 o                         
   2  16   5         20.99         13.11         5.47 o                         
   3  16   5        560.91        562.06        18.02 o                         
   4  16   5         86.03         91.62         8.68 o                         
   5  16   5       1363.38       1347.50        27.00 o                         
   6  16   5         30.71         15.15         6.15 o                         
   7  16   5        283.63        285.17        15.72 o                         
   8  16   5         32.42         39.25         8.40 o                         
  -7  17   5       1419.52       1519.54        37.56 o                         
  -6  17   5          1.29         -8.31         8.31 o                         
  -5  17   5        866.24        904.95        27.56 o                         
  -4  17   5          0.05          1.77         6.99 o                         
  -3  17   5         47.16         45.43         8.21 o                         
  -2  17   5         46.74         46.98         8.39 o                         
  -1  17   5        352.07        387.94        17.05 o                         
   0  17   5        244.61        237.02        12.60 o                         
   1  17   5       1923.51       1968.52        31.71 o                         
   2  17   5         91.08         97.93         9.09 o                         
   3  17   5       1735.55       1808.75        34.30 o                         
   4  17   5         53.01         52.39         7.69 o                         
   5  17   5        236.20        248.33        13.71 o                         
   6  17   5         10.59          1.66         6.00 o                         
   7  17   5        533.96        579.15        22.03 o                         
   8  17   5         97.34         98.86        11.22 o                         
  -6  18   5          0.02         14.57        22.20 o                         
  -5  18   5        345.19        378.68        20.20 o                         
  -4  18   5         86.24         97.19        11.34 o                         
  -3  18   5        625.63        632.83        23.86 o                         
  -2  18   5         75.79         67.35        10.03 o                         
  -1  18   5       1395.57       1464.13        33.61 o                         
   0  18   5          0.64         -4.64         5.61 o                         
   1  18   5        204.59        213.16        14.04 o                         
   2  18   5         49.29         34.19         8.02 o                         
   3  18   5        220.47        229.15        13.31 o                         
   4  18   5        215.27        202.82        13.06 o                         
   5  18   5       1495.41       1528.28        30.68 o                         
   6  18   5        158.79        169.30        15.05 o                         
   7  18   5        556.10        587.12        22.74 o                         
  -4  19   5         13.78          5.89         9.89 o                         
  -3  19   5        529.10        559.39        23.56 o                         
  -2  19   5          1.88         -6.71         6.71 o                         
  -1  19   5        398.12        390.32        18.92 o                         
   0  19   5        187.81        217.07        15.13 o                         
   1  19   5        427.16        423.30        19.94 o                         
   2  19   5        187.19        190.92        14.50 o                         
   3  19   5        917.41        933.86        25.56 o                         
   4  19   5         68.88         76.15         9.95 o                         
   5  19   5        914.87       1021.74        39.41 o                         
  -2  20   5        144.90        147.36        14.83 o                         
  -1  20   5        790.57        881.38        29.99 o                         
   0  20   5        136.50        145.62        30.07 o                         
   1  20   5        229.21        250.36        24.01 o                         
   2  20   5         11.24          3.90         8.15 o                         
   3  20   5          2.82         -2.82         7.95 o                         
   4  20   5         79.23         86.14        12.37 o                         
  -4 -17   6       1203.38       1309.41        33.44 o                         
  -3 -17   6        197.86        216.16        13.54 o                         
  -2 -17   6        189.59        178.01        13.13 o                         
  -1 -17   6         77.04         70.46         8.48 o                         
   0 -17   6         60.15         64.31         8.97 o                         
   1 -17   6          0.91          6.30         7.22 o                         
   2 -17   6         65.34         68.96         9.90 o                         
   3 -17   6        105.81        107.98        12.04 o                         
  -5 -16   6         44.65         34.09         9.52 o                         
  -4 -16   6        222.05        228.97        14.34 o                         
  -3 -16   6         82.58         85.27         8.96 o                         
  -2 -16   6        321.10        324.43        14.93 o                         
  -1 -16   6         19.14         14.63         6.35 o                         
   0 -16   6        877.46        904.32        22.34 o                         
   1 -16   6        122.50        130.62        10.87 o                         
   2 -16   6        429.04        485.13        20.62 o                         
   3 -16   6        141.03        154.84        21.94 o                         
   4 -16   6         74.47         70.48        19.33 o                         
  -7 -15   6         12.57          7.19         7.78 o                         
  -6 -15   6         25.63         23.59         7.74 o                         
  -5 -15   6          3.53         -1.81         6.63 o                         
  -4 -15   6       2098.71       2269.93        37.80 o                         
  -3 -15   6         30.23         25.16         6.53 o                         
  -2 -15   6       1118.28       1150.17        24.61 o                         
  -1 -15   6        219.85        234.86        12.58 o                         
   0 -15   6         77.37         63.40         7.69 o                         
   1 -15   6         74.03         78.23         8.80 o                         
   2 -15   6         59.27         60.33         8.71 o                         
   3 -15   6         70.94         61.36        10.11 o                         
   4 -15   6        782.87        825.13        27.33 o                         
   5 -15   6        254.19        270.12        21.05 o                         
   6 -15   6       1185.50       1274.23        32.98 o                         
  -8 -14   6        463.34        482.14        21.57 o                         
  -7 -14   6         30.60         23.51         7.65 o                         
  -6 -14   6        514.03        534.89        19.96 o                         
  -5 -14   6          1.35         -4.64         5.51 o                         
  -4 -14   6        523.25        531.62        17.14 o                         
  -3 -14   6         21.89         17.40         5.42 o                         
  -2 -14   6         63.82         58.92         6.82 o                         
  -1 -14   6          8.98          3.32         4.83 o                         
   0 -14   6       1430.74       1432.68        24.59 o                         
   1 -14   6         66.95         58.41         7.18 o                         
   2 -14   6       1609.50       1734.98        33.89 o                         
   3 -14   6        298.49        272.32        13.65 o                         
   4 -14   6        327.21        338.92        21.40 o                         
   5 -14   6         39.70         38.08         8.59 o                         
   6 -14   6         55.75         44.86        11.08 o                         
   7 -14   6         56.47         41.42         9.82 o                         
  -8 -13   6        228.02        230.26        14.28 o                         
  -7 -13   6         11.03         28.34         7.27 o                         
  -6 -13   6          6.98          1.81         5.34 o                         
  -5 -13   6         27.78         24.53         6.27 o                         
  -4 -13   6        872.45        863.23        18.72 o                         
  -3 -13   6         67.94         59.04         6.55 o                         
  -2 -13   6       3408.83       3367.95        41.66 o                         
  -1 -13   6         91.68         99.05         7.48 o                         
   0 -13   6       1967.12       1920.71        28.41 o                         
   1 -13   6        209.39        202.43        10.01 o                         
   2 -13   6        209.24        240.95        17.14 o                         
   3 -13   6          0.45          6.27         4.71 o                         
   4 -13   6        338.56        352.41        18.70 o                         
   5 -13   6        179.47        202.10        13.28 o                         
   6 -13   6       1776.23       1816.85        38.76 o                         
   7 -13   6        349.43        386.26        19.71 o                         
   8 -13   6        721.94        776.64        37.12 o                         
  -9 -12   6         71.30         86.52        11.12 o                         
  -8 -12   6        519.56        545.44        24.22 o                         
  -7 -12   6          1.16         -0.86         5.20 o                         
  -6 -12   6       1399.68       1408.45        27.70 o                         
  -5 -12   6          0.54          0.03         3.99 o                         
  -4 -12   6        546.23        523.78        14.34 o                         
  -3 -12   6          0.09         -3.57         3.57 o                         
  -2 -12   6          0.10          8.84         4.19 o                         
  -1 -12   6         66.62         67.82         6.41 o                         
   0 -12   6        802.62        766.90        18.40 o                         
   1 -12   6         91.45         97.02         6.79 o                         
   2 -12   6       2808.79       2845.42        36.25 o                         
   3 -12   6        442.16        449.24        14.28 o                         
   4 -12   6       1705.86       1753.34        28.59 o                         
   5 -12   6        169.74        173.21        11.78 o                         
   6 -12   6          6.68          3.29         6.23 o                         
   7 -12   6          6.84          4.29         7.32 o                         
   8 -12   6        212.92        215.53        15.45 o                         
 -10 -11   6        726.50        731.44        23.18 o                         
  -9 -11   6        117.49        132.36        12.19 o                         
  -8 -11   6        656.32        639.27        19.79 o                         
  -7 -11   6          1.06         -3.86         5.06 o                         
  -6 -11   6          2.83         -2.28         4.37 o                         
  -5 -11   6          0.29         -3.58         3.65 o                         
  -4 -11   6        189.00        211.24         9.91 o                         
  -3 -11   6        167.62        146.36         8.37 o                         
  -2 -11   6       1753.61       1747.36        25.81 o                         
  -1 -11   6        242.88        234.85         9.75 o                         
   0 -11   6       4386.03       4254.31        44.92 o                         
   1 -11   6         65.16         73.05         6.32 o                         
   2 -11   6        457.55        419.68        12.80 o                         
   3 -11   6         33.81         36.01         5.27 o                         
   4 -11   6        145.80        150.06         9.00 o                         
   5 -11   6         51.70         51.05         7.03 o                         
   6 -11   6       1704.53       1758.21        34.04 o                         
   7 -11   6        337.69        319.98        17.06 o                         
   8 -11   6       1033.28       1036.99        28.67 o                         
   9 -11   6        148.14        152.89        13.61 o                         
 -10 -10   6         44.42         51.89         8.85 o                         
  -9 -10   6         71.00         78.46        10.40 o                         
  -8 -10   6        307.58        311.12        19.29 o                         
  -7 -10   6        174.49        188.19        10.43 o                         
  -6 -10   6       2895.66       2852.16        44.28 o                         
  -5 -10   6        149.50        135.26         7.87 o                         
  -4 -10   6       1305.39       1258.95        20.93 o                         
  -3 -10   6          2.43         -2.68         3.04 o                         
  -2 -10   6        150.48        148.79         7.62 o                         
  -1 -10   6         15.17          6.58         3.07 o                         
   0 -10   6        451.54        456.45        11.04 o                         
   1 -10   6        289.17        297.70         9.87 o                         
   2 -10   6       2710.73       2714.71        31.87 o                         
   3 -10   6        626.79        606.96        14.14 o                         
   4 -10   6       2509.48       2441.18        32.32 o                         
   5 -10   6        326.93        318.98        14.46 o                         
   6 -10   6        449.97        451.48        16.13 o                         
   7 -10   6         67.36         59.75         8.93 o                         
   8 -10   6         44.03         41.33         8.43 o                         
   9 -10   6         95.15         87.67        11.63 o                         
 -11  -9   6          4.96          8.31         7.50 o                         
 -10  -9   6       1226.49       1228.43        34.03 o                         
  -9  -9   6        132.50        112.98        10.78 o                         
  -8  -9   6       1215.42       1242.87        26.08 o                         
  -7  -9   6        185.89        180.57         9.96 o                         
  -6  -9   6         15.40         15.32         4.11 o                         
  -5  -9   6          8.98          8.24         3.51 o                         
  -4  -9   6        161.41        180.09        10.13 o                         
  -3  -9   6         53.68         50.37         4.83 o                         
  -2  -9   6       1799.42       1772.97        22.68 o                         
  -1  -9   6        283.49        293.26         9.06 o                         
   0  -9   6       1158.60       1211.21        17.77 o                         
   1  -9   6        198.07        214.15         8.00 o                         
   2  -9   6        819.38        857.45        14.81 o                         
   3  -9   6          0.29          0.79         3.00 o                         
   4  -9   6        180.50        167.62         8.33 o                         
   5  -9   6        111.91        122.10         8.26 o                         
   6  -9   6        899.78        943.13        20.62 o                         
   7  -9   6        247.99        258.18        14.52 o                         
   8  -9   6       1385.44       1423.40        32.78 o                         
   9  -9   6        231.90        226.57        14.88 o                         
  10  -9   6        258.18        259.41        34.45 o                         
 -11  -8   6         25.64         27.59        11.32 o                         
 -10  -8   6         33.00         16.44         7.03 o                         
  -9  -8   6         17.36         10.27         8.62 o                         
  -8  -8   6        168.52        145.25        12.10 o                         
  -7  -8   6         65.69         47.42         5.71 o                         
  -6  -8   6       3749.80       3745.86        43.04 o                         
  -5  -8   6        840.01        832.60        19.19 o                         
  -4  -8   6       1866.83       1823.37        24.82 o                         
  -3  -8   6        129.36        132.63         8.40 o                         
  -2  -8   6        913.80        904.96        14.36 o                         
  -1  -8   6         13.09         16.66         3.01 o                         
   0  -8   6        113.15        124.18         5.93 o                         
   1  -8   6        311.03        292.27         8.60 o                         
   2  -8   6       2790.68       2799.25        30.88 o                         
   3  -8   6        758.46        751.73        13.41 o                         
   4  -8   6       2356.28       2281.49        29.20 o                         
   5  -8   6        595.35        595.29        14.75 o                         
   6  -8   6       1266.75       1243.50        25.94 o                         
   7  -8   6        182.63        198.96        13.26 o                         
   8  -8   6          1.12         -1.94         5.09 o                         
   9  -8   6          2.22         -4.58         5.55 o                         
  10  -8   6        626.27        652.75        27.04 o                         
 -11  -7   6         42.63         47.50         9.51 o                         
 -10  -7   6        712.94        737.21        20.86 o                         
  -9  -7   6         46.33         47.40         7.72 o                         
  -8  -7   6       1982.61       2027.13        31.80 o                         
  -7  -7   6        171.22        159.38         8.97 o                         
  -6  -7   6        268.84        277.22        11.48 o                         
  -5  -7   6        112.88        101.44         6.19 o                         
  -4  -7   6        349.45        335.47        13.32 o                         
  -3  -7   6        133.57        117.10         5.58 o                         
  -2  -7   6       3126.50       3128.29        37.34 o                         
  -1  -7   6        276.26        287.35         9.30 o                         
   0  -7   6       2328.62       2332.92        28.28 o                         
   1  -7   6        372.38        372.79         9.85 o                         
   2  -7   6        218.16        276.09         8.07 o                         
   3  -7   6         76.66        105.56         5.53 o                         
   4  -7   6        498.46        456.11        13.34 o                         
   5  -7   6        394.81        389.85        11.82 o                         
   6  -7   6         26.43         31.07         4.90 o                         
   7  -7   6        451.81        466.03        15.37 o                         
   8  -7   6       1513.22       1567.02        29.80 o                         
   9  -7   6        476.36        490.24        48.07 o                         
  10  -7   6        479.16        473.97        22.66 o                         
  11  -7   6        109.97         69.11        11.44 o                         
 -11  -6   6          3.27         -5.52         5.52 o                         
 -10  -6   6        505.59        477.45        19.36 o                         
  -9  -6   6          7.68          0.42         5.19 o                         
  -8  -6   6          2.43          6.73         3.83 o                         
  -7  -6   6         42.44         44.10         4.90 o                         
  -6  -6   6       3324.43       3283.35        33.71 o                         
  -5  -6   6        394.46        390.20         8.36 o                         
  -4  -6   6       4798.56       4798.50        43.68 o                         
  -3  -6   6        920.42        872.41        14.83 o                         
  -2  -6   6       2099.14       1949.55        23.07 o                         
  -1  -6   6        419.51        426.58         8.91 o                         
   0  -6   6         85.62         78.50         4.81 o                         
   1  -6   6        254.86        252.24         8.02 o                         
   2  -6   6       2397.56       2414.82        28.54 o                         
   3  -6   6        344.68        350.07         8.28 o                         
   4  -6   6       2432.44       2394.40        24.33 o                         
   5  -6   6       1005.09       1014.30        16.75 o                         
   6  -6   6       2197.64       2136.70        28.18 o                         
   7  -6   6        241.22        227.82        10.31 o                         
   8  -6   6        120.39        124.98         8.58 o                         
   9  -6   6          0.11         -4.59         4.59 o                         
  10  -6   6        421.44        417.89        19.33 o                         
  11  -6   6         38.02         44.73         9.63 o                         
 -12  -5   6        137.79        165.76        17.61 o                         
 -11  -5   6          0.68          8.20         6.07 o                         
 -10  -5   6        439.00        426.49        19.31 o                         
  -9  -5   6        117.55        117.37         8.63 o                         
  -8  -5   6       1723.28       1760.70        25.34 o                         
  -7  -5   6          0.37         -2.41         2.41 o                         
  -6  -5   6       2266.67       2215.04        22.66 o                         
  -5  -5   6         14.68         11.22         2.59 o                         
  -4  -5   6       1116.33       1099.96        14.62 o                         
  -3  -5   6         39.90         35.64         2.95 o                         
  -2  -5   6       3491.95       3404.57        32.06 o                         
  -1  -5   6        713.13        715.67        10.66 o                         
   0  -5   6       6090.61       6305.47        53.44 o                         
   1  -5   6       1152.25       1110.66        14.58 o                         
   2  -5   6       6496.50       6672.16        56.21 o                         
   3  -5   6        152.26        154.84         5.98 o                         
   4  -5   6       2417.13       2261.67        23.68 o                         
   5  -5   6        145.71        128.48         6.39 o                         
   6  -5   6        658.29        595.49        12.72 o                         
   7  -5   6        530.70        518.14        13.23 o                         
   8  -5   6       1559.75       1522.16        26.82 o                         
   9  -5   6        921.59        926.49        29.32 o                         
  10  -5   6        731.57        700.55        22.47 o                         
  11  -5   6        348.32        338.48        25.31 o                         
 -12  -4   6        586.56        665.89        24.07 o                         
 -11  -4   6          0.09         -5.75         5.75 o                         
 -10  -4   6        894.68        897.17        23.94 o                         
  -9  -4   6          8.02          2.08         3.82 o                         
  -8  -4   6         10.03         16.68         3.13 o                         
  -7  -4   6          0.43         -0.50         2.50 o                         
  -6  -4   6        475.77        487.72         9.81 o                         
  -5  -4   6         69.56         66.14         4.34 o                         
  -4  -4   6       7095.27       7007.56        56.05 o                         
  -3  -4   6        394.59        398.52         7.33 o                         
  -2  -4   6       7937.52       7947.65        61.25 o                         
  -1  -4   6       1721.23       1672.46        18.05 o                         
   0  -4   6        144.76        163.00         6.20 o                         
   1  -4   6         19.46         18.83         2.65 o                         
   2  -4   6       3457.66       3481.16        30.49 o                         
   3  -4   6        270.22        275.74         6.67 o                         
   4  -4   6       2570.09       2481.22        24.81 o                         
   5  -4   6        863.30        910.88        18.83 o                         
   6  -4   6       3136.08       3052.84        32.27 o                         
   7  -4   6        296.82        311.55         9.62 o                         
   8  -4   6        352.15        366.09        11.47 o                         
   9  -4   6          0.19         -0.88         4.08 o                         
  10  -4   6        113.14        107.93         9.73 o                         
  11  -4   6         81.56         77.41        16.97 o                         
  12  -4   6        170.30        190.32        19.24 o                         
 -12  -3   6        135.08        163.84        13.37 o                         
 -11  -3   6        152.70        152.82        13.05 o                         
 -10  -3   6        868.13        852.19        21.23 o                         
  -9  -3   6          7.83         10.79         4.15 o                         
  -8  -3   6       1649.45       1614.90        21.04 o                         
  -7  -3   6         57.87         61.22         6.77 o                         
  -6  -3   6       5827.83       5701.21        50.21 o                         
  -5  -3   6         44.01         45.90         3.46 o                         
  -4  -3   6          0.97          4.06         2.00 o                         
  -3  -3   6         39.08         32.36         2.64 o                         
  -2  -3   6       3520.68       3463.20        27.05 o                         
  -1  -3   6        604.92        591.30        10.48 o                         
   0  -3   6       8437.48       8462.53        79.01 o                         
   1  -3   6       3365.57       3563.71        37.44 o                         
   2  -3   6      16370.78      17058.99       129.24 o                         
   3  -3   6       1266.12       1245.74        17.00 o                         
   4  -3   6        138.64        167.64         6.45 o                         
   5  -3   6         25.95         24.95         2.63 o                         
   6  -3   6        424.78        406.39        10.36 o                         
   7  -3   6        460.65        439.13        16.10 o                         
   8  -3   6       3467.70       3289.34        45.35 o                         
   9  -3   6        814.20        803.70        20.14 o                         
  10  -3   6        754.38        723.87        17.80 o                         
  11  -3   6        513.77        508.49        24.51 o                         
  12  -3   6        313.59        300.10        15.34 o                         
 -12  -2   6        817.57        888.37        30.82 o                         
 -11  -2   6          2.39          4.13         5.93 o                         
 -10  -2   6        978.50       1002.68        31.14 o                         
  -9  -2   6         21.29         24.09         4.69 o                         
  -8  -2   6          6.78          9.53         3.06 o                         
  -7  -2   6         46.29         38.71         3.63 o                         
  -6  -2   6         93.69         94.82         4.80 o                         
  -5  -2   6        213.41        190.14         7.03 o                         
  -4  -2   6       3514.80       3367.71        31.69 o                         
  -3  -2   6        245.03        221.77         5.01 o                         
  -2  -2   6       5112.37       4864.52        43.16 o                         
  -1  -2   6        344.81        333.82         6.71 o                         
   0  -2   6       8503.40       9415.26        86.38 o                         
   1  -2   6        265.28        262.32         6.74 o                         
   2  -2   6       1606.60       1605.04        16.73 o                         
   3  -2   6        355.75        362.45         8.26 o                         
   4  -2   6       3931.54       4037.15        37.73 o                         
   5  -2   6       1403.10       1329.95        16.73 o                         
   6  -2   6       3018.06       2998.06        35.41 o                         
   7  -2   6        218.56        228.35         9.15 o                         
   8  -2   6       1048.03        994.94        20.51 o                         
   9  -2   6         19.83         13.45         4.82 o                         
  10  -2   6         25.73         15.55         5.62 o                         
  11  -2   6        252.20        216.62        13.41 o                         
  12  -2   6        206.51        239.74        29.45 o                         
 -12  -1   6          0.64          2.77        13.25 o                         
 -11  -1   6        209.38        236.18        18.55 o                         
 -10  -1   6        867.95        907.48        25.54 o                         
  -9  -1   6        163.02        169.82         9.72 o                         
  -8  -1   6       2132.52       2126.16        22.76 o                         
  -7  -1   6        318.93        301.08         8.24 o                         
  -6  -1   6       5762.19       5688.43        49.57 o                         
  -5  -1   6         51.57         49.23         3.73 o                         
  -4  -1   6       1770.11       1746.50        19.43 o                         
  -3  -1   6          0.00         -0.59         1.38 o                         
  -2  -1   6         58.10         86.17         4.67 o                         
  -1  -1   6        616.48        649.00         9.46 o                         
   0  -1   6      11048.33      11670.79        99.29 o                         
   1  -1   6       1205.27       1278.98        15.13 o                         
   2  -1   6      12271.85      12989.42       109.18 o                         
   3  -1   6       3571.30       3560.94        30.45 o                         
   4  -1   6       3771.18       3779.12        34.02 o                         
   5  -1   6        958.06        965.44        13.29 o                         
   6  -1   6        278.15        275.94         7.96 o                         
   7  -1   6        352.60        370.28        11.69 o                         
   8  -1   6       2436.75       2402.68        35.34 o                         
   9  -1   6        746.82        743.61        21.85 o                         
  10  -1   6        984.51        982.49        23.35 o                         
  11  -1   6        374.12        354.65        16.26 o                         
  12  -1   6        588.88        603.89        25.98 o                         
 -12   0   6       1286.58       1339.95        40.30 o                         
 -11   0   6          1.07          5.39         5.77 o                         
 -10   0   6       1128.07       1198.46        32.15 o                         
  -9   0   6          0.46          4.14         3.71 o                         
  -8   0   6        188.38        211.19         7.93 o                         
  -7   0   6          3.02          4.55         2.35 o                         
  -6   0   6        154.37        197.10        11.11 o                         
  -5   0   6          6.23          2.26         2.04 o                         
  -4   0   6       6704.05       6622.17        54.88 o                         
  -3   0   6        790.11        668.82         8.57 o                         
  -2   0   6         41.42         11.60         1.84 o                         
  -1   0   6        141.94        150.12         5.47 o                         
   0   0   6       6939.87       7505.16        68.47 o                         
   1   0   6        134.51        133.31         4.32 o                         
   2   0   6         94.73        117.87         4.62 o                         
   3   0   6        581.03        611.43         8.74 o                         
   4   0   6       2490.81       2465.41        23.86 o                         
   5   0   6       1951.79       1900.84        22.46 o                         
   6   0   6       2713.15       2807.74        30.88 o                         
   7   0   6        969.91        982.74        17.37 o                         
   8   0   6       1110.04       1132.91        23.35 o                         
   9   0   6        114.84        110.65         8.67 o                         
  10   0   6        103.77        100.11         9.05 o                         
  11   0   6        270.17        281.51        14.49 o                         
  12   0   6        493.19        517.88        25.14 o                         
 -12   1   6        417.41        512.45        23.56 o                         
 -11   1   6         19.47         12.12         7.28 o                         
 -10   1   6        371.23        365.92        16.14 o                         
  -9   1   6         85.72         84.49        10.06 o                         
  -8   1   6       2172.06       2131.85        27.76 o                         
  -7   1   6        556.46        566.07         9.54 o                         
  -6   1   6       4815.15       4803.98        42.93 o                         
  -5   1   6        341.23        341.60         7.35 o                         
  -4   1   6       1818.98       1826.06        17.77 o                         
  -3   1   6        349.60        373.30         6.63 o                         
  -2   1   6       1374.38       1598.43        17.83 o                         
  -1   1   6        528.99        657.66         9.75 o                         
   0   1   6       2601.92       2538.40        32.45 o                         
   1   1   6        668.10        744.88        10.22 o                         
   2   1   6       3984.80       3877.60        36.31 o                         
   3   1   6        909.19        924.57        10.79 o                         
   4   1   6       7012.21       7530.08        60.58 o                         
   5   1   6       1556.89       1542.75        20.78 o                         
   6   1   6        361.93        363.52         9.41 o                         
   7   1   6         22.41         23.14         3.68 o
[truncated: 562,708 more chars]
