# Supplementary material for: Bis(2,4-dioxo­pentan-3-ido-κ2 O,O′)dioxidomolyb­denum(VI): a redetermination
Source: IUCrdata. 2021 Aug 6;6(Pt 8):x210778. doi: 10.1107/S2414314621007781 (PMC9462362; doi:10.1107/S2414314621007781)
Supplement: Supplementary file 3 [file x-06-x210778-Isup3.mol]

1
  --CCDC--071921    3D                              

 31 32  0  0  0  0  0  0  0  0999 V2000
    2.1584   11.2917    6.9792 Mo     0
    3.0671    9.6426    5.8559 O      0
    2.9326   10.3197    8.5542 O      0
    1.9819   12.0317    5.1408 O      0
    4.2387   11.9179    6.7696 O      0
    0.6932   10.4260    7.0285 O      0
    1.8410   12.7616    7.7721 O      0
    1.8685   11.4649    3.9712 C      0
    3.9282    9.9352   10.6543 C      0
    4.7092   10.2156   11.1757 H      0
    3.1099   10.1707   11.1393 H      0
    3.9586    8.9654   10.5163 H      0
    3.9389   10.6281    9.3284 C      0
    5.1078   12.0389    7.6772 C      0
    4.9538   11.4890    8.9752 C      0
    5.5883   11.7288    9.6403 H      0
    2.2553   10.1707    3.6977 C      0
    2.0862    9.8241    2.8295 H      0
    2.8927    9.3292    4.6448 C      0
    1.3194   12.3613    2.9056 C      0
    0.6876   12.9948    3.3052 H      0
    0.8577   11.8213    2.2305 H      0
    2.0535   12.8544    2.4833 H      0
    3.3745    7.9738    4.2116 C      0
    4.1027    7.6827    4.7994 H      0
    3.6995    8.0223    3.2883 H      0
    2.6357    7.3322    4.2646 H      0
    6.3734   12.7595    7.3299 C      0
    6.9604   12.7853    8.1144 H      0
    6.8263   12.2904    6.5984 H      0
    6.1621   13.6746    7.0500 H      0
  1  2  1
  1  3  1
  1  4  1
  1  5  1
  1  6  2
  1  7  2
  2 19  4
  3 13  4
  4  8  4
  5 14  4
  8 17  4
  8 20  1
  9 10  1
  9 11  1
  9 12  1
  9 13  1
 13 15  4
 14 15  4
 14 28  1
 15 16  1
 17 18  1
 17 19  4
 19 24  1
 20 21  1
 20 22  1
 20 23  1
 24 25  1
 24 26  1
 24 27  1
 28 29  1
 28 30  1
 28 31  1
M  END
$$$$
